# Supplementary material for: Target Nuclear and Off-Target Plastid Hybrid Enrichment Data Inform a Range of Evolutionary Depths in the Orchid Genus Epidendrum
Source: Front Plant Sci. 2020 Jan 29;10:1761. doi: 10.3389/fpls.2019.01761 (PMC7000662; doi:10.3389/fpls.2019.01761)
Supplement: Supplementary Material S1 — A .zip file containing the code, scripts and a description file (README.txt) used to generate the nuclear alignments from raw data. [file DataSheet_1.zip › Supplementary_Material_S3.nex]

#NEXUS

[! Generated by PhyDE 0.9971 ]
[Wed May 01 13:07:12 CDT 2019]


BEGIN DATA;
DIMENSIONS NTAX=23 NCHAR=194841;
FORMAT DATATYPE=DNA GAP=- MISSING=? ;

MATRIX
I15669_E015_Asparagales_Orchidaceae_Epidendrum_propinquum_seq1        TCCCCACTTCTCAGGAAATGGAGTCCATTTTTGGAGACCCTCCTCTACAAAGTAGCCCACATGGTGAGCTTCCTTCATCCAGTGCCATTGATAAACCAACAGCTCAGGAATATCTCATCCTTTCCTCGCCAGACGAATGCAAACGGGATCTGTCCCACGTTGATAATCACGGAGAAGCCAGGATGGTTGATGTCTCCTCGAAGGAAGATAGCAAGCGAAGCGCCGTCGCCAGTTGCAGGGTCCTCTTGGGGAAGCATGCATTCAACCTGGTGGCAGCAAACCAAATTGCGAAAGGTGATGTATTGAATGTGGCAAAGATTGCAGGAATCCAAGGAGCTAAACAGACCAGCAATCTCATCCCTCTGTGCCATAACATTAGTCTCACCCATGTCGATGTCGGTCTTGTCTTGAATGAGGAGGACTTCAGTGTCGAGATTGTAGGAGAGGCGGCAACTACCTCGAAAACTGGTGTCGAGATGGAAGCAATGACTGCAGCTGCGGTTGCTGGGCTCACTGTGTACGATATGTGCAAGGCTGTGGCAAAAGAAATTCAGATTACAGATATTTGTCTCGAGAACAAAACTGGAGGGAAAGGTGGCAGTTGGTCCAGAAAACTTTCATTAGTTACTGATGATGATTGCAGTTGAAAGATAGAAGAGGCTTTGTCTTTCTGGTTGTCTTCTAAGGRAAYTGTTGCTTTGGTTTCAAATGAGTGAACGTTTTGGTGMTGTGGGTTCTGCAATTGGCAGAAAGATTCAGATTATGACAGTCTGGTCG---------------------------------------------------------------------------------------------------------------------------------------------------------------------------------------------------------------------------------------------------------------------------------------------------------------------------------------------------------------------------------------------------------------------------------------------------------------------------------------TTTTTAAGGGTTTACCTTTTACTGAGCATTTTGGATACTACAATCAACTTAAGTTGAGGAGGGATATTTAAAACATGTTYTGTTAAAATGTTTAGCAGATACGTTGGTATTGTTCATAGTGYTTTMGTGTAATCTWTGCAGTGTTTCACGTGGATCATCHTGTGTGTGAATTGCTTTCRTTTGGTTTAAAAGATTTCTCYTGAATAATTATCATTTATTACTCCTATATGAATTGCAGCWGATGGGTGCTTTAGCCTTGGCATGGTTGCTCATTTTGAACCMGTTTTACGTGAAAAAAATGCTTGGATGTATCCTCGTCTATTCTGGGAAACTGGAGTTCTTGGTCAGATGTTGTACCTTGAAGCTCATGCTGTTGGCATATCAGCCACTGGAATTGGATGCTACTTCGACGATGATGGTATGCATTTCTTATGCTTTGATGTCGAATGTGGTAATATACATTTTCTGCTATGTATTTGTTAGGAATTCTTGATTTGTTGAATGTATTGTACAACATATTATCATTGAACGCTATTGTCCATGTTTCAAGGGTCCTTGATCTAGAGAGCTGCGTAGAAGTTAACATTTTGTAAGGGAAAACCYTTAGCTTGCAATTCAAGAATGGTGAAGATCTTACTGACATGAACTTAAGTTCCCAAAAGACTTATATAGGGACATATCCTGCCTTGTTTGTACACTTATTAGACACTTGTTCAAAGG------------TTATATATTTCATTTTACTTGTCAATTTGGCCGCAGATGAGTTTCTTTTATTTTACAACTGTTTGTTTATTTGCAATATGCTTCAGGTACAAGTTGAGGAATATTGAAGAGACTGAGGCGGCCAAGAAGATTCTGCAAGAAAAGAGACTTACAGGTAGAACAAAGTCAGAATCAAACATTCCTTCGAGTTACAGTGCAGATTATTTTCATCGCGGCCGAGATTATGCTGAAAAACTTCGGAAAGGTTAGTTATGTGTAGGCTTTTTTTAATCTCGAAAGTTATAATTTCTTGCTTGGCATTTGGCTCTACAATGGAAAGAACATTTAAGTTCTCTAAGTATTTTCATTAGTTCAATTTCTTGCTTGGTATTTTTTTTTSCGAGTGTATTTACTGAGATATTGAGGCTAGAATTCTCTGACGGATTATCTTAGCTTGCATTTGAAAAGCTGTTTAAAGAGAGACTTTTGAAGGAAAATTAAGTGAAAGAGCAATTGGCGTGAATAACGGACAAACAGGTTTTGTTGGTAACATAGCTATCAAGGACATAATTATAAGATGAAGTTCTATATTCAGGAGGTGGCTGTATTCTTCCCTTATGATTACATCTACCCTGAGCAGTATGAGTACATGGTGGAGCTAAAGCGAGCTTTGGATGCTCGAGGCCATTGCTTGTTGGAGATGCCAACTGGTACAGGAAAGACTATTGCCCTCCTATCCCTCATTACTTCATATGCTCTTGCACACCCTTCCTCTCCCCTTAAGCTTGTCTACTGCACTCGTACAGTTCATGAGATGGAAAAGACTCTTGCTGAGCTTCGAGTTTTGTACTCCTATCTACCCCCCTCTTCCTCTCTCCTTGCTCTAGGTTTGTCTTCTCGCAAGAACCTTTGTATCAACCCTGATGTCCTCTCAGCTTCCACTCGTGACTCAGTTGACTCTGCATGCCGTCGCCTCACTGCTAGTTGGGTTCGTGCACTTGCTGCTGATAGGGAGGGATCTAACAGGGGAGAATCATTGCAGCCCCTAGGCGCTATCCCTTCTTGCTCTTTCTTCASTCGTGACTCAGTTGACTCTGCATGCCGTCGCCTCACTGCTAGTTGGGTTCGTGCACTTGCTGCTGATAGGGAGGGATCTAACAGGGGAGAATCATTGCAGCCCCTAGGCGCTATCCCTTCTTGCTCTTTCTTCGAGTCTTACGACAAGGCCTCTCGTGATGCCATTCTCCTTCCCTCCGGAGTTTACACTCTTGAGGACCTCCGTGCATTTGGTCGTGATCGTAAATGGTGCCCTTACTTCCTTGCTCGCAACATGATCCGGTATGCCAATATTGTTGTGTATAGCTACCAATATTTGCTTGATCCTAAGGTTGCCAACATCATCTCCAAAGAGATGCAGAAGGAGTGTGTTGTTGTTTTTGATGAGGCTCACAACATTGACAATGTCTGCATTGAGGCTCTTAGTGTAAGCATTCGGAGACAAACCCTTGATGGGGCCACCAGGAACCTCAACCGCATTGCTCAAGAAATTGACAGGTACATTTTCATTGAATAMCTTTTTATCTTTATTTTCTCCTCTTTTTAATTATAACCTGATGGGTTTTACCTTCTTATTGCAATAATACACGGCCTATATTACATGACTTATACAAAATATTACTTACACAACTATTTTTTGCATGAGACCAGGAATATGAATCTGCCAGCAAGCCCCAACAATGAAGAAAT-------------------------AATTTGGCCCACTATTTTATTGATGTCTATATSAAACTCAATTGTGTTTTCCTGCATATGACATTTGATTATTAATTGCTACATTTGTTGCTTTGTTAGAAAGGTTCAAGGCCACGGATGCTGGTCGGCTGCGGGAAGAGTACAACAGGCTGGTTGAAGGTTTGGCACAAAGAGGAAACCTTCCTAGTACGTGTTGACATCTGATACACTCTACCTTTAACTTCTTTTTCCAC-TAAACTATATGGTGCAAATCCTTCTCTTTATTGATTGCAGTGGCTGATACTTGGCTCGCAAATCCTGCCTTGCCTGATGATATTTTAAAGGAGGCAGTGCCCGGAAATATCCGAAGAGCGGAGCATTTTTTAGCCGTCTTAAGAAGGTTGGTGCAATATTTGAAGGGTCGTTTGCAAGTTGAGAGTGTGGAGACAGAAGTACCGGTCGCTTTTGTTGCTGCAATAAATGGACAGGCTGGAATTGATCAGAAAATGCTGAGATTCTGCTACGACAGGCTGTATTCGCTAATGCTTACTCTTGAAATAACNGACACAGATGAGTTTCTACACATTCAAACTGTCTGTGATTTTGCAACTTTGGTTGGTACRTATACGAGGGGGTTTTCTATAATAATTGAACCTTTTGATGAGAGAATGCCCCACATACCAGACCCTGTTTTGCAGGTTTTTTC-CTCATCTATTTTATGTTGCTGATATTGCAGTATATTCTCAAATTCATGATAAACTAACTATTGCATTGTTATTTTGTGGCACAGCTTAGCTGTCATGATGCATCACTTTGCCCCACATACCAGACCCTGTTTTACAGGTTTTTCCTCTCATCTATTTTATGTTGCTGATAWTGCAGTATATTCTCAAATTCATGATAAACTAACTATTGCATTGTTATTTTGTGGCACAGCTTAGCTGTCATGATGCATCACTTGCGATAAAGCCAGTATTCGATCGTTTCCAGTCTGTGATAATAACATCTGGAACTTTAAGCCCTATTGATCTGTATCCCCGTCTTTTGAACTTTAACCCCGTCATAAGTCGGAGTTTTACAATGTCCTTGACCCGAGATTGTATATGTCCAATGGTTCTAACACGTGGGAGGTATGATTGCATACCATCTTTWAACCAATATATTTGCATAGAATCATAGTTCT-----------------------------TTATTTTAACTCAACATTAACAGAATCCTTAGTTTTTATGCTTGAACTGTCTCACCAATATATTTGCATAGAATCATAGTTCTTTATTTTAACTCAACATTAACAGAATCCTTAGTTTTTATGCTTGAACTGTCTCTACTTTTGAGTCTTCTAAAGAATAACTTTARGTGTCTTGGTGCTGTACAGCACGCTTAAGAATTCTTGTTTTTTCAGTGATCAGTTGCCTGTGAGTACGAAGTTTGATATGCGCAGTGATCCTGGTGTTGTGAGGAACTATGGACGGCTCTTGTTGGAAATGGTTGCTGCCGTACCAGATGGCATTGTCTGCTTCTTTGTTAGTTACTCCTATATGGATGGTATTGTGAACAGTTGGAACGAGATGGGCATCTTACAGGTAACAATTTTAATATTAGCTAAACTAGTGKTTTTKATATGGAGTTCTAAACTTAGRGAAATCTTTTTTTTTTYTTTTTGGGTTTTCTTTGTACATATTTTGT---TCATCATCACAATATCCACTGTDGGGTTBTGCCATATGAGTCCTCCATTTGCTGTAGTTTTATACTTGAAAATTTCTTCAATGTAGTTCCTAGCTACCTTGTTGACAAATAAATAGTGAGAAAGATGAAATAATTAATAGTTGTCAATCWCATTTAACCTGCTAATTTTATTCTTATCGTCTTTCCCATCTCAAACCATTCCGCAATTCGGTTTTCAGCATCTAATACATGTTTTCCCTGTTCTGTGAGAAAGACCGCAGCCAGCATGGGATAGAACCTGCACAGCAGCTGCTGCTGCTGGCCTTCTCTCAGAGCTTCACCGCCATCCAGAACTGCRCTCACATGGGCTTGATAAACAGGCRGAAGAGGTGGAGAATGCATTGGATGTCTTACTCAAGGCCTTGACTGCTCGACGCTTGCGGATGGGCCGGTCCATCACCCGCAGGGAAAGACATAACAACTGCATCTARAAGAAAAGTCAAATTTTATTATCCTTTCCTTGACTTGGAAGATGAATTTGAGGTAGTAGTTGCTGCTTCCTTATGACTAGTGGGCATTT--------------------------TTATTCGTTAAATTGMTCTCTTGTWTTTTTGCAAGGCAAATGAAAATTTGGGGAACATCAGCTGGCAAGCAGAGAGAGCTGAGTAAAATGCTAGATGAATGGTGATTGCTAGCTTAGTGCTTTGCTTCTTTTTCTATTTTGGTTATTTTATTGTCATTTTTGCATATAGCCTTTGCAAAGCCTATAAAATCTACATTTGCAGGGCAGTTTATATTCGACAGAAGTTTGGACATAAGCAATTGTCATCGTCAACCTATCTTTCTGAAGCTGAACCTTTTCTCGAGCAGTATGCCAGGCGGAGTCCACAAAACCAGGCTTTGATAGGATCTGCTGGAAATCTTGTCAGGGTTGAGAATTTCCAGGCTATCATTGAAGGAAGTAGGGATGAAGAAGGCGATCTTCATCCTGATGAGGATTCTGCTCCTACTAGTCCCACAACCACACATTTGGACATGGTTAAAAAAGATGAGGGTCTTATTGTGTTCTTCCCAGGTACTGTTTGGTTTATTAGTTCTTAATTCTCTATTTTTTAATGGTTAAAGATACCTTGTAAATCATTTAATGAAAACAAA------------------------------------AATTTGTTCTTTATCAATCAATCAAACGAGTTTAACTAATTGTATGACCAGCTACTTGTRCATTCTCTGACAAGGGATAATACAGTTAAATGATTTTGTGCATTCTCTGCCTGTCACTTGCAGAGCTCGCCGAAGGTACATGCTTGAAGAATTTTGACTATATTGGAAATGGGGCTGGTTTTGACAAAGCAGGTGAAAAATGGACAACTGATGTTCCGAGTGACTCGCACTTCTTGTTGTACCTATTTTGTGCTTTCTTGGAGCATCCAAAATGGATGTTACATGTRGACCCWACATCCTACTCCGGCGCCCAATCAAGCAAGAATCCTCTCTTCTTGGGAGTTCTTCCTCCAAAAGATCGGTTTCCTGAGAAGTATGTGGCAGTTATCTCTGGTGTTCCATCTATAATACACCCAGGAGCATGTGTGTTGTCCATTGGSAAACAAAGGCCCCCAATTTTTTGCTTATACTGGGATAAGAAACTGCAGTTCTCTATTCAAGTAAGTTTTTATGTGTTATTTATAAAGCTCATCTTTTGTCATATTAGATTTGAGTGAAAATATTCCTTTTCATTTTTTTGACTTGGGTTTTCATTGACTTTC-------------------------------------------------GTCATCCAAAAAACAAGCCATCTAATTCATTTAGCTTATGTAGTTATGGGTTACTGAAAAGCCGATCTTGATTTTCCGCAGGGAACCTAATTGTAGATTGCTTGTTACTCATGATGACTATAGCTTGATGTCGAAGCTGCCCAAAGATAAAACTTCAGTGGTGACAATATTAAGAAATCCGATTGATCGTGTTTTTAGTACATATGAATTTGCAGTGGAAGTTGCAGCTAGGTTTCTTGTACATCCAAATTTAACTTCAGTAAGACAAATGACTAGAAAAATGGCATCCAGATCTCGTGGAGTAAGTACTCTGGATATATGGCCATGGAAATACTTAGTTCCTTGGATGAGAGAAGACCTATTTGCCCGGGTATTTCTCATTATTTTGTTTTGCATCCATAATATTTTTTTCAATCTCTGGCAC---------TTTTGCCAGGCGAGCCTCTGTTGCTTTAAATGTGTGGCAGCCGGAATTAGTTCGTGGCAGGCAAAGACAGATGGTGGAGCAATGCACTGTTCCTGTCGAGTATCGTCTCAGCAACCTTAAGATGGAAGTCAATCTCTGCAAACAACAGATTGCAGCTTATAAAGTCTAACCATTAATTG-TTTGGAGACTGAAAATTGTCATAATCTTACCTCCGTTCTTCTCTTGTATTCTTCTTGTAATATCTTCAATTATACCAAATGAATCTTCTGAATGCCATTTACATGTGTGATTAGCACATATTACYACTTTATCTCCTGGACTTTTATTATAAAAAGCATGAAAATTTACTCTAAHACAAGTGCTTAATAATGACTTTCCAGCTATTCTTTTACAAGCCAAATTTGTGGTGGCCMAATGGTATGGGCAAGCAGTCACTATATAKTGTTGAAATAACTGTTGATGTAAAAGGATTTGGCGAGTCTRAYTCATGGTCTCATCAGTTYGGATTTCGGAAGATTGAAAGTACAATAGATAAAGCTACAGGTGGAAGGTATGTATGTTATGCCATCATTTTKATCCTTCTTGAATCCATTCCTTGTTGCGAAGAGATTGATGAATGGGCGATGTAATTACCAATATTAATAGATAKCTGAGCTGCATATCTCAGTTTTGCAGATTATTCAAAGTAAATGGCGAAAAAA---------------------------------------------------------------------------------------------------------------------------------------TTTCCAGCCATGGATGAGGATGTTATACTCTTTGTAAAGTATATTTATACTACTCTAATGGAAGTTCTTARTACTCTCCAGCTCCTCTTTGACAAGCCAAATTTGTGGTGGCCCAATGGTATGGGCAAGCAGTCCTTATATGATGTAGAATTAAGTGTTGATGTGAAAGGATTTGGGGAGTCTGATTCATGGTCTCATCAGTTTGGATTTAGAAAGATTGAGAGTTCAATTGATACAGCAACTGGTGGAAGGTATGTAATTACTTGCATGAATCCATTGTTCAGAATAAAACTCTCTGTTTCAGTTTCTGAGCTTYAGATCTTTAGCTTTGCAGATTATTTAGGGTAAATGGCCAACAAATTTTCATTCGCGGTGGCAATTGGATCTTATCAGATGGGCTGTTGCGGCTTTCGGCTAAACGTTATATGACTGACATAAAATTCCATGCAGATATGAACTTCAATATGATCCGTTGTTGGGGAGGTGGATTAGCTGAAAGACCAGAATTTTATCACTATTGTGATGTTTATGGCATTTTGGTGAGTTTTTATATTTT-------------------CTCTGTCTATCGAGTTTCTTAACTTGCATTCTTAAATATTAAGGTAGATCTAATGTTTGTGTCAACATCYATTTATCATTTTTGCATGTTACAGGTTTGGCAAGAGTTCTGGATAACAGGTGACTGTGATGGAAGAGGCATACCTGTATCAAACACCAATGGTCCATTGGACCATGATCTTTTCCTTCTTTGTGCACAAGACACCATCAAGCTKCTTAGGAATCATGCAAGTCTTGCTCTKTGGGTTGGCGGCAATGAACAAACTCCTCCGAAAGACATTAATACAACTCTTATGAATTATCTAAAGCTTCATCCTCTGTTYAAGTCTTCTGATGAAAATTCTWATTTTGGTGAAGATTTRTCACAAGARTCAACTGATCCTAGTCAATATCTGGATGGAACCCGTGCTTATGTTCAAGGATCAATGTGGGATGGTTTTGCRAACGGGAAAGGCRATTTTACTGATGGCCCDTATGAAATCCAAAACCCCGAAGATTTCTTCAAAGATGATTTCTATCAATATGGWTTCAATCCCGAGGTCGGCTCAGTGGGGATGCCAGTTGCGGCWACTATTAGAGTTACAATGCCACCGGAAGGATGGCAAATCCCATTGTTTAGDAAGCTCTCTAATGGTTACGTAGAAGAAATTCCAAATCCAATATGGAGCTACCATAAATACATCCCATACTCAAAACCAGGGAAGGTCCATGACCAGATCGAATCATATGGTCKCCCAAAGAACCTCGATGATTTTTGTGAAAGGGTGAGCTGAAATATCAACTTKKH-----------YWYRWYWWKKWTRKKTYATCTTCTATCTGTACTTCAAATCTTTGTCCTGTTTCAAGGGATGGACCTCTCTCCCCTGCTTTTCCCACAACCATGCAGCGGCGAAATGTGACCTAATTCTACTGTGTTTTGCACCAGTGAATAAGGTCATCTACTATGTAAAGTTCTACAATGGCACCTATCAGCACCACTGCCATGTCCTTTTTCCTAATATGCATCCACCRTTGCTTGCCCTTTCTGATCCTGCTACTGAAATACTTTYCTATTAGGTCTGGCAAGAGTTTTGGATAACAGGTGACTGTGATGGAAGAGGCGCACCTATCTCAAATCCCAATGGACCSTTAGACCACGACCTCTTCCTGCTCTGCGCACGAGACACCGTTAAGCTCCTCAGGAATCATGCAAGTCTCGCTCTCTGGGTCGGCGGCAACGAGCAAACTCCTCCAGCAGACATCAATACTGCTCTCATGAATGACTTGATCCTCCATCCTCTATTCAAGTGCAGTGATGAAACTTATAATTCAGGAGAATCAGATGATCCGAGCAGATATCTCGATGGAACTCGCGCWTATGTTCGAGGATCGATGTGGGATGGTTTTGCGAATGGTAAAGGCGATTTCACCGACGGTCCCTACGAAATTCAGAATCCAGAAGATTTCTTCGAGGACGATTTCTATCAATATGGTTTCAATCCAGAGGTTGGCTCTGTGGGGATCCCTGTTGCTGCTACAATCAGAGCTACAATGCCACCAGAAGGATGGAATATCCCATCTTTTCAAAAGCTTTCAACTGGGTATGTAGAAGAAATTCCAAATCCAATATGGGAGTACCATAAATACATCCCATATTCAAATCCAGGGAAGGTCCACGACCAGATCGAATCATATGGTCGCCCGAAGGACCTCGATGATTTCTGTGAAAAGGTGAGCTGAAATATCGGTGAGCTGAAATATCRCWKGGATATGTTAATTTTGGTTCTTCTATCTGYHCTTCAAATCTTTGTCCTGTTTCAGGCACAACTGGTAAATTATGTACAATATAAGGCTCTCCTTGAGGGATGGACCTCTCGAATGTGGACTAAGTACACCGGTGTCAACATCTGGAAGACGCAGAATCCATGGACTGGTCTAAGAGGTCAGTTTTATGATCATCTCCATGATCAAACAGCAGGTTTCTATGGTTGCCGCAGCGCTTCTGAACCTATTCATGTGCAGCTTAATCTTGCCACTAACTATATTGAGGTTAGCAAAATATACTCACARGACATTTCATGAGCTTTCTGATCTGCATTTCAAAACTTGTTCTTAGCTTGGATTGGGTAATTTTGATTCATTTGCATCCCTAAACTTCTGATCTCTGTCCTGTTTCAGGCACAGCTTGTTAATTATGTTCAATATAGAGCCCTCTTAGAGGGCTGGACTTCCAGAATGTGGACAAAGTACACTGGTGTTCTTATCTGGAAGACACAGAATCCATGGACAGGGCTAAGAGGTCAGTTTTATGACCATCTCCATGATCAAACGGCGGGTTTCTACGGTTGCCGCAGCGCCGCCGAACCCGTTCACGCCCAACTCAATCTTTCTACTTACTACATCGAGGTGAGAATTGATTTCAAATTCATTGGATTTGCTTTGCCATAAGTTTGAATTGGTCATTCATGTATTTCACTACATATTTGTTTGCAGTAAACAATGCCGGGACAATCAACAACAACAATAAAATATGGGCTGTGCCAGCTGAAGAGTTTGATATGGTCATAGATACCAATATAAAAGGAATAGCCAATGTGCTTCGTCACTTCTTGCCACTTCTAATAGAAAAGAAGCAAGGAATTGTCGTTAACATATCCTCTGGGTGGGGAAGATCTGCTGCTGCTGAGGT----------------------------------------TCATGGAATGAAATCTTCAGGTATACTTCATCAACCACAGATATGACGGCACTCAACTGTGGCAAGTTCAGAGCGTCCCTTTTGTTCACGAACTCGTCTGGCTCTCATCCTTCATCTCCTTCTTCTTTCTCTACCCATCCACCTTCAATCTGCTGGAAGTTGCTGCTGTTGATARGCCCAAAATGCATCTTTGGGAAACTGGAATCATGAGAATCACCCGTCATCCACAGGTAAAACAATTTTGTAATACTAATTAGTCTCCGTTTTTCTTTCTGTGGAGATGGTCGGGCAAGTGATRTGGTGCTTCGCTCACACCCTCTGGATGGGTAATTCCGTAGCCGTCGCGGCTTCCGTTGGGTTGATCGGCCACCACTTGTTCGGCGTGTGGAACGGTGATCGGAGACTGGCTGCTCGTTACGGCGATGCTTTCGAGGCTGTGAAGAGCAGGACAAGCGTGGTGCCTTTTGCGGCGGTTCTCGRCGGGCGGCAGAGGCTGCCCAAAGACTACTACAAGGAATTCCTTMGGCTGCCTTATCTCACCATCACAGCTCTGACGCTCGGAGCGTACTATGCTCAYCCACTTATGCAGGCATCAAGCTTCGGTCTTCACTGGTAACATCGCATGTGATTGAGNNNNNNNNNNNNNCCAATTCTTGCAACGCATACAGAAATCCTGTAAACTTGTCTG---------CNNNNNNNNNNNNNNNNNNNNNNNNNNNTCTTATAGGAAAATTTTTACTCAGGAGGATGACAGTTCACTTTTGCGATTTTTGCAATGCAAATTTGGCAAGGGACGAGTTGATGGGCCTGAGTTTTTCTACGATCCCAAATATGCTTTACGTCTATGCCTCAAGGAAAAAAGGATTCGTGCTTGTGTTCACATCTATAGTATGATGTCCATGCATGAAGAAGCTGTAGCTCTTGCTTTGCAGGTAAATTACGCTTATGAATGTTTTATTTATTTTCATATATGGTCGCTTGTTTTCATCTAATTGAACTTAATGTTGATCATTTGAAATGACTGCATGTAGTTTTGTTAGTTGAAGTTGATTGCTTAATTTATTTTTTGGGTGAATAAGGATAGTTTTGAGACAAAGTTCATTATTTTGATACAACATAATACTTCGCACTTGATGAACAACTGCTACTTTAATTCGCTGAAATTTCATGCACATCTCTCAATATATAATTTCGTTTGTAACTGATTTATTTATAACACTTTTTTTCTTATACGCCCCCGCACATCCATATTTCCATGTTT------TTTTTTYYCCTGCATTTTCTAATCCTATTTTTGAAATTCCTTCATATTAGGCTGCCAAAAATGCTGGTGTTCCAGTTATTCTAGATGCAGGAGGGGTGGAAGGTCCAGTTCCTGATGAACTCCTAAAAGCTGTTGACATTTTGAGCCCAAATGAATCAGAGTTGGGGCGTTTGACTGGAATGCCAACTGAAACTTTTGAAGAAATTTCTCGAGCTGTAGCGAAATGTCATGAAATGGTGAGAGTACAATCAAAAAGTTGCGCTTTTCTCTAATAATTGCACATAATTATAAG----ATCGGTGCCTCTTTTTTCTTAGTATGCATTATCTAGGTAACAACATAGTCGTGACTATTAACTATACAAATAATATTTATCAGGCAAAAAGAATTGAGAATGGAATCTATCTCGGGCCAGTTGGGTGTCTGACATTTGAAGGGAAGTTCTCATGGAAGAAGAAAATGCTGGCTTTTATGTTTGAGCACCTGCGAATAAAGGTAGGACCATTTGGTCCTTTTGAAATAAGCTTGGGAAAGCAGGAGCGAGAGCCATCCGCCAGTGATCCTTTCTTCATTTGGTTCTACATTGATGATGAGATTGCCGTTGCTCAAGGCAGAGGTGGAGGCTTCGCATTTTGGTGCCGGTGCCGCCGTGTCGAAAACTCCTAGTTTACCACAGGTATTCTTCTGCATCGATGTATTTGTTATACCTTTTACTAGTCATATCATGGCTATAGCTTAATAAATAGATGTAATATTCTAGTTGTGGGAATCATAAATATTTCTATCTGATGCATAGGCCTCAAATGTTACTATTGTATCATGTAGCTGTAGAATTTTGTTTCTACTTATAGGTATGCTATTGTAATATAGCTATTACTATATTCTAGTGTAATACTACTATTGGAC-----------------------------TAAATAGTCTACCAAATTATTATTCTCATATGTTTTTCTGGCTTTTTCAGTTTTTCATGGATGATTGCCTGCAGAAGCTTATTGATCGTATTGATTCAGGAGAGATATTGARTGATTTGATACTCAGTGACCGCCTTGCAAAGCTTATTCGTATCAGGTTAGAAATGCAAGTGCCTTATATATCGAAGTGGCCTCAGGCATTGAGCATTCAGGTATGAAGTTTCTGTTAATCACTTCATTTTTAGGTGTCACATCCATCATACTAATATTTCCGAYGATAGGCACAACCAATGAATCTCCCAACTAGTMTTAAGCAGCGAGCTGCTCTAGTTGATGAGATTTGGCATGTTGCTGGAGACCAGGGTTCAGACATTGATTGGTATGTGAAGCGAACTGTACTTGGAGGCATATACTCGACTAGTGAAGTGTACATGATGACTGATGACTCTCCAGGTTTATTTTTCCCCTTGTATGATTTGTGGATATTATCTGCTATGATGTTATTTGATTCTCTTTACCATTTTATTTATTGCAATTTTAMATTTTTTRTTTTTGCTTTTGGATCTGTCTCACCAAATCAAAAACTGAATGATATTAATTTCTTCAAATATTTAATTAGGGGACATTGATTTGGAATCTGGAAACTTCAGAAAACCCCGGAAACCAAAAAGTTCAGTSCCCCGATTTATCAGAATGATCAAGTCTTTTGGAAACCAAATTAGCTATTTCTATAAGCTGCATCGACTTGCAGTTTTCATTGCCTCGTTAATATTTGGTTTGGCTGTGTTGATTGTTCTGTCGATGTATGAAAGTAGTTTCCCGCTGATGAAGTACCAAAATGACAAATTAAGTTTAGTCTCTGATTCTTATCCTTTGAAGAATTTGCATAATCTTGTTATGGTAGCCGGACATTCCATTTACATTAGTAGCAGCTGTGGGAAGTTCGATAGTGAGGATTCATGGTTCTTGGAGCCTTATCAGAAGCATCCAGGCCAAGCTTCTACCTTCATTGCTCATATTAAGGAGGGAGTGGAGATTGCTGCTGAAGATGAGAGTGCTCTTCTTTTGTTTAGTGGAGGGGAAACTCGCAATAATGCTGGTCCTCGGAGCGAGGCCCAAAGTTACTGGGCTGTTGCAGVTGCAAAAGGGTGGTTTGGTAAATTATCTGACTTCTTCTTGGTTCATGCAATTGCATTAATTTAACTTAAAATTWATGATAAAATTGAGAAATAATTTTGTTTCTAGTATGAGAAATATGCTATAATAAATATTCACGCTTTTCACGATAGTCTCTGTTCCTCGCCTTGCAGGAAGAGTAGCCCAACCAGAAAAGCGGCAGATTTGRTCATGGAGGAATGGGATCCGACCACGAAGTCAGCCCTTACGCAGATCACGCTGCTCTCGACCCGGGCCGGACCCCGCGATGGCGCGGCATGGACTCARCGCTTGAAGGAGGAGTACCGAGCCCTAATTGCGTATACTTCGATGAACAAAGCCAACGACAATGATTGGTTYCGGATCTCCGCCGAKAACCCTGAGGGTACACGATGGACGGGVTTCTGCTGGTACGTCCACAATCTCCGACGTTACSAGTTCCGCCTCCAATTCGACATCCCCGTCACCTATCCCGCCACAGCCCCTGAGATCGAGCTCCCGGAACTCGATGGAAAGACCCATAAGGTTGCTCGTTTTCTTCTCACTTTGATTCCTTTCATGCTTGATTTTTTTTTAAATTTTTTAGTACCTATGCTTGTTTCTGCTTATTTTTGGGGTTTATGTTTGATCAGATGTACAGGGGAGGAAAGATCTGCCTGACAGTACATTTTAAGCCACTCTGGGCCAAGAACTGGTAAATGACCCGCCTTTGGTTTATCAACTTTGGTTTGTGGAGATAATTGCG---------------------TTTTCGATGGTTCTCATATCATAGAAATACTGTGATTTTTGACACTTTTGCTGTTTAGATATATGTGTTCCTTGAGGGTGTCAATGGAGAAAAGGTTGAAAATAACTTTGGAGAAATGTCCGTGGATGTTAAATTTCATGATGTCCAAGGGAAGAATTATCGCATCGCTATTCCAAAGCTGAATAAGGAGATTGTGCCTGAGAAATGCAAGGTGTTAGTCAAACCAACAAAAGTTATCATCTCACTTACCAAAGCTTCAAAAGGAAACTGGTTGGACCTGCATTTCAAGGATGATAAGGTAAGCTTCTTTATGC--------------------------------------------------------------------------------------------------------------------------------------------------------------------------------------------------------------------------------------------------------------------------------------------------------------------------------------------------------------------------------------GTTTATCGGTTGGTGATACGGTCTAGGACCCCGCGGTGCCGGCGAGGCCGTTCACGGCCATTACCGGAGTWGCATAGCCGGATAGATATAATTTCCAGGGAATTGAACGGAGGGGGCGAGTTCTTCGAGANNNNNNNNNNNNNNNNNNNGGCTGTGAGATTTTTTGTACTGCAGTTGGATAACTTCGTATCGAAGGTATCGAATTGTCTCCGATTCCAGTTGTATTTTGCTTATTTTAACTCTTGAATGTTTTCCCCTCTTTCTTAGCCGGCCTCTTAGATCTGCACGGTYGGCGATTTATCGAGCATGGAGCAACTGAAGACGATCGGGAGGGAGCTGGCAATGGGCTCCCAGGGTGGTTGGGGNCAGTCTAAGGAGTTCCTGGATCTAGTGAAGTCCATTGGCGAGGCACGCTCGAAGGTGGAAGAAGAYCGCATCGTCCTCCGTGAGATCGAGACCTTAAAACGCCGGATCGCGGAACCGGATGTTACTCGCCGCAAGATGAAGGAGTACATAATACGCCTTGTCTATGTGGAGATGCTTGGTCATGATGCCTCCTTTGGCTATATTCACGCCGTGAAGATGACTCATGACGACAACATTTCTCATAAAAGAACCGGTTATCTTGCTGTCACGCTCTTCTTAAATGAGGATCATGATCTCATTATCCTCATTGTGAATACTATACAGAAGGATCTGAGGTCTGACAACTATTTGGTGGTTTGCGCGGCCCTGACTGCAGTTTGTAAACTCATCAACGAAGAGACCATCCCAGCCGTGTTGCCACAGGTGGTGGACCTTCTAGGCCACTCCAAGGAGTCTGTAAGGAAGAAGGCAATCATGGCGCTTCACAGGTTCTACCAGCGTGCTCCGGCTGCCGTAGCCCATCTTCTCTCACATTTCAGGAAGGTACGGTACAAACTTGGCTTTACTCTAGAATGCAGTATATCAGAGCGGTTGTCCCTATATAGAGTCTCAAAATGCTTATTTTCAAAACATTGATTGATGCAGTCAGACATCAATCTGGATGTCTNNNNNNNNNNNNNNNNNNNNNNNNNNNNAAAGTTGGTGATATGTTAGGWTGGTTACATCAGGTTAGTCAATGTCGATCAACTGCTTCGACCGGATGTYATTTTCTTATAATTTATCTATGTTTGAATCTTTCTTCTTGAGAAGGCTATTGCATCAGAAAGGGAACTTGTACTTGTATTGCTYGATCCGGATGCTATATCTGATACTGGGTCAGCTACTCATCTGTTTGGGAGGAACCCTGAAAGTGATTCCACAAAGYCVGAACCTGATGTGACTTTTGTTCTYGATAGAATATTTGAAGGGGCTTGTCGACCCTTCAAAATCMGAGTTGAGCAAGTTTTGCAATCCCAGCCTAATCTTATAGTTTCGTACADACTAAGCAATACTTTGGAGTTCTATAGCTACACTGTGAGTTAATAAACTTAATCAGATATCGTGAGC-NNNNNNNNNNNNNNNNNNNNNNNNNNNNNNATTGACACACAGATTTCTGACCTGCTGGGAAGAGAGACTGCTCTCTGCAATACCCTTTGGCTACTTAAAGATGCTGCCCACCAAACATTCCATAATATACTGAAAACTAGAGGTGACAAGTTGTTAACGGATTTCAGGTTAAKAATTTAYTGGACAGTGTAAAATGGGATGACAAGGGGCTAGTGGTAGCCATHGCTCAGAATGTGGACACTGGAGCTCTTCTAATGCAGGGATTTGCAAACAGGGAAGCTCTCGAAACCACCATTTCGTCTCGTAAGGCAACTTTCTACAGCAGRTCAAGGTCATCTTTGTGGACAAAAGGGGAGACTTCAAGCAATTTTATTAATGTTCTTGACATTTTTCTTGATTGTGACCGTGATTCTGTAAGGTTCCTCTGCTACCAGTTTACCACTCTGTAGGATTTCTACTTCTCAGAATATATGAACAATTGATTAGTCATCATAGGATTCTCTTT----------------------------GGGCTTCTCCATTACCTATTAAAGCGAGAGGCTTCTTTCTTTGGAACCTTGAAATGTTTTCATTGAAATATCATCGAATTAATTATGGTGTTAGCTTTATTGTGATCCCATTCTTRAGCGAACTATGCGATTTTTGGTTCATACCATGCTAAACTCCAATNNNNNNNNNNNNNNNNNNTGCATTATTGGTGATGAAATTGATGGTGTTCCTGGAATTCAGAATGTCGCTCCTTTGTTTGGTCGCAAGACAGCCCTGAAGCTATTGAAAAAACATGGTTCTCTTGCAAATTTACTTGGTGCTGCTGCTGTCAGAACAGTGGGAAAACAGTATGCACAAGATGCTCTGACTAAGCATGCTGATTATCTGTGGAGAAATTTTGAAGTGCTTAGCTTGAGGAGGTATTTGATTACTAAATTATGAAAATCTCAAAGCAATCTTTTGCTGTGTTTTTCTTGCATTAGTAGTCCACAAATTAACGTTTCTAAAGAGGTTTTGTTTACTTAACTAGTCCTTCTATTTCCTCTRCAAACTATGTTAAATAATTGGTTTGTCTCACATACTTTAAAAGGAGAAAGACAAACTGGTAGCAGAGGTTATTCGATATGTTCTTTTTAGAACTCACCAAGGAAATGGATGCCCCATAAAGAGGGAAGAACTGACCCAATTGATAACTAAAAGCTATCATCAGAGGTCTCTTCCAACAATTATCATCAATGAGGCCAGAGAAAAGCTTTCTGTCATCTTTGGCTATGAGATGAAAGAGCTTCAGCGTTCACGTCCTTCCTCTAACAGGCAAAGTCGTGCTTCTCAGAGTGAGATCTCTTTACTNNNNNNNNNNNNNNNNNNNNNNNNNNNNNNNNNNNNTCCCTTAAAAACTTGTTTG---TTTTTCTGTAGTATCTG-CTGCAGAACCAGGTGCACTGGAAAGTCAGTGAAAATTTTCAGCATGGCTTCTTCCACCACTATGGAAGCTTCAAAATATCAAGAAWCAGATACGGCTAACATTGGCCCTTCTTGCTCAGCAAATGTCTGTGCCACTCCAGATATTGAAAAAAAATATGTGCACCATGTTTATGATTCCATTGCTCCGCATTTTAGYGCTACTAGATTTGCTAGATGGCCTAARGTTGCTAGGTTTTTGAATTCCTTGAGTCCTGGATCTGTCATCTTVGATGCTGGTTGYGGAAATGGCAAGTACCTGGGCTTCAATCAAAACTGCTTTTACATAGGCTGCGATATCAGCCCTCCCTTGATBGATATATGYGCRAGAAAAGGACATGAAGTTTTGGTTGCTGATGCGGTTAATCTTCCTTATAAAACTAATTTTGGTGATGCGGCTATTTCTATYGCCGTTCTTCATCATCTGAGCACAGMAAGMAGGAGGAGGAAGGCTATAGAAGAGCTAATTCGAGHGGTACGAAAAGGTGGAACTGTTCTAATTACAGTTTGGGCTGTAGAGCAAGAGGATWGTTCATTGATTTCAAAGTGGACACCTCTTTCTGGGAAGTACAATGAAGGATGGGTAACCTCTAGCAGTCCTCAAGTGCGTAATTCTGCGGCACTGATGCTAGAACAGATTCCMGAGACAAATGAAGATTGTCGCTCTACATCGGAGATATCAAAACATCAATATCCAGAAGATKGT---GAAGGTGGAAGKGATAATATGATGGCTCCTTTTTACAATGDAGTAAATGAGCATGCCATCTCTTCTGRTAATGGTAAAGCTGRTGCTAATCAAGAATTCTTTGTTCCTTGGCATTTACCATATCATCGTGCTGAAGTTAATGGCGCATCGACTGCAGCAATTGCAAATGGATTGGCGAAGAAGGATGATAAGGAAAATGTGAGTAGCTACACGGCTAAAAATGTTTATGGAGTTTATTCACTTGCTTTGCTTCATCATAAAGCTTTGTTTTTATGGGTTATCTGTAGATTAATTAATTTTGTTTGTTCTTCTGAATTACATGAATTATTGTCCNNNNNNNNNNNNNNNNNNNNNNNNNNATTTTTTTGGAAAGAATTGAGAAGCGGGCTGCTTTATGTGATGAGTTGCTATGCTATTTTCTCTTGTACCTACCCATAGTTTTTGGTAACATATATTTCGGTAACATAGTTTTCTCCTTGTTACCAATGCAGGAATGGTGGACATACGTCTGTATGGGCCCTTTCGATCCCCAACCAAATTGGCACCTTGGGATGCGTGGCACACAACACCGTGCCGTAATGTGGAGAGTCTGGAAAGAGGGTGGCACAGGTTTTCTTTATTGGGGTGCAAATTGTTATGAGAAGGCAACGGTGCCCGGTGCTGAGGTACTTTTCATCGGAAAGTAAACAAACAATGTTATTCATTGGTATTGTGTGCAATCCTCTATATCTTAAAAATCCTACTTCCTTGGCATTATTTACCTATATTGGGCTGGATAAAAACTATGGATCATACCAGTATTATTTATTATTCCCACTGCAAACTAATATTGATTAAAAAAAACTTTTTAACTCGGTTATTCAGTTGTGGGATTTGATGAACTAGAATGCAATGTTTTTACAAAATAGACTATGTCGACCATTGACTCCTAAAAAACATGATTCCCTAGTAACCATGTTACTCTGGTTTTAGAAGAATCACCTAATCTGGCGATTCTTRATGCCGCCAACCAAACAATCTAGCCGCACAATATCCATCCTACCAGCTATCGATCGAGGGAAAGAGGGAAATCCTGCAABTTCAAGTGATGGCGGCCGCGTGGGCGGTATCCGGAAGTTTGTCTGTGAAAGACCGTCGGATTCTGGCGGCGTTCAGCACGACCGCGGCGTCSCTCTCTCTCGCTGGATCTTCSTTCATTGTGCTCTGCTACATTCTCTTCAAGGAACTCCGCAAATTCTCCTTCAAGCTTGTCTTCTTTCTCGCCCTCTCTGTACGCTCTHAAATTACTATCTTTCTTKTGTTCTTTAGTCTAYGACGGTAGGAGGTGGAATNNNNNNNNNNNNTTCTTTAGTTTATGATGGAACTATGGTAGTAGGTGGATTTAGGGTTC---------------------------------------------------------------------GAATTTCAACTCATAAAGTTGATAAATGAATTTGTTAGATATGCTTTTTTGTTTTTTCTTTCTAACAGGTTACAGTCATAGGAAGGCCTCTGAATAATGAAACTGGGGCAAAGAATCTGTTCTACGGCTATGATGATGAGCTATGTGGAGTAGAACAACTTGCCCTGCAGTATTATGCTGAAGAGGGGGGTGGATGGCTTGGCATCCATTCTGAAAGTGGCATCTGGATGACTATCTTTGGACTGCTTATGTGGGATGTCATTTTTTCTGAAGTGCCAAATGTCTTTCGGTCAATGTTTCAGGTATAGGTTAATTCCTGAAAGCTTTCATGTGCTCGTTTGAGGTTTCCTAGGAAATGATCCTTATGTGCTTCATCTTGCTACATGCTTGAAACAGTTAATTTCAATCTGCAAATCTTTATGTTCGTTGATTTCTATCCTTTCTCTGCCATTATTTATTGCCATATATTCCTTATAAGAAAACATTCATCATGCAAGCAAGTATCATGGTTGTCCTTCATCATGGCATCATCTGGTAATGAATTTTGCATTATTTTCTACAAAACTGTTGAACTCTTTTTAGATTCTAAKCTGATCACTTGGATTTATTTAGCTTTATTATTGGATTGTTTATTAAGACCATCGTCACAATTGTTCTTAGTCTTTTTAGGTATTTTTGAGAGGCCCAGCATTGTACGCTTTCAAGGGGATGGCTGGCCGGTTTGCTCCAATTGGAGTGCATTTAGCTATGYTACTGATTATGACAGGAGCAACACTTAGTGCTACTGGAAGCTTTCGTGGCTCAGTGACTGTACCTCAAGGGCTGAAYTTCGTTGTTGCAGATGTTATGTCACCTGCTGGCTTTCTTTCAAKAHCCACAGAAGTCTTTAATACTGAAGTTCATGTCAATAAATTCTTTATGGATTACTATGAGAGTGGAGAAGTTTTCTTA--------CTATTTAAATTGCATAACTTGTTCTGAGAATTCTGAAATTAATGCCTTAATGCAGGTACTCCTGCATTAAACTTCAGATATGTTCTTTGTGGATGTCTTTCGGAGTCTATGTAACCGGAATACTCTTTCAAACAGCATCATTTATGTCGTTTATGCTCATATCACATGGTTACTGCATCATGTATGAGCGCMTTTCTGTTCCCCAGCGGCGCATGACTGCTGCATTGGGTTGTGGCCTATACTTGACTCTTGTTGGCTATAGAGCCGCCATTCCTTACTTCACAGTAAGTCCTTACTCTCATTTGGATCACCATTCTGTCTGATTGTNNNNNNNNNNNNNNNTTTTCTTCGGCTTGTTTCTGCTAAAAGAGCTTCTTGTTGTTGTTCAAATTGTGGCTTTAGGATGATCAGAGAGTTGGTCCAGACCTCGAGACACTTTTCAGAAGATTTTGGAAGGTTGCTTCTCCATATTGGTCATCTGAAGATAAAATCCAGGCCAGGTTAAAGCTTGCTGCTGTTTTTGCTCTCACCTTGGCAACTACAGGAATTAGTGTCGGGTTTAATTTTCTTGGTCGTGATTTCTACAATGCGCTTGCTAGTATGCTGATTCTGTCTTTACCCTGAAATCTTTGTTGCTAATCTAAAAGCTTGATTAATTAACATATGCTTCTCCTTTGTTTGTTTTCGCAAGMTAAGGACCAAGAACAATTTACAAAGCAACTTCTATACTATTTGGGAGCTTTTGCAGGAGGGATTCCGGTGAGCATATTGCTGCACCCTTGTAGGTATT------------------------------------------CGACTTTTCGAAATTTTAATTTTCATTGTATTACATGATGAAATTCTGGCCAAGTTCATTATTGTCATCATATTCACTCTATTATGTTTAGTTTCACTTGATTATTCTTTAACKCTGTGCAGTTATTTGTCCTGAGAGATTATGCAAAAGACACACTATCTCTAAGGTGGAGATCTTGGATGACAACCTACTACTTGGAACGGTACCTTAAGAATCGCACATTTTACAAAATTCAGTCTCAATCCATAATCGACAACCCCGACCAGCGCATCGTTGACGATCTAAGTTCTTTCACYGGGACCGCACTTGCATTTTCATTGACTGTTTTTAATGCAGCGGTTGACTTGATATCTTTCAGTAATATATTRTATGGAATCTACCCTCCCTTATTTATAGTTCTTGTTGTTTATTCACTTGGGGGTACTGCTTTTAGTGTGTTTCTTGGAAAGGTAACTATGTAATTTATTCAGGTGGATTTGCTGCATTTATAGTCTAAGAAGAGCACCAACTGTTTRATGTTGCTTTTCAGGGTTTAGTCAACTTGAACTTCATGCMAGAAAAGAAAGAAGC------------------AATATATTGTATGGAATCTACCCTCCCTTATTTATAGTTCTTGTTGTTTATTCACTTGGGGGTACTGCTTTTAGTGTGTTTCTTGGAAAGGTAACTATGTAATTTATTCAGGTGGATTTGCTGCATTTATAGTCTAAGAAGAGCACCAACKGTTTAATGTTGCTTTTCAGGGTTTAGTCAACTTGAACTTCATGCAAGAAAAGAAAGAAGCGGATTTTCGTTATGCGCTAGTGAGAGTTCGAGAAAATGCTGAGTCAATTGCATTTTATGGCGGCGAAAAAAATGAAAAGCAGGTTCTATTAGACCGTTTCAAGAGGGCTTTTGAAAATCTCAGTGTAAGCTCTCTCTCTCTCTCTCTNCCAATGTCATATATCCAAAACAAAGAAAGGATACATCAAGTAGAAACAAAAAAGCCTTCTCTTGTAMAATCATATCCTCTTCAGCTAATGGTGATTTTCATTGTCAGGCTCAAATTATCGAGGCTTTAGGAGCCATTGTAGAAAGAGTAAGACCAGTTTCTATCACACACAGAGACCACTTTGTTAATGTTGCGAGGAGGAGGGCCTTAGAGGCGAATGAATTGTCTGCAAAACTTGGAGAAGCTTGTGAAATCAAAGGCAATGGCATATCAAAAGACTACTCAAAGGGAGGTTTCTTTGCTGATCAGTTTGAAAATTTAGCAAATTTCCGTGCCCATTATGAGGGCACTGGTCCTGAGATATGGGAACAGACAGAAGGCAATTTGGATGCCTTTGTTGCTGCTGCTGGAACTGGTGGCACACTCGCAGGAATTTCACGATACCTTAAGGTTTCAACATACATTCATATACTTTAAGCCTCCCTTTGTTTTGTTTTTTTCCCTATTTTTCAGTAGGGATGGGGAATTGTCCCTTTATTTCACTTATTAGATGAATTCAATCTTCTACTAATTACATTGGAACCAAAYATCTATTATGAAATTGTGAAGTAAAATCAACATTCACCTAAATTCCTTTTGCATTTAACCTGTTTTTATTGGTATTAACTTTGGTCGCCTATCTAATTTCTACAGGAAAAGAATCSAAATGTGAGATGTTTTTTAATTGATCCACCTGGATCTGGACTGTTCAATAGGGTTACCAGAGGAGTGATGTACTCAAAAGAGGAGGCTGAGGGCCGCAGGCTCAAGAATCCTTTTGACACCATCACTGAAGGAATTGGAATCAACAGATTGACGAAGAACTTTTTGATGGCAGATTTAGATGGGGCTTATCGAGGCACTGATAAGGAAGCTGTTGAAATGTCGAGGTAAGCACAAATTATACAATTTAGGTGCTGATGCTCGAAGCTTCAAATTCACTCAARAATTTCTCGAGTTTTGAGTCAATTTGAAATTGACTCAATAAATTTCGAGCTAATGAGTCTGTAATCTGTATATATGGATTTGAGCTTTGAGCAAGTGACTTGGCGAATGCATTTGTATGATTTTATTTGAACTAGTAACCTCATATTTCATTATACTTAATATTAGCAAACCTGTCTTTGCATCATTAATAAGATTTATTTTTAACCTGAACAAGATTTGACTAATTTCCAATCATCTTATGGGCAAACATTTTATCAGGTATCTTCTTAAGAATGATGGACTCTTCATTGGAAGCTCTTCGGCTATGAACTGTATTGGAGCTGTTCGAGCAGCACAGGCTTTAGGACCTGGGCACACGATAGTCACCATATTATGTGACAGTGGGATGAGGCATCTCAGCAAGTTCTACAATTCCCAGTATCTTGCTAATCTTGGCCTAACACCAACTGCAACTGGTTTGGAGTTTCTTGATCATCCTTGAGACGATTCTAAACCAAGATGATTCCCATAGCTTTACTGAGCTCAAGCTCATTCCAGGAGACTGGCTGTAAAACTTGCAGGGCAACAATGGAGTTTCCTTCTTTCTTTCCGTTGTATATCTTTTCAGAAAATCCATATCCAGTTGTCAAAGCACGGTGAGAGGAATTGATGTATATAACTT---------------------ACTTCATTCAACAACTCCTTCCCAAACTATACTTTTATTTTCTTGTTGCCAATCGCCTTAAAATACATTTTATTAATGTGCTAAATATTGCAACAAAAGTAATCTCTTTATTGAACTTAAAAAAAAGGATTTGATGGCCTTTTCAATATGATGTCAGCCATTCCTCTTTGCATTTGCTACAGGCAGCTCAAGAGTGTACATCAGTTCTTGATTTGGATCAACAACACACAGGAGCGTTGATGTTACGAGCGCAGACTCTCGTCACCCTCAAGGAATATCAATCAGCACTCTTCGATGTCAACAGATTGATGGAACTAAATCCGGCGTCAGATGTGTATCGAAACCTACAAGCGCGACTTAGAACACAATTGGTATGCTTCTTTCCTTCAAAATATATCAGCAACCTCTAATCTGCGCCGTCTGCAACCAGTGTGTTGAAGGAGTTTGTTTAGATGCCTTCTTTAGTAGTGTATGCATTACAATTTTAGCTCTTAACGTTACAAGTTCCTAAAATGGTTCAGTTAGTGTTGCAATTTCATATGGGAGTTAAATAAAATTTAGAAGAATGGGGATAGTTGTTTGCTTGAATGGAGGAAGACATGGCACCTCTACTGTGAGTTTGCCACAAGAGGCATTGTGATCGAGGTTCGCAAACATGGAAYCGGTTTCCCGAGGAATAGCAAATTGATTAAAAAGATACACTTTTACTGGAATGATCTGYTGCGTTCGACCACGCTGACATCAACCCAAGAACTCGAGTTTGAAATTAGAGCTCTGGCATCAGTGACACCCCCAGTCCAGGCTCCATAYTTGCTGAAAACTGTTCCAGATTGTGTGACTGATGACTCTGGTGCCATGATCTCAGATGTTGTGCTGAAAATGAACMGTTACAGGCCTCAAGAAGGTCGCTGGTTATCTCGCACCGTGCTCGATCACRCAGGAAGGGAGTGCTTCGTTATTCGTACACGGTTAAGTTATTTTTCTGCATTAGAAGATGTTTATGAATTTGCAGTATCRGTTAATTTACAAAGATTTGATGTGCATGTGTAGAGTAGGTAGGGGGTTTTGGAGGAGAGGAGCTGAAACTCCAGCAGCGGTYAAATGGGATGATAGAATTGTAGAAG--------------------------------------------------------TAGTTTTTATAAGAATTGTTAAAAGATTTCAAATTTTTNNNNNNNNNNNNNNNNNNNNNNNWWTTTTTTTTCTAACCATGTTGTAATGCCCAGGGAAGTTAGAAGCAGATGTTGTGGTGATTGGAAGTGGAATTGGTGGACTATGTTGTGCTGGACTTTTAGCTAAATACCATCAAGATGTVATTGTVTTAGAAAGTCATGATGTACCTGGTGGTGCTGCTCATTCWTTTGAAATAAAGGGTTACAAATTTGACTCYGGTCCATCTTTATTCTCTGGATTTCAGTCAAGAGGTCCGCAAGCAAATCCGCTAGCACAGGTRAATTTGTTATGATTTGTAAATAGGGTGGTGCRCATTAYTTTAAAGCGTTWTTTCRGSTTTGTTTTATGCAAGGAAAAATGCCAATATACACTTCTTAAAAACATGCTCTTTTAAACTATATTTTAGAGAAATCCTTTATTGATAATTTTACCTAAGTACATTGCTATGAAATGCTTATTGCAGATTGTAAAGGCTAAAAAGGCTGTAGTCAGCAATGCTTCTATGTTGGATACTTTGAACCTGTTGCCAGTGGATTCCATCCCACCATCATACAGAGAAAAGATAAAGGCAACCCCACAATGTGAATCATTTATGCATCTCCACTTAGGTTTTGATGTTCAGGTGAGGGTAATAACATTTACTTTTTTAAATTCTTTATTGCAAGGTGCTGTGGAAGGCCGTTGAGCGTGTTCTGGGCTCTGGTTTCATGCGTGAGAAATGCGAGGTGGCAATGGTGGGAACGCCATTGACGCACAGAAGGTTCTTGAGAAGGCACAGAGGGACCTATGGACCAGCCATAAAAGCCGGGGAAGGAACCTTCCCCGGCCATTCGACGCCATTGCCGCACCTCTTCTGCTGCGGCGATTCTACCTTTCCGGGAATCGGAGTTCCTGCTGTTGCCGCCAGTGGCGCCATAGTAGCCAACACCTTGGTTCCTGTCTCAAAGCACTATGAGCTCTTGAATGAGCTTGGAATTTAGTAATGGAAGTTTTACATAATGCCTCATAATTCTTATGTATTTATAGATCTAACCTTTTTTTTTGTTGAAGTTAACCCATGTTTTTCTCNNNNNNNNNNNNNNTTGTATATTATTTAAATGGGTCGTAATTAATACATCAACTTTGGCTTATCAGGCTGCATCCATACCACCTATACTAACTGGAAGTGATGTTATAGTTGCTGCGGAGACTGGTAGTGGCAAGACACACAGCTACCTGGTTCCTCTGATTCAAAACTTGCGTGGTGATTCTGTTCATGAAAATAGTGGTGCTAAAGAAATTACTGAACCACACAAATTKTCTTTGGTCCTTTGCCCAAATGTGATGCTATGCGAGCAAGTAGTTCAAATGGCACACCGTCTTGTCAATGATTCTGGTAAACCACTCCTAAAAGTTGCTGCTGTATGTGGGCAGCGAGTAAGTTCAACACCTAAAGCTTTTCTCTTTTTAAAGTGATGATTTATTATCATAATCTGGAATAATCTTTTTGATCACATATAATGTTAGAAGTTTGCTCCATACATTTTAACACTTTATTTGCTCGATGAATTTGAAGTTTTATTTTTATTTGATTATATTGATAAAACAAGCAATGCTTTTCTAAGAATCCAATAAGAGCTTCATCAATATTTGTTTCTTTATGAAGTGTTGTTTCATTTCCCCTCCTTTTTTTTCCTTTCCTCTCTTCTAGATTGGAACAGAGATGGATAGAAGTTGCTGCTGATACTCAGGTAGATGCTCTTCTAAAGGCTGTAAAATCCTGTCATGTAAAACAACTTGGAAGCTCAAATGATGATGTCTGCCGCACCATGGTGTTCACTAACACAGTTGCTGCTGCTGAATCAGTTGCAAAAATACTTCGTATGGCTGAAATARAATGTTCTTCKTAYCATAGTGAGAGTTCCTTCGAGGAAAGAACTGATAATTTGRTAGWTTTTCGAGAAAATGGTGGGGTGCTTGTTTGCACGGATGCTGCYGCTCGTGGTCTGGACATACCAAATGTTTCRCATGTTATTCAGGTAATGGATTCTTTAATAATGTGCTACAAATTTTGAAGTTATATRCAATATTTCGTTTTAGATTCAATTAACACCAAACCTGACCTWGTTCCTAACAGAGCAGGATAAATAAATTTTCAGTGTGACTTCCTACATCCACTTATATTGTCCAAGATTTTCACTCAATTATAATGTTATTGTATATGCAGGTTCATGAATGCATTCTATGGTTGAGCATTGTGTTCATCACTATTTTGTGCACACCACAACCAACCATTGTCAGGTGGTCTTCTACGTCACCTGTATCCATTGAAATCATGCATCAGTGGAAAGGATTTTGTGCTCTAATTGCTAATGCATATTATAAACGAGGAATGGCCTGGTGAGGATCATCTACTTATCATTGTCCAACTGGTTTCCCTCCATCGCGATTCAAGGGTTTCAGCTGCTTTGTGCCTCAGCCGGAGCCCTTTGTTTCCCTCCATTGCCAACTGATCTTCCWGCAAKCATCCTTAATGGCTTCTTCATCTVCCCCGCYTCCCTCTTCTCCTCCGCCCTCTTCCTCTTCCTCGAGCTCATACTACGAGATTCCATGGGTCGAGAAGTACCGCCCMACCAAAGTCGCCGATGTKGTCGGCAACACCGAYGCAGTCTCCCGCCTCCAGGTCATYGCGCGTGACGGAAACATGCCCAACATCATCTTATCGGTATCTCCAAGGCCCTACTACATATAGTTACTGTGGAGTAACCGAAGAAAGAAAAATTGGAACTCATAATTAGGTCTTTGCCATTCGTTTRCACGCAGTAGTTTGTGGATCTCATTAGAATAGTAATTGAATCTTCAGGGCCCTCCTGGAACTGGGAAGACGACAAGCATCCTTGCCCTTGCCCATGAGCTTTTAGGGCCTCACTKCAAGGAGGCAGTTCTCGAATTGAACGCGTCAGACGATAGGTGCGGTGCATTGTCGCGTCAGACGATAGGTGCGGTGCATTGTTAAATTTGGAAGCTTCTGTGCTKCTTTAAGTGGTTATTCTAAATATTGTTTGTTTGGATCGTTCTTGGCAGGGGAATTGATGTCGTGAGAAACAGGATCAAGATGTTCGCCCAAAAAAAGGTGACTTTGCCATCCGGAAGGCACAAGCTAATAATTYTGGATGAGGCTGACAGGTAGAGGACATACACACTTTCGGTTTTTGTTATCTTCTTCCCCATTTCTACATGATTGATTGCGATTGATTTATATATTGTTGTTTGGTGTATCCAGCATGACATCTGGTGCTCAGCAAGCTCTGAGGAGAACAATGGAGATATACTCGAATACTACTAGGTTTGCTCTTGCATGCAATACTTCATCTAAGATCATTGAGCCCATCCAGAGCAGATGTGCGCTTGTTCGTTTCTCAAGGTTATCTGATAAAGAGATCCTTAGTCGTCTCCTCATAGTGCTTGRCGCTGAGAAGGTAATGAATGCATACTCATATTCCTTTATAAAAAATTCCCAGTTGATATATTGAATCTTCCTTGATTTGATTCATGGTTATTCAAAGTTCAAACAACATATAACAAATTATTGAGTTCATTGATAGGTTTCTAGATCCAATCCGAGCATTTTAAGCTGCTCAAAATCCTCACTTTCGATAGGTCCCTTACGTGCCTGAAGGCCTCGAGGCAATTATTTTCACCGCCGACGGTGATATGCGGCAGGCTTTGAACAATTTACAGGCCACTTTCAGCGGGTTCCGATTTGTCAACCAGGAGAATGTTTTTAAGGTTAAGCGGTGAATCTAATAAGCTCCATTCAACCGTCTCTTTTATCTTCTGCTAGCTGGTGAGCCTCTTTGCTTGTTAATTGTCAGGTCTGCGACCAGCCTCACCCCTTACACGTGAAGAACATGGTCCGAAATGTGATCGACGGAAGGTTTGACGACGCATGCTTCGGGCTCAAGCAGCTTTATGATTTGGGTTATTCTCCCACAGACATAATCACCACTCTCTTCCGAATAATTAAAAACTACGACATGGCCGAATATCTGAAACTGGAGTTCTTGAAGGTATTTTCAACCAACCTAACCATCTCTACTTTCTACGACCCGATTATCCCGCATCTCCGATCGGTTGCAGGAAACTGGGTTTGCTCACATGAGAATCTGTGATGGGGTTGGCTCACTCCTTCAGCTKTCAGGCCTCCTRGCCAAGCTTGCTCTGGTCAGGGAGACTGCGAAGGCTYCATTGTGGTGAGCATCTCRCTTACAGTAACTCCCAGCACAAGTTTTACCAGACAACTCTCCAATTCTACATTATTTAGAAAATTTTCTTCATATCCCCTTT--------------------------------TCTCACGCATATGTTAGTTGCGAAATGTTRAAGCATAATTTACTTTTCTTCTGGAAAAACAGGTTAGATTCTGTGGGAGAAACAGCTTTTCTGTTACTCTAAATGCACATTCGCAGGCCTCCGTCCCCACGCATCCTTGTTAACAATGTCTCATGCATGCGTAATGCCCAGACCGTYCTCCGGAATATTAATGTATCGGTCCATGATGGCTCGGCATTAGTGCTGACAGGTGCTAATGGTTCYGGAAAGACTACCTTCCTTAGAATGCTCGCTGGATTCTCCCGGCCCTCCGCCGGAGAGATCCTCTGGAATGGCCACGACATCACTTCTCCTGGAGTCTACCAACAGTACAAGCTCCAACTCAACTGGCTTTCCCTCAAAGATGCTATTAAAAGTAACTTYACTGTGTTGGAAAATGTTCAGTGGTATGAAGTGCTTGAAGGCAAAGATGGGAVTGCATCTCTTCCATCTCTYGAACTGATGGGACTTGGTAGACTGGCTAATGAGAATCCAAGGATGCTCTCTATGGGCCAGCGAAAGCGGTTGCAGTTGGCTAGATTGCTAGCTATTGGCAGGCCAATCTGGTTAATGGATGAGCCTTCAGTCGCATTGGATGCGGAAGGGGTTCAATTGCTGGAATACATAATGGCGAGGCATCGTAAAGAAGGTGGAATAGTTTTTGTAGCCACTCATGTGCCTATTGAGATTGAAGATGCGATGTATCTTAGGCTCCCCCACCGGTTTCCTCGAAGGAAAACATTAATTGATCTACTTGGCCGAGCAACCTGATTGAGGTAAATACTTCACCGAGTGATTTAAGTTCACTAATMATTTTTCCTACWCCATTGATGCAATCATTAGCAAGTCGGAACAGAAGCATACCGTTAACTTGAAATGTTACTCGTTGGCAGTTCGAAAGTTACAATATTGTTTTTTCAGTCATTGGTTGCTGTGGTGAAGGAGAAAGAGGCAAGAGGCCGCTTATGACTAAAATAGCAACCGATAAAAGTGATGTAGTTATGTTGACATCTGACAATCCAAAGGATGAAGATCCACGTATGTGATGTTGATTTAAAATCTTTTCCCTCCTCTTCCTCCCTCTTCCTCTACAATTTCTCTACTTTGTTTCTATAAGTTGTTAATAATAGTTCCCATAGTTACAGATAGAAGTAGTTTCTAACTTGTCTGTTTTATTGAATTTTAAGCTTGTTTTCACCTGAAACTATTACAGTTGATATTTTGGATGACATGTTGGCTGGTGTTGGATGGAGTATGCAAGATTATTTGAAATATGGTGAAAATGATTACTACCCACCKCTACCTAATGGCCACAGGCTTTTCTTACATGATATTCGGAGAGTGGCTGTACGGGCTGCTGTTGCTATGGGTGAGGAGGGTGATATAGTTGTAAGTTTCATTCTACTACTTTCACAGTTGTTTTTTCGAAGGACTGGTAAAGAAACATATTCATATTGAATCATTAGTTAATTATAAATTGGATTTATTTGCTTTTTTATGTTTTTCTTGTAGACTAGTGATGTTAAGATAATAGCAGCCACGGGAAACTGCGGGGGATGTATTGAAAGACAAGTGGCTGGTATTTACAGGTCCACTACGCGCCGCCTTCATCATTTTGTTCCATCATGATGACCGCTCAGTTCCTTAGGCACGATCTAGCTTTCCTTGAGCTCGGCCGACTTCCTCTTTTCCGCCGGCGACTCTCAGTAGAGGGCAAGAGGCGGCTTCCGTTCCGGCCGATGGCGGCGGCGGTGTCGGGAGATGGGCTAAAGAAAGGTATAGCGGAGTTCTACGATGAGTCGTCAGGGGTTTGGGAGAATATATGGGGGGACCATTTGCACCATGGCTTCTACGAGCCGGGCTCCTCTGCCACGGTGGCCGGCCACCGTGCCGCCCAGATCCGGATGGTCGAGGAGTCTCTTCGGTTTGCCGGAGTTTCAGGTACTCTCTCTCTCCCTCTCTCTCGGCAGCGGTGGCGGTCACAATGAGCCGCGCCGAACTTGGAATTGCGTTTGTGTAGAGGACAAAAGCAGACAAAATTTTGTTTTAATGCCGACCTTATAGCTTCATTCATGTAAATGCTGGTC--------------TGAGTTCTCTCTGTATGTTATATGTTACAATAACAGTTACGTTAATGCTGATCCAATGTGATGATTGTGTCAGACAGTGCAGGGGATGCAGATGTTGTCAACCAGTGAGCTGAGCATCAAATGGGTATTAAAAGGAAGTCCCAAGAATCCTGTGTTTGCAGCGCTTGGRGGAGATTTGATACTCCAAGTAGATTCAAGGTTCACCTTGAACCAAATAAGTGGCCAGGTGATTSAGCATGACGAGTTCTGGGATTTATCTGCATCATCAGTTGTTGCTCGCAGTTACTTCTGGATGTCTAGGAGGCTTTTCTCTGCAATTGAAGCCGGAAAAGATACAGTTGATGCTGTTAAAACCATGGCGGCTGGCATCTCATCGGAGAAGGAGAACAAGGAGATTTTTCCTGACTTACCTGGAGACCCAACAAAGGTAGCCTCTTCYTTTTGCTTKTAAAATTTCCAAACTGTTATTTAGTATTTAACATCTTGGCTAAAAATTTGGATCTTATCCACCATCTTTTTAGCCAATTTTTTTT---TAAAATATCTTATCCWSWKYMNNNNNNNNNNNNNNNNNNNNNNNNCTTAAAATATNNNNNNNNNNNNNNNNNNNNNNNNNNNNNNNNNNNNNNNNNNNNNNNNNNNNNNNNNNNNACACTTGAATCTGTGGTAGGCAGTCAAGCTTGTACTTCATTGTTAGATATTTTTCATTGATTTTHTTATTATGCTATTTAAGCTAGAGGAGAGCTAGAAGATGATGAAGTTTCCAAAGCACAACTTGGTGCATTTTTTGCTGCAATGACAATACGAGCAAATACATTTCCAGAAGCTACCCAGTGGAGCGAAGGAGAAAGGCATGCCATGGACCAATTTTGGCCACATCTTGTTCAAGCTCTTCCTCCAGATGTCATCTTTATAGCTGATCCTNNNNNNNNNNNNNNNNNNNNNNNNNNNNNNNNNCGTTATACTGGACAAGGAACGRCAGAAATGAGATTGGTTGGTGCCCTCAGGGAAGTACTGGCAGGTGGTCATCTAGGTTATGAAGAGGTGAAGGGTGTTCTAAGAGATGTTCTACCATTAGAGGGTCAGAAGTTACAGAAGGTCAGTGAGTCACTACTAGCTGCATTTCTGATTGGACAACGCATGAATCGYGAAACTGCTCRTGAGCTGAAAGCTTATTGCCTTGCATTTGATGATGAACTAGGTAATCTTTGCTACTTTTTTATTTTACATAGTGAAGTTTAAATGATTGTATTCATTGATCCTTCTTTGTATGTTTACTGTACATCAGGGCCACCTCCTGTAGCTGATGTTAGATCTTTGACTCACTATGGTGAGCCCTATGATGGAAATTCTCGTTTCTTTAAGAGCACTTTATTTGTTCAYWTGATGATGAACTAGGTAATCTTTGCTACTTTTTTATTTTACATAGTGAAGTTTAAATGATTGTATTCATTGATCCTTCTTTGTATGTTTACTGTACATCAGGGCCACCTCCTGTAGCTGATGTTAGATCTTTGACTCACTATGGTGAGCCCTATGATGGAAATTCTCGTTTCTTTAAGAGCACTTTATTTGTTGCTGCAGTAAGAGCTTGCTATGGAGAATCTTGCTTGCTTCATGGAGTGGAATGGATGCCTCCAAAGGTCTGTTGAATATAACCATAAGTTGCTATGCATTTAAATTAGTGCAGTTAAAAGTTCTAGGCATCCTTTTGACGATATAGCTATTGAATATCGAAGGCACTAAGCACCTTGCTTGGTGCTCGTGTGAGTGGAATGAGGCGTTTAAAAAWTTGTAATATCACTTTATAATACTATGTAATTATTTTGGATACTGTTAAAGAGTTAAAATGATATATGTGTAAACTTTAATTATCAAGTTCAGAAGCATGTAGCGATATGCTTTCTTATTTCCCATCTATGTGAACTCTCTCTTGTTTGATGTTGCTTCTCTTCAAAAGCTTTGCTCTATTTGGMCATMCTTATAGTCTGGATTGAGAATGTAATTCTAGATGTTTTCTATCTTTTTTTCTGATGACATGAGGTATTGATAGATCAGCAGGGTAATTTGATTGTAGTACTCTCTGCAGTATTTATACTGGTCCATCTTCTGTTACATACCAATTCTTCACCTTTCTTCAGACTGGTACATGATAAGGAAACTGGAAGACCCAAAGGTTATGGCTTTTGTGAGTACAAAGATGAAGAAACAGCTCTGAGTGCTCGTCGAAATCTCCAAGGCTATGAGATAAATGGACGCCAGTTGAGAGTTGACTTTGCAGAGAATGACAAAGGAGTTGATCGAAATAGGGAACAGGTGAAGTTAAATCTCTTATTTWTYGTCATTTAAACTAACAATGAGCATGKATTTTGGTAGGATGTATGCAATTCAATAACTTYACCATTTMATATTCCTCTTAATTAATAGAAGGATTCAACTTTTACCATGTAAGCAAACTAGGTTTTGGACTTTGGATTTATCATTTTTGAAAGTTATGTTTTGTGGTGAAACTGCACGAATAYTGGCATTAACAACTTAATTTGATGATTCACCTTTGGATATACTCGTTCATTATTCAGTGATTGCATGTGTGTTTGCACCTCTATACTTATCTTCATGATGAAGATTTAATCTTAATTTTTCTTATTACTGTGCTTTTAAATTCAYGCAGTACTGGGAAGATAGACTACTAAGAGCAAGGGCTTTGGGCTTGAATACCATCCAGACGTATGTTCCGTGGAACTTGCATGAGCCTTCACCCCAGAAGTGGRTTTTTGAAGGCATTGCAAATATTGAATCATTTYTAACCCTTACACAAAAATTAGGATTTTTTGTGATGCTTCGTGCTGGGCCATATATATGTGCAGGCAGGTGACACTCGTGCCAATATCAATTTATATGTCAGCTGCTTATGYCCCTATTTTTTAATGCTAACCTTCAGTAGTTTCCTTGTATTAAAACTTTGTAGGACTATCAGGTCTCTGACATCACACAAATGCTTGTCAGGGTGTTCCTGCCAGTGTTCAAATCTTTTCTTGTAATCAAGATGCACAAGCTCAGCCTATTGCCCGAAGAAGCTTCTTCCGGTGCTCAAGCATACAACTACACTGGAACCTTGGTTCCACAGGTCTTCTAGCTGTGGCCCAGTCTGATGTGGACAAAACGAACCAGAGTTATTATGGAGAGTCTAAGTTGAATTACCTGACAACAGATGGGAGTCATGAGGGACTTGTTCCACTTAGTATGAATTCCTTTCTATTTTTGTGTTG-CATAGATTTTCTCCCTTTTTTATTTACAAGGTCACAATGATTGA-CTTTGGAGCATCTGTCAGGGAAAGATGGTCCCGTTCATGATGTTCAATGGTCACCCTCGGGTTTGGAATTCGCCGTTGTCTATGGATGTATGGTTTTCTTTCCTTTATACTTTYCCTTGCTTGCTCTGATTTTGATAGGTTGATTTAGCTTAATATTTATTTGCTTACATAATTAATCAAGGGAAACTAACAATCAATTAGGTTTTGCAGGCTGGTTGTCAACTCTTTAGCAGCTTCTGCACATGGCTTTACTGTATATCTACTACTGATTTTATCTTTTTWATGTTACCAAAATCTACAGGTGCACATATTTGTATGATACTCTACGCCCCAAAGTGATATATCAAGCAAATCTTGATGCTCTTTGTGAGCTTGTTGACATCCTAAAAGTTGAAGTGCTTGGAGATCAACTTAATAGACGGGGTGAGTCACTTGCAGGACTMCGCCCTATCCTTCAAAGAATACTAGCAGATATTCATGAAAGGTTGACATTTTGTGCACGGACTCATATCCGTGATGAGGTATGGACTACATATCAGTTTATAGGTTACTTGAGCTCCTTTCTTGCTGGCTGKTTTAAATTTTTTAATTTACTTCAATGAATCATAGAGTCGAAAATATGCTTATRTTAATTAGGGTAGTGTGAACTTTATTTATATATCTAACACCAAWCAGAAAACAAGGGCTTAGTHCGACCAGAAGGAGGGCGACAACAGAAGGAAGGCCAGACGGAGGAGAGAAACAGAAAGATGAAACTTCGGTACGCCATGGTCTGTTCCTCGAACCAGAACCGGAGCATGGAAGCDCACTCGCTGCTCAAGCGCGAGGGCTTTGAMGTTTGCTCCTACGGCACCGGAGCTCACGTCAAGCTCCCTGGCCCCTCCCTCCGCGAGCCCAACGTTTACGAGTTCGGCACCCCCTACAAGCAAATGTACGACGAACTCCGCCGCAGGGACCCCGATCTGTACGCTTCCTTCCGTCTCCTTCCTTTCCTCTTCAAAACCCTAATCCTAATCGTACTTCAAAACCCTTGATTTATTCTTCTGGAATCGAATGGATTAGGTACAAGCGCAACGGTATTCTGCCCATGTTGAAACGCAATTACAGCGTGAAGGCTGCGCCTCAGCGCTGGCAGGATAACGCCGCCGACGGCTACTTCGACGTTGCCTTCACATTTGAAGAGAAGGTGTTTGATACGGTGATTGAAGGTTTGTCCACAYCTTGCGCTTACAAATTACGGGTTAATCGGGTATTCACTAACCTAAAATTAACTAAATGACTCATAATTTTCTTGTATCCAGTTCAGGCATCTGGCAAATAAAGTTGGCAACCTTGAACGCCCATTTTTGAAGGRATTTTTTCSTCGCTGGATAGAATCTTGTGGATGCCCCGTATTAAGGTTTTAGTTTTGTACATCCTTTTATATTCTTTTGATCTCTGTCTATCAATAATTTAGTTCTCAATTTTTAGCTTTGTTTTGTTAAAAGGATGGGGTTCTCTTATAACAAGAGGAGGAACATGGTTGAATTGGCTGCGTTGAGAGGCAGCACTGTGAAGGTTGGATCTGTTTCTAGTAGCAATTCATGTAATGAAAGCCAAGATAGTGATACTGGTTGGCCTGGAATGATGAGCATTAGAATTCATGARCTTGATGGAACGTATGATCACCCAATTCTGCCCATGGCTGGGGAAACCTGCCAGCTACTTGAGATACAATGCCATTCTAAGCTAGCTGCTAAAAGAGTTCAGAAACCCAAGAARGGTTCAAAAACTGATGGATCTGATGATAATGCAGATRCTGCTCCTAGTCAAGATGCGCGAACAAAGTAATAGCTTTAGCTTTTAAGTATCYTTATTCCTCTGTCTGCTGGTTTTTTATTTATTTTTGTTTAAATAAGTTTCTCTKCAGTGTGGATTCTCCATTGTTATGGATCCGTGTGGACCCTGAGATGGAATTTCTGGCTGATGTTGATTTTCGTCAGCCCCTTCATATGTGGTTTTTTATTTTTTTAGTCTGGCAATTGGCGGTGGAGATTTGAAGGCRCAACTGTTAATATCAACTATGAGGAACACAAGGAAGAAAACAATGCCAATGAAAAGAGAATCCTCATGATTCCTACAATATCAGAYGTTAGTACTGTTGAGGAATGGAGGGTTGTTGCAAAAGACATTGTTTCGAGGAAAGGAAATGTCAATTGTGCTACTATTGTTGATTGGCCTGGTTTGGGTGATTCAGAGAGGCCATTGCTAAATTACAATGCTGATGTTATGGAGAACTTCCTAATCCAGCTTGTGAATGCGGCAGATAGTCCTTTGAGAAATTCAGGTKTGAAATGTTTTTTTTTAAYTAAGTTTTGTGCAAGTTATATTATGTTGTATTTCACACTGACATTGTAAAATGCAGTCCACGTTGTGAAGTACGTACTTCATCGTTGTTTTGWAGAGCGAACAATGCTCACACTTWGCTCCTTGATCCCAAAATATTRGTTCAGCCATTGGTTAATATTNNTCATKTCAAAATATYGATTTATAGTGTATCTTYATATGCAGATATGGGCTACTTAGGGGCACCCTGAGGGCCCCTGCTGTGGGCTGGATGATGTATAATGTGCTTGTGAGCAATGAGAAAGCAATCGAATCCCAGTATAAATCCCATGTATATGCTGACCCTGACAATGTGACGCCGCATGTAGTCMAGAGCAGATACGCCCTCACAAAGAGGAAAGGGGCCCGATACGTKCCAGCAGCTTTCTTGACTGGCCTCCTCGACCCAGTCAAGACTCGAGACGAATTCTTGGATCTATTTGCCAAGTTGGATGGAGAGATACCTATTCTAGTCGYTTCAACCAAAAATGCGCCRAAAAGGTCAAAAGCTGAGATTGATGCACTTAAAGGYGCGAAGGGTGTCACCAAGTTTGTRGAAGTASCGGGGGCGCTTCTCCCTCAAGAGGAGTATCCATTAACCGTTGCTGAAGAGCTAAGCCAGTTCCTGCAATCAATTTCTGTACCAGCTGGTGATCTTAAACGCTAACCTAAGATTGAGGCCAGAGGAATGTTATGATTCACAGGTCAGTTTTTCATCTTTTAGAGATATTTAACATGTTTTGTTTCATTCAATCTTATACTCATGTCAGTGCTAGCTATGATATATGAAATTTGAACAGAC---------AAAATGGTTGCTTGGTGCATTGTCTAATATCTATAGCTCTTGAATTTCCAAATACAGCTCTAACATATATTTACCTTTTTTCCACTATTTTTGAATGGCGTTGTTTTTTTTTTCTGTGACAAAGGCACATTGGTTGTATTTTTTTACTTTCATGCSTTAGACGGTGAATGHTTTTGTTATATCCACSGCAGTCATGGCTTTAGGAACCTGTAGGAGATGTGATAATATAGCAGTATAGCTATCAGCTGTATGKTGGTATTTCAACTATTTATCCTGCTCTGATTTTTGTAATGCTGTATCAAGGTGCATGGAAGCAACCCCAAGCTTAGCATGTGCAAATAAATGTGTTTTTTGTTGGAGGCATCATACTAATCCTGTGGGAAAAGATTGGCGGTGGAARATGGATGATCCTCTTGTTATTGTTGATGCTGCCATTGATCAGCATACTAAAATGATCAAGCAAATGAAGGGTGTGCCAGGTGTGTTTCTTCTTTATGCCTCTTCCACTCTCAGAAAAGTATGTGAGAATTCTCCTGTATGATGACTGAGATCATTACGCATCCTAACGCTTGCAAGGTTAAATGAAATGAGTGCTTGTATATTTTCATTTAAACTAA----------------------------GATCATTTTTTAGGGCAGTAAGCTAACTTTAAGATATGAAATTAAAAAAAAAAATTTTCATCAACAATCTGATTATTTTCAAAATATCTACTTGWAGAAAAAGATCTGGTTAGTAAGCTTCTTGTCCTTA----------------AGCTCATACCTTTCTCTTCTGTTTACTACAGGGGTGAAGGAGCAGCAGTTGCTAGAAGGTCTATCTCCCAGGCACTGTGCCTTGTCTCTTGTTGGTGAACCAATTATGTATCCAGAGATAAATACACTTATAGAGGATCTGCACCGCCGGCATATTTCTACTTTTCTTGTTACAAATGCTCAATTTCCTGACAGAATAAAGATGTTGAAACCTGTTACCCAGGTTTGTGCAGCCTAATAGATGCAACATACCGTGTTTAATATGCTTTTTCAGTTGAAGATCACCAACGAATTGCTATACTTTTAACTCTCGCAGTTATATGTCAGTGTAGATGCTGCAACGAAGGAGAGCTTAAAGGCAGTTGATAGACCACTTTTTGGAGACTTTTGGGAGCGTTTTGTTGTGAGTTTTATTCTTAGAATCTATTTTATTGGTTGACAAAGGATTCTCTAAAAGCTTTGCGTGACAAACAGCAGCGGACGGTTTACCGTCTAACGCTTGTTAAGGGGTGGAACACCGAAGAAGTAGACGCATATGCCAACTTGCTGGGTCTCGGCGAACCAGATTTCATTGAGATTAAAGGTGTCACGTACTGTGGCTCGTGAGTTGCTTCTCCTCTTTCCTTCGGACTGTTCTTAGCAACCATGGCTCTGTTGTGATACTTGTCATCACTGTTTTGGCTTACAGAACTACGACATCGAAGCTGACAATGGAGAATGTTCCATGGCATTCTGATGTTAAAGAGTTCTCCGAAGCTTTGGCCGTCAAGAGCAATGGCCTGTATGAAGTAGCTTGCGAGCATGTTCATTCCTGCTGTGTTCTGCTGGCGAAGGYTGGGAAGTTCAAACTCAACGGTCAGTGGCACACCTGGATAGACTACGAAAGGTTTCATGAACTAGTAAGTCCCTTWGTTACCCAGCTGCTCTTAATTTCCAGTTCTTTTTCATTAAAACTTGGATTG----------------------------------------------------------------------AAATCTTAGATTAATTAGTTGCATTTTCTTTTCATTTAGCCTTCTTTTTAATATTTCAGATCTTGAAGGGGATGCAACCATTGAAAAGATCGGACCTCCTGRGAAGGTTATTAACGCATTTGGGCCAGAAGTTATTGGAGAAAATGTGGAAGGAAAAGTATTAAACACGCAAGTAGACGAGCATTCGGGGAGAACTTATTACCAGTTCGAACTGGAGCCTCCACATGTCATTATATCTGCCACTGCTGCTGGCAACCGTCTCTACTTGTTCAGTGTTACTGCAAGTGGTAATACTTCCCTTTCGATCGCTWTATTGCATCAAAAATCTGAATCATGTTCMTGCAGACAAATGATGATTTTATTTGCAGGCTTACAGTGGAAGAGGCATTATAAGGATCTAAAACAGATAGCAGACTCCTTTCGGGTCATCTAAAAGAAGAGCTGTGAGTTATTTTCAGCACTCTTGGACGCAACGAAGTCATGCTTTGGATGCAGCAAATTGAAGACTGGAATCCTAAGATATTTACCCTTTCTCATATTCCAGATAAATATAGGCTCTTTGTTTCGAAGTTTGTGAGGAGGGTGGTGATTGCTCGAATGGCGGAYGCCCCTGATCTAGCAAGCATCTACCATGCGAAGTTGAGAGAGGCTTACGAGACGGAAGACAGATTGAAGGATCCAGATATTGTTAAACAAAGTGAGGAGAAACTGATCAGACTCCTTGATGAAGCTGAAACACAGTTGAATGAGACGAAATATCTTGCCGGCGAAGAGTTTACCTTAGCAGACTCGATGTTTATTCCRGTTTTGGCACGGCTYACGCTGCTGAATCTGGAAAAGGAACACATCATTGGCAGGCCTAGATTAGCAGAATACTATG----------TCTTGAGCAAGAGATACTGACATGTACCTGCTAATATTCATAACTTTTCTATATGCACGTACTTGATACAATCGTTACTCATATAAGCATGTTTTGCTTTGTAGGTGGACATTCCAGGCCCTCTTGGTAACAGTGCAGTGTGGATTCTTGAATCTCTTCCTAGATTATCTTCATTAAATGGCATCAATGCATCAAGCATCCTAGAGAGTGGAAAACATGTTGTTGATTCTACTTTTAAACCACGTCTTCCTGATTTGACTTCTGCTCAAACTCTAGTGGATAGGGTTATTGATGCAATGTGGCTATATTTGATGACATATAGACTTGCTGACGAGGAAAAGATAGATGAAACTTCTGTTTGGTATGCTCTAGTCTTTGCTTGAATTTTGGCAGCAATTTTGTTTTTCTTAGTTTCATTTGAAATCATTTACTAATTAAC--TGATGATATGGAGATTATGACTGATTTTTTGCAATACCATTGCCTTTCTTGAAAACGTTTGGAGCATTTGTACGAGTTCTGTATTTGATGAATGATTAAAAGATAAGTTCTCGTTGACTGTTTGATGTGAATCATGGCAACTAAAATATCATTGCTACATTATCTCTCTCATTCGTGTATTTGGTGGTGAAAGCCATTGATAACTATGTATCATTTTTATTTTTCTTATGATTTAATTTTTTAGCTTGTTTCTTGACTTTCTTCCTTTCTCCCATGTATCCAAACAGGCACTGGGTTCTCCTAAATGGCTTCAGCCTACATATAACTTAGAGACGCATCTTTCTCAACTCATAGGAGACTACCTGACGAGGAAACGGGCTGGCCTTGACAACTTATGGATTTTAAAACCATGGAATATGGCAAGAACGATTGACACTACTGTTACTGATAATATATCTGCAATCATCCGTCTCATGGAGACTGGCCCTAAAATATGCCAAAAGTATATCGAACGCCCGGCATTATTCCAAGGAAGAAAATTTGACCTTCGCTACATAGTATTGGTTCGCAGCATGAAACCTGTTGAAATTTTTCTTGCAGATGTTTTCTGGGTATGCTGTACTTTTTTACCAGGCCCAAGTAATTATGCTCCATTTAATCATTGTTATGTTTGAAACTGCTGAGATTTTGTCTTCCTAAAAATGGAATTTATTAATCTTCTTTCCTTCCCTGTCACAGGTTAGGTTGGCTAATAATCAATTCACTTTGGAAAAGAGCAGCCTTTTTGAGTATKAAACTCATTTCACAGTGATGGGGCTGCTGCTGATGCTGCCTTGGCTGGGATACAGGTGTGTTAATGCTTTACTTCGCCGTAAAAGTTAATAATTACTTGTTTCTGCTGTAAGGGTTGATAATATGTACTCACA---------TTTTTTGCTTCTGACTATTAATATTAATGACTTTTTCTGTTGTAGGGGGGATTTTCTGCTTTAGTGAAGTCATTGAGAATGSACTGCATCGAATTGCTTGCAGAAATTGAAGCACGCTTAGATTTTGATGATGAATTGCCACCTCTGAACTTGGGTATTTTGGTCGACAGAATAAATGCGATGTGCTGTGATGTGCAGGAAGCATTGGAAACCTCAAATTATGATAAGTTTATTCAGTCYGGCTTGCAGGTAWTYRTGTACGGATGTGAAAATTTTMTCAACTTCAGAATGGATTTGTGTGAMAATATGATCTGGTAGTTGTTATTTTTAATTTTCTTCTTTTTTTTAGCTGTTGTTAGCATTTGATGAGCTTAGTGAGCATATRAACCTAGCCCATTGGAATTCTCAAATTTGTTTCCAACCAATGTGTTACAGGCTATAGCACATTTATGCTTGCAAGTTTGCTCATTCGATGTTATTTTCAAATTTCGATCTTGTGAAAATTATCTACCTGCAGGATATCTGGAACAAGACTTGGTACCCTAAGGCAGCAGATCATATAAGCACCAAAAAGACATGGTATATAGTAGATGCAACTGATAAGATCCTGGGGAGGTTGGCTTCAACGATTTCAGTGCATATAAGAGGAAAGAATCTAGCAACCTATACTCCTAGTGTTGACATGGGGGCTTATGTAATTGTGGTATGTGATGAGCATTGAATAATTTTTAATGCTACTTTTTTGAATGGCCCTTGAAATAGACAATGGATTGCGTAAAATTCATTAATTTATGAGTTCAGAAGSTCCATCTGTTAATTATCCTATTATGTTGAATCATTACCTAAAATGCTAAGCCTTCAGTGAACTTTAAATATGACTTTGTCAAGGTTTGCTATTTTTTTCAAGTACAAGTGAGCAGGCTAAGTGACGGGATTGCTTGCTTCTTGTTTGCGATGAAACTTTATTATCTAAGAAAATTCTTAGTGTAGTCTGTCACTGAGCTTTGATGCTATGATATTTCAGATGGTTGTGGTGCTAAAAAAAATAACTACTGGGGCTTTGCTTTCACCATCTGAGGCGTCTGAAGAATTTCGTGAAGGAATAATTAAATGCCTAAAAGCTATGCTTCTCAGGCTACAACCTTGCTCTGTTGGATCTTGCTCATGCAAGGAAAGCTTTACATTTCCCGCGCTGGTCAACACATTGGAGCACTGTTTACCCAATTCATCTTATTATGAAGAACCAGAAGAATGTTTGCTATCATTTCTTCAGTCCAAGGATGCTTCTGCCGCCGTAGGTCACTGGCTATCACTACTTCTTCAGGTAAAGAAAGCAACGGCCTTTTGAATATCTTTTAGCTTCGCCTATGTATCGTAGGTGTGTTAGTCTAATGCAATATTATTAGTTCTCATGTATACTGAATTTTCTTGTATACTCATGGTGGTAGCAGTGTGATACACAGGTTCAACATGATGATAGGAGATTGCGCCGTCCTAAACATTCCTGTGGTTGCCCAATGTTGAGAAAGAATAATTTACGAAAATCATTCAAGGATAAAGTTCGAGAACTTGGTGCCTTGGACATTGAGGATCTTTTTCAACTGGGTAGCAAGAATGGAACTTGTCCATACTATGGTTCGCGTGACATGGTTCGAGCRGCTGATCTCGTGGTACTTCCTTACCAGTCCCTTCTCCAGAAATCTTCTCGYGAATCACTTGGTCTAAACCTAAAGAATAACATTGTAATCATAGATGAGGCACATAATTTGGCAGACTCCCTCATGAATATGTACAATGCAAAGATTACTTCAGTGCAGGTATGTTTCTACTGTTGATCA-------GGTTGTCAAACTCGGGGCAAACAGGAGAAGCTTATCTTAAATATGTCATGCTTTCAGGGGATAGGATCTTTACTGAGGTATTGCAAAATTTTTGGTACTTCTATTTGTAGTAATTTACTATTCTGAAGAATTTTCAACATAATTCTGAATTTAAAATACTCAGATTATGGATCAAACACATGCGATTGTTCTGGCTGGAGGCACTTTGCARCCTATTGAGGAGAGCAGGGTGCGACTCTTCCCTGGCATTTCCATTGATCAAGTGCAATTTTTCACATGCAAACATATTRTTCCTCCAGAGAGCATTCTCCCAGTTGCAGTTGCTTGTGGRCCCTCTGGGTTGACTTTTGATTTCAGCTACAATTCAAGAAGCTCTCCAAGCATGGTAAGGATCAATTTTTTTTGGTTTGCTTATGATTATCATAAAGTGTGTAATTATGTTGGATTTGTTAGTTTAAAAAATTACGTTTGATTTATGTGATATTCTTTTTTCAGATGGAAGAGCTCGGTAGATTCATTGCCAATCTGGTGGCCATAGTCCCCGAAGGGATGGTGGTGTTCTTCTCCTCATTTGAGTACGAAGCGCAGGTTTATAGCGCCTGGAAGGCCACCGCCATTCTCCCGAAAATTCTCAAGAAGAAGCGCCTGTTCAGAGAACCGAGGAATAACATGGACGTGGAGTCTGTTCTCAGAGAATACAAGGAGAGCTTAAATTCTTCYACCGGGCTTCCAGAAACTTCCGGTGCAATTCTCCTTGCCGTCGTCGGCGGDAAGATTTCTGAAGGCATAAACTTCAGBGATGGGATGGGTCGTTGTGTCATMATGGTTGGTCTTCCCTACCCAAGTTTATTTGATATTGAGTTGATAGAAAGAATYAAGCATATAGAAGGYCTGGGAGAGACMTCACAAACAGACAGMAGAGCTAGCTGCAACTTCAATGGCGGCGAGTCAGTTCAGTCTGGTTTTCACATTTTAAGAAGCTGTAAACRAAGAGGGAAAGRGTACTACGAGAACCTGTGCATGAAAGCGGTTAATCAGTCAATAGGTACGAA-------------------ACTTCTTTGTGCTGATGAGTATTGTTTTTCACACTGAATTTGGTTCTTTGGCTATCAGGTCGAGCCATCAGGCATATAAATGATTATGCTGCAGTCTTATTAGTAGACTCGCGATCATGTATAGCTGATGTTGAGATAACTAAATTTCTTAAGATTTTGAATTCTTAATTATGGTTTGTTAGATGGACTTCGAATTAGTTTTGTTTCAAKAACTAAAATTGTTTTCTCTTTTGTGAGATGCACTTCCTTGCATCATTTCAACATAATGTAGGTGGTACATTTGTTTTTAATATCATCATCAAATGGATGCGAAGAAGTTCATTCAATTGGTGGAGGAGAAGAAGAAGAGAGTTCTGGAAAAGAAGGAAGCGCCTTTGAAATGGGAGCAGAAATTAGAAGCTGCAGCCAAAGCAAAAGCTGACGCTGAAGCNAAGGTGAAAAGAAACAGGTGGAAGAAGAGCTCAGACACTGAAAGCAGCGATGACGGCAGGAAGCCGTCCAAGAAGAGATGCAAGAGGCACCGGAAGCATGAMCACTCGGATTCTTCAGCTGACAATGGGAAGGTGGAGAAGAGACACAGATACTCCTCGAGGAAGAGGAGCTTGAATAACGAGAGCAGTGATGATGNGAACGAGGAAGGAAGAAACATTCCAACAAGAAGAGGTTTCGCCGTCATCCGTCAATATCTGGTTCTAGCAGCATTTCTGAATCTAGTAGCGAGTTGGAGGAAGCGAGAGCTCCACGGAAAGGACACGGCAGGCACCATCATAAAGTAATGATTCCAGTTGGGGTATTGGATGCGGCTAGATCCGCTGAAACTCACCATTGTTTCTGTTCTAGGGTCTGTGTTTCAATTCTGAAATTTAGTTTGCTAGTTAGTCAAATTCGAGAAAGCTGATRAAAGATAGATCTTGATGGTTCCCTCGCTTTTTTTTTATTTAGGAATATGGTACCGGTGCCATTTATAGTGCTTTATTTGAAGAAGTTTGCTTCTTTTCTTTCAAAGAAGAGTTCTTCGGCTACCAAATTTCTGGAGCTTTTATTTGAGAGAGCTAGTGAAAAGGCTGRGCCAATCGTGGAGTTTCAGTGGCTGGGTTTGATGCTTTTTGTTGCCGTGCCATTTCCGGGGACTGGAGCATGGACTGGGGCCATCATCGCGGCTATTCTTGATATGCCATTCTGGTCTGCAGTTTCTGCGAATTTCTTCGGTGTGGTTCTCGCTGGGCTTCTGGTTAATTTACTTGTGAATCTTGGTCTCAAGTATGCGRTCATGGTGGGCATACTTCTCTTCTTTATTTCCACGGTCATGTGGAGCGTTTTGCGGAGTTTCAGGAGCACTTTGACCAGCAAGTAATGGTAATTGGGTCATAGCTTATTCCTACATTGCTTTTCMTGTACATTGTTTTTAATTTCAGTGTTGATATCAATTAAATAAATAAATTGATAAATGAGATAATAGTTTATAGGATCACCTGATGAGTTGTATTGATAGTGATTAAACGTAGGTTAACGGAATGCTGTGACAGGATTTTAACATTGGTTTGGCGTTATGGTTGGCTGCTGGTGGAGATGGCTTCGTGGATGGACATATATGTAATTTTCTTCTGGAAAATCAGCATCCTTACAAATACAAATCAGAAGCTCGTGTTCTACTTTTTGGATCTGGTGCTGATGAACAATGTGCTGGTTATGGCAGGCATAGAACGAAATATAAGCATGACGGGTATACTCTTTAACCTTTTTTTTTTGCCAAGAAAAAATTCTTGCACTGTATATTAGGATATATTCAGGTTCAGGAATATGTTGAAGCTGCAACATTTTGTAGATTTTACAGGAAGGGGTCTCTTTTGGGCCTCAATGAGATTAATGCTCTTCTGCTACCACTAAGTGGTCAATATGATGAGCCCTTGCAAATAAATRTCCTTGACTACCTCCTAGGGGTAATCTGCAGTCCTTTATTCGACATTAAGTTATAACATCCTGTGGGTAAACTTCTACCACCCTTTAGCTTGCAGATTTGACTGGTGAGCTRATGAGGCTAGCCATAGGCAGGATATCAGACGGAGAGGTCGAATATGCTGAAAAAATATGTAGATTTGTGCAGGATATATACAGAGAGTTAACACTTCTGGCTCCTATCATGGATGATAGTGCTGAAATGAAGAAGAAAATGGAAACAATGCTCCAAAGCGTAATGAAGATTGAAAATGGTATGTGGCTTCATTCAATATKTATGATCTGTTAATTCTGAAGATTTTTGTGCTAATTTCATCACTTGGTTTAGAACTATTTTGCCTTTGAGGTTGGAAAATATTTGTTTCAGGTCACTAGATTTTGTCCTTTGTAGTCAAATTTTCGCCTTTATCTTTTTTTTTTCTGCCTAGATGATCACTGGAGTTTTTTTTAGATGTGAAATTTAGTAGGTTTTTCAATTACATTGACTGTCAGGTTTTGGCAACTCGWTGTGATAGAATCGGAGTGTCAAAGAAGATCACTGGCATCGAGCGAGCACGTTTGAGGGCTATTGCGAAAACACTACAACCTTTGGGTTTTGGTTTAACTGTACGAACTGTTGCTGCTGGTCATCCCCTGGAGGAGTTGCAGAAAGATCTGGATGGTTTGCTTGCCACCTGGAAATGCATAATTGAGCATGCAAAATCTGCTGCACTTGCTGCTGAAGAGGGGGTAGAAGGTGCAATTCCGGTGATGTTGCACAADGCAATGGGCCAAACTCTGTCAGTTGTGCAGGATTACTTYAATGAAAAGGTAATCTGTCTCTTTATTATCCTGATTTTTAGATGAACCTGCTTTGAGTTTTTTTT--AACTATTTCGCTGAATTTTCTCTTTGAAATATCTTTATATTTCTCTGGCTTTGGGATTTATAACTTTATTTTTTCCAGGTTGAGGGCATGGTTGTTGATTCTCCTCGAACTTATCATGAGGTATAAACCATGCCATATTTAGGGACATGTTGAAACATACCTACAAATTATAATGCCACTCACACATGTTCTCACTTTCCCACATGTTAAATGTGATAYTCTCAGTTCTCTTATTTCATTTGGATGCCACAAATAAGTTGGACCCTAATTTTCRCCAATGTATTTGCAGCTCAAGAAGCAAGGTTCCTGTATGGCCATTCCTTTCTCTCTCCTTTTTTGGTGGTGCATATGCTCTTATCCCATATTTTGTTCTCTGGAAGCCACCACCACCGGCTATTGGAGAAGATGAAATTAGAAAATGGCCTTTGAATTTCTTGGAATCAAGGATAACTKCATGGGTAAAYTGGAAGCCCTYGAAAATTCCAWAAACAATATTGTATCTCTATTTAWACTCAGTAGATGCACTTTATTTATGCTYGAACCTTTCATCTATGCATGTTAATTGGCTTTAATAAAAATAATTCAACCTAATTATTCTTCGTGACGCTTCTCCTTCTCTCCTGGATGCCCACTAACACTTGAATCATCAATAAACAGGTCAGATTTCATTAAGTGAGGTGTCCTTCCCTCCGGATATCACATTTTATGTAGATGGAAGACCTATCGAAGCGCACCGGGTAATCTTAAGTGCAAGATCATCCTTTTTAAAGAGAAAATTTGAGCTAGATTGGAAAGAGAGGAAAGAAGTGAGATTCTCCAGCCATAAGTTATCTTATTCTGCATTGTACAGTCTTATCCATTTCTTCTACTCTGATAGGCTTGAAGTCGCAGTAGATGACATGGAGGATCTTGTACGCACATGCAAAGCCTGCAAATGTGAAGAACTAAAGAAAATCCTACAGAAGGAATTGATTCATCAAAAATATGCAGAGTATAAATCATTGAAGGAAGTGGATAATTCCCAGAAAAAGTTTATTTTGCAAGGCTCGTCTTTACCGGAGGACGATAGACTTCCTTCTGCCTTGCGTCGGATCCTACAAACTTCCCTCACCCAGTCCCTCTGCAAATATACAGATGATGATGCGTATGAGTCGCATATGGGCAAATATGGCGATGATCTTGCCGATGTTTGCATAAAAG------------------------------------------------------------------------------------------------------------------TGCTCCAGTGAATTAGAATTTCTTATGTGTCTATTGACGTTTCTGGCATGGCACTTTTTCTTGTGCCTTCAATTTCAATCCGCAGGGCATGCTTTGCTGGCCATCATGGAACATGGTGAAAAACTTTCCAGTATGATCCAACTGAGGGAGTTACATAACATGATTAGCCAAAAACGCTCAAACAATGCTGATACTCCGTCTTCTCACTCAGAGATTCAGCTGGGTGGTTCTCTATGGGACCTCATTCAATTAGTTGGAGAAAAAACTCGTAGAAATACTGTAATGCTCATGGATAGAGACAATGCTGAAGTATTTTACAGCAAAGTTTCTGATATAGAAGAGTTTTTTTATTGCCTTTCCCATCACATTACTTATATAATTGGCGAAGATCAGTCATACAATATTCAGATGCAACGGGCTTATGAAATATCAAATGCGTGTACAATTTTA-------------------------------------------------------AAGAGGTGTTGGCCTGTTTCCCTGAGAATGAAGSAAAACCAGACACGAACAATCTAATACCGCCTGTAATTCTTATTGATATGTGCCTGCAAGGAGGAACTCAAAAGCTGGCTTTACTTGCATTTGAAATATTTTCGTGGGCTGGCTCCTCCTTTCGCCATTCAAATCGGAGACTTCTTGAGGAATGCTGGCGAAATGCGGCSGATCAGGATGACTGGGTCGCCCTGGCCAATGCAGCAAGAGCAAGAGGATGGAGCGATGAATTGGTCCTCCAGAATTTGAGAGAAACCATTCTCTTCAAAGCTTCGTATCGGTGTTATGGGCCTGAAGCGGAGACTTATGAAGGAGGTTTCAAGGAGGTGTTGCCGCTGAGGAAGGATGAAGT------GGAATCAGGGTCGTCAGTTGAAACCATCCTGATGCAGCACAAGGATTTTCCGGACGCAGCGAAGTTGATGCTTACTGCGATCATTATGGGAAGGGAAGGCATTAACATCGTAAATGAAGCTGACGGAGAGTTGCTAATGGAGTCATGATG-------------------------GTTGTCTTTCTAGCCATTTTTAGATGGAGCATTCTACCATTCWCGAACGGCTATTTTTGAACATGTAGAAGATGCTGGCTATAGAGCTCYTTGAGTCATGGATGAGCATTATCAAGTCAAGAATTGAGCTAATTAATCTTCAAGCATACTTTCGGTCTTACACCCCTAATGTGCATTTAAATGGGATATATGGTTTTGCCTTATTTCTTGAANNNNNNNNNNNNNNNNNNNNNNNNNNNNNNTCTCACTCTCTAGAGTACATTATAAGCGTGTTAAAGTGATCTTTACCTTTCTTATCGTTCCTTGTGATGATTCAGCAACGAAATTATCTTGTAACCATCGGCGAGGAGGTTCAAGCCCCATCCAATCTATCCTCCATCTGCTTGAAAATATTTGACCTGGACAAGATGCAACCAGAGGGCTCTAGCACAACAGGTCCTGTATGTATGCAAATATTAAGGATTTTCACCAATCAGTTTCCTGAAGCAAAGGTATTTTTGGACATATTGTCTTGATTACTTGTTTCTATATTTTATTCAAGCACTTTGTGTTTGGCGGTGACATGATTTTCTTATTTCTCCAGATATCATCATTTTTAGTTCTGGAGGATGCTCCTCCAATATTACTTATCTCAATAGGATTGGAGACAGGGTCAATTTACTGCATCAAAGGCGACCTTACGCGTGAGCGCATCTCAAGGTTCAAGCTTCAAGAAAATTTTAACTGARCTATCGCTGCTTCCTTAAGCGCAGTRAACTTCAACAAAGGAAACTTTACAAGCATTTGGCGTTCAATTTATTCATTTTTTTACATTCTTGGCCTGCAGGAAGGAACCAGTTCAATGCGGAAGGAGATACAGGAGCTCAGAACCAAYGCAAAAATCTTCCAGCTGAGTAAATGCTCCGCTTGCACTTTTACTCTCGACCTTCCCGCAGTTCATTTTATGTGTATGCATTCGTTTCATCTVCGCTGCCTCGGTGATAATGAGAAAGAATGCCCTGAGTGCGCACCCGAATACAGRGCAGTATTAGAGACCAGAAGAAACTTAGAACAAAATGCCAAGGACCAGGACCGTTTCTTCCAACAAGTAAGGAGCTCCAAAGATGGSTTTTCTGTGATTGCCGACTATTTTAGTAAGGGCATTTTGAGCAAAACGGCTAATGACACTGATAAAACCTGAAGCTCGTTGAGCGTCCATTGATGGCATTGAA-----------------------------TTTGATCGATCTGCGATGTGAATTACCTGCAAATTCAGTGATTTAGGGCATTAAGGTTCAATCGCWGGACTTTCGGAGGAATAAAATGAGCTTTCTTGAATTTCCAGCAACATTGATAGCAGATTCGGCGGCAGCTTCATTGTTGAAAGCTGGGCGGGTCGGTGCTGTTATAGTCGGGGCTGATCGCATTGCTGCAAACGGTAATCTWRTGGAAACCAGAACAAAAATAATTCAAAATTGTCAGATTTCGTGATGATGATATGACCYGAAATTATCTTCTAGGCGATACGGCGAACAAAATCGGAACATACAGTCTAGCTCTTTGTGCATTACACCATGGGGTGCCATTTTATGTGGCAGCTCCGATAACTTCTATAGACCTCTCACTTTCATCTGGAGACCAAATTGTTATAGAGGAGAGATCACCAAAGGAGTTGTTGTGTTCTGATGGAGGGCTTGGGAAGCAAGTGGCTGCCTCAGGGATTAGTGTCTGGAACCCTGCATTTGATGTTACTCCGGCTAAGCTGATCACTGCTATAATAACTGAAAAGGTCTTTTCTTCTCCCCAAACTGTGGTTAAATCTTAGGTGTGTGAATTTTATTTTATTCACGGGGTATTTACATAYGTACCGCCAAATTCTTATTTATTTACATATTTAACTCCCTAAATCTTTATATTATCTTCGTAACATTTTAATCTATAAGTCACATAAAGAATATC---------------------TTAGTGGAGTCATATGTACGGTCTCTTCAGCAGCCTAATTTACTGGACTTAGTTGTCATCCCAACACCTTTAGATATTGTAAAGGAAGAAGTCGATGATCTAAGACCATCAAAGCGGAAAGTCATCTACCATGAGGTGCGGCGATCTTCCCAACTTGCCTTCTTACYGTGGAAAATTACATTACTGACCAGAGTTTTTATTTCTTTTGAAAAACTTTAACTAATATGCYGAGGATATTTATTTGTGTATGCCCTGGATTTTCTTTATTTAATACAGCACAAACCCATGTCAGAGATTACTTCTGGCCTTCTCCATAGAATTTACCACCAAGGGAAGCTTCGAGTTAACCGTTACAATCCATTTGAGGCTTATGTTGGAAGCGAAAGTATTGGTGATGAGATAGTGATTTATGGCAGGGTTAACATGAATAGGGCTTTTGATGGAGATATTGTTGCCGTGGAGCTCTTGCCTCAAGACCAGCTCACTGAGAAGTCCTTGATTGTTGGGGATGATGGTGTGTTTTTTGATGCTTAATATTGATTATGCTTTACCCAATTTATCTGCATTTAAATTAAATTTAAATGATCCTTTTAGATGAAGATGAGGAAGATGACGTTCATTTGGTTCCAAGCAGTGTTGATGATGCTCCAAGGAGCACAAATATTGCAAAAGCTTCTRATGGATCTACATCTATTGTTTCAAGTCGCCCAGTAGGGCRTGTCATTGGTATTATAAAGCGAAATTGGAGCTCGTAAGTTGAGGAAGAAACCTGGTTTCATTTTTCTAAAAAAAATATGCTTAGGAACATACAAGACATAGGGTTTCAATAAGTTCAATTCTACGTCTTTGGTCAAACATGTTAAATTGTTCTGTTGTTTTGGCTGATGYCTGTTWTTTTATAATAAATAGTGCTCTTAGCTTTTATTATAATTCATGTTGCTTGACGCTTTGGTTCTTACCTCATTCATGCTTGATCTTTGGTTATTAATTAGGAATTACCTTTCATGCAGTTATTGTGGGTCATTGGAACCAATGCCATTGCCTGCAGGTAATGGTGGCGTAGCCCATGCTTTATTTATCTCCAAAGATCGTAGAATTCCTAAGATCCGCATTCAAACTCGACAGCTTGGGAATCTTCTGGATAAGAGAATCGTTGTTGCTGTTGATTCTTGGGATTGCTCATCGAGATATCCATTTGGGCATTATGTCAGAACTATTGGACAGATTGGCGATAGAGAGACTGAAAGTGAGGTAAGTTTAAAATAAYTGAAGTCTATGTACTATGATTTTTTTTTAATGTGTCTAAAGATGCAAAGTTAATTAGAATTGTTGCAAAGTTGTGATACCATTCTTGATGTAACAGGTAGTTTTAATTGAAAATGATATAAATTCACGACCATTTTCAGTTCAAGTTCTTGCTTGCTTGCCACCTCTAGAAAATGGAAAGCAGACTAATCTTCTCCCCCTTCCCCCCCAAACCTCACTTCACCTCTCCGCGTCAGGAAAATCTCAGACAACTCTCCCTCCTCCGTTCAGCAGTTTCCCCTAACAACAGTTCTCGCGGCAGCAGCAGCAATGGCGGATCTAAGGAGGAGACCAGCCCTCCCGCCATTCCCAGCATCCGTTACAGAGCTCGGTCGAGAAGGCAGCAGGCGAAGCAAGAGAAGAGGAAGCAGGAGCTTGCAGAAGAAAGAAGCGAAGCCCCCVAAGAAATGGGAGGAGATGAGATTTTCGGAGAAGGCAATGGAGGTTTACCTGGGGGAGAAAGGGSTYCTGTTCTGGCTCAATAAGTTGGCCTACGCCTCCATCTTCGCTGTGATCGGCGGCTGGATCCTCTTCCGCTTCGTCGGTCCTTCTCTTGGCCTCTATCAGCTCGACTCCBCSCCYCTCTCTCCAACCTCCATCTTCAAAAATGGCTGATCTTTTTCTTGAGAATATGCCTGCGGAATCCTCCRATCGCGCTTCGAATCTCCCTATTTGACACCGTGAKCAGCCCTTCCCGTTTCTGGCATCTCGCCGCCATAGTTAGGGAAGGGGCGGGTAGGAGTCGGCTCACAGGTCGGAGACTCGAGGCCAGCGTGGGAAAGGGGCGGCGGCTGTAGCGTTTCTGCGGTTGCGGCGGCGGAGCTGTTGGATAATAGTGGACGATGGGAGAGGGAAGGGAAGGCGACTGGGAGTGTGGGAGCTGCCGCAATCGGAACTACGCGTTCCGATCCTTCTGCAATCGGTGCAAGCAGCCGCGTCTCCTGGTTGACACGAAGACGCCGGCCGACTCCAAATGGCTTCCTCGCATTGGAGACTGGATCTGCTCCGGTTTGTTGCTTATGCCTATTCCGTCTTTCGCTTCAGATTCGTTTTCCCTCTTCCTATTGGCTTTTGAGAATTTTCCAGTTAAATGTGGATGCTGGTTGGAATTTCGTTGGTTTGAGTTGGTGTAGGGTTTTGATTTCTAGCTTGTTTGTATTGCTTGTTCTTTCAGTGT---------TTTGCTATCTTTTCCGGGATGGTCTGAGATCTGTTCTTTTTTGGTGCTTCTATTGAAGTTGATTCAGGTGGGAAGTCTCTTGTGTTAGTAGTTTAGTCTGCAGGAATGGAGGAGATCTCATGGAGATACGTGTTCTTGATTCCACTCYTCGTCCTGATATCCCAGCTTGCCAYGCCGACCSTAGGAATCCGGTTTCCTCAGGCGATCCCAGAATCCTCCCGCCAGGATCCGAACCGCCCAGTTAAGGCSGCCGTTTTCGCACTTGGGAGCTTCTGGCGATCGGAGGCGGCCTTCGGATGCCTACCCGGCGTCGTGCGGACGTTGGTCGGCTACGCYGGCGGCGCCAAGTCTAACCCCGAGTATCGGAACCTAGGAAACCACGCCGAATGCGTTCAGGTCCGTTTCTTCCCTTTTTAATTTGCCTTATTTCTTCTTTTCTCTTATTCGGTGGGATTCTCTTTTTTATAGATTGTCTCAGCTCTTGCGGTTGATCATTCTGGATCTAGAGTGCTTTCTGGAAGCTATGACTACACTGTAAGAATGTATGATTTCCAAGGGATGAATTCCAAATTGCAGTCATTCAGACAGCTGGAACCTTTTGAGGGCCACCAGGTTCGGAGCATAAGTTGGAGTCCTACATCAGATAGATTTCTTTGTGTAACAGGTTCAGCACAGGCTAAGGTGCCTACCTTTGGCTCCTTTTATCTTTAGATTGTAGTTATTTGTAGTTTTATTGATTAATCATTTCTAAGCAGGAAATTAATTGCAGATTTATGATCGAGATGGACTTACATTGGGTGAGTTCATCAAGGGAGATATGTATATACGTGATTTAAAGAACACCAAGGGTCATATTTCTGGCTTGACTGGTGGAGAATGGAATCCCAAGTCCAAGGAAACTATCTTAACTTCTTCTGAAGATGGTTCCTTGCGTGTATGGGATGTAAATGACTTCAAAATTCAAAAGCAGGTTTGATTGGAACTAATGTTATGGGTTATGAAAGCTGTAAACAGGCATGTCTTCATTTTTTTTAATTCCTCGACATTGTCAACATGTTCAGCAATCCAATTACATGGGCATGCATGAAATGGCAAAACTGATGCAAATACTTGATTACATTAATTAAATCATTGATTCACTTTATTTTTATTATCTAATAGATTTTCTGTCGTTAGGTTATCAAACCTAACGGACTTAAGTTTTCAGTTGATGGCTTAATTCTCTTGTCCAGAAGCATGGATAGTACACTTAAGGTACATATTTGTACATTTTTTGCTCTACCGACAACTTACCTTTTTTTGGTGAATGGTTTCAAAGATTAAGAAAAAACTGGGGTAAGTAAATGTGGTTGGAATTGTTGGTAGGTCTGGGATTTGCGGCAAATGAAGAATCCCATCAAAATATTTGATAACATTCCCAATCATTATGCCCAAACAAATGCTGCATTTAGTCCGGACGAGCAGCTAATCCTTACAGGAACTTCAGTTGAAAAAGAAGATACAACTGGAGGCATGCTTTGTTTCTACGACAGGAGGAAACTTGAACTTGTATCAAGGATTGGTGTCTCCCCACATCAAAGTGTGGTGCGCTGTGCTTGGCATCCAAAAATCAATCAGGTTATGCCGAAGTTCACTTACAACTATTCATTTTTTCTAATTCTTACTGTTTTCGATATAGTTTCTAGATCTTTCATTTTTCTTCCTCAACTAAATCTTTGAGTAACTTGGCAACCTTAAAATAAGAGTTTGGGTGATATTTCTGAAGGTTTTTGCAACTGTGGGTGACAAGAAAGAAGGCGGGACTCACATACTTTATGATCAATCAGGTTATGCCGAAGTTCACTTACAACTATTCATTTTTTCTAATTCTTACTGTTTTCGATATAGTTTCTAGATCTTTCATTTTTCTTCCTCAACTAAATCTTTGAGTAACTTGGCAACCTTAAAATAAGAGTTTGGGTGATATTTCTGAAGGTTTTTGCAACTGTGGGTGACAAGAAAGAAGGCGGGACTCACATACTTTATGATCCATCTATGAGTCAGAGAGGAGCTCTTGTATGTATCGCAAGAGCGCCAAGGAAAATGTCAGTAGATGATTTCGAGGCACAGCCGATTGTTCACAATCCCCATGCATTACCTCTATTCAGAGATCAGCCTAGCCGTAAACGGCAAAGAGAGAAGATCCTGAAGGATCCTATGAAGTCACATAAGCCTGAACTTCCTGTAAATGGCCCAGGCTTTGGTGGAAGAGTGGGTACTACAAAAGGCAGCTTGTTGACGCAGTACCTTATGAAGGTTTGTTCCTCCTTCCTTTTTGAAT-TTTGATGATTATTTTTTACAGGAATGAATAATGCTTTGAGATTTATTTTGCAGCAAGGTGGCTTGATCAAGGAGACATGGATGGAAGAGGATCCGAGAGAGGCCATACTTAAGTATGCAGATGCTGCTGCGAAAGATCCCAAGTTCATCGCACCTGCATATGCAGAGACTCAGCCAAAGCCTGTTTTCGCTGAGTCAGACTCAGATGATGAACAGAAATGATGGCATTAATTGTATTCATCAATCAAATTCATGGTTAGTTTCCTTGGTTAGCGCTGTTATGTCAGATGCTCCTAGAAGTTCTTCCAGACCTATTGACAAAGACGTGTTGCGCACTTTTATATCGGCCTCAATGCCCTTTGGTTTGTACTTTCTGTTATGGTATTTCTCATCTCATTTATTTAGATTTAACAGCTTCATGGGAAAGTTTCATTAGGTTAATTTAACTCTGACTATCATCCCTATTCATCAATACTTGCACAGGGACACCTCTTGACCTCAATTTCGCAAACATATCTTTAATAAAGACCAATGGATTTGCATCAGCAGATCCACCTCTGGCAGACCTTAAGCAACCTGCATGGAAACCTTACCTTTATAAAGGAAAACAGCGAATTCTTTTTGCAATTCAAGAGATTGTTAATGCCGCATTGTATGATCGAGATGAAATTTCGGATGTTATATCAATCGCAGGTCAAGTAAACTGCAGAGCTGAGTTAGAGGGGCTACCCGATGTGTCACTCCCTCTAACTGGGCTGAAATCGGCTAATGTTGAAGTTATGTCATTCCACCATTGCGCTCAAGTATCAGAACATGGAGTTGATAAGCGAGCCTTTATGTTTTCTCCGCCACTTGGTAATTTCGTCTTGATTCGATATATAGCCTCATGCAGCCTTGATCCTCCAGTGAAAGGCTTCTACCAACTTTCAATGGTCTCAGAGGATGAAGGTGCDTTTTTATTCAAATTAAGATTAATGGAAGGCTATAAGGCTCCACTTTCTATGGAGTTTTGTACCGTCACCATGCCGTTTCCGAGAAGAAGAGTGGCATCTTTTGATGGCAACCCTTCTATTGGAACTGCTGCAATGACAGAGCATTCTGTTGAGTGGAAAATCATAACAAGTGGTCGGGGTATCACTGGGAAAAGCATCGAGGCAACTTTTCCTGGAACAATTAAGTTTTTTCCCAGGACTTCCTCGAAAGTATCTGCTCCGAATAGATCAGTTACTGGGATAACTGTTGAGGAGGATAGTGATGTGGAACAGGATGCTCCCAATAACATGGCTAACATTGAGGAGCACTTAATGGAAGTAATGARCAAGGACTTGCAAGCAGCAGAATTGGAAGAACCGTTTTGCTGGCAAGCGTATAATTATGCAAAAGTAAGCTCACTACCAAATTGTTTATTGAATGCCATGATTTTAAAGCAAAATTTGAACCTGTATCC--GTTTCTTTTTTTATGTAGCATAGAAATTTCGTCGGCGTCCACCTCTCCGTTTCCGCAGCCTCCATCACAGGCCTCTACGTCGCTATAAAAAACAACGTCGACGTTGAGTCCCTCKTCGAGAASGTTGGCCTCTCCTCCACTATCCCTCACGGCCAGTCTCCCTCCCAAGACGGTGGAGCATCTATAGGAGATCCTACGGCCGTTATTCTGGAGGACCACGAGTTCCCTACTCCCACTGCCATCGATCAAGGGGAGCAACAGCCTCGGCACAGCAATCGGACGGCAGAACTCGCGGCATCGAGCGGCAGTGCGTTGGCACTGGCGATCCTTTGCAACAAGGCGCTCTTCCCTATCCGTGTTCCAATTACGATCGGGCTGACGCCGCCGATTGCCAGATTTCTCGCCAGGAGGAAAGTCGTAAAAAACTTGTAACTTTGCACTTGCTCCCTCCCTCAGTTGCACGTATTCGTTTGGGTTGTTTAATTTTGCCTCCTTTGACTTCTGGATACTTATCATAGATTTAGTCAATATTCTCTTAGTTCCAGTATTTGTGAAGGCCTAACTATTGCCATGCTAGGTCAATTATCTGAAGGAGTTTGGCTTGAGTACCGAAGAAGTGGGACGGCTGCTAGCTTACAAGCCACAGCTCATTGGTTGTAGCATTGAAGAACGGTGGAAGCCCCTTGTGAAATACTTGTATTACCTTGGTGCACGCCGCGATGGTATGAAGAGAATACTCATGGCAAAACCAGTAATTTTTTGTGTTGATTTGGAGAGAACGATTGCACCAAAGGTTTGTCCTATTAAAGAAAATATTCAACTTTAGCTTTGTAAATTACTAAAATTATGTATGCCGTGAGCACACCTTTGTATGTGAAAGTCATTATTTCTTCCATGTTGATGCCCTGGAGGTCCTTCTTCATGGTCTTTGTGGTGTTCCCAAAGAAGAAGTCAGAGTCCATGAACTGTGCCTAAAAAGTGGACCAAACCTTGGTGAGCAATACTACTGAACCGGCTTAATCATATTGACGCTTTATTCGTGTCAGCTCATGTATGAATTGSTTACTCATTACTTAAGGTGTCGTCCCTTCTGAGGTTCGTCTCTTGTGTGATTTGGCACAGCCAACGCCATCATGGTAAAAGCTTCATTTTTCATTATATTTTTCTGCATGCCTATTCATCAACATTGACATTGTTTAAGAGAAACTAAATCTAACAACTTGAAAAGGACTGTGAGACATGTTGGGGGTGCAATGAGAGGGGCTGGAGCTGAACAAATTTCCGTTTTGGTTAGAACTGTGGTGGAAAGCAAAGTGAGCAATAATGTGCTGCGTTTCTTCTATGGTCTGGGCTATAAGTTGGACCATGAAATCCTGAAGGTGGGATTTTCATTTACCTTCCATCGAGGCGCCCAGATTATTGTCACAGTAACTTCGGCGCATAAAATGCCAAAGCTCCATGCCATAGACGAAGCTTTGCCCATTACTCCTAATATACACATGGTGGAGATTACAGCCCCTGCCACTGCTGAAAGTTATAATGAAGTTGTGGCAGCAGTTTCAGCTTTTTGTGAATACTTAGCTCCGTAAGTCTTTCATCCATGTAGCTTAGGCAGTTATGCATAAGCTATTCTGCTTGGCAACTGGAGTTCATATCTTAAATCTTTCACAGGCTATTGCATCTCT---------------------------------------------------------------------ATTGAGAAATTTTATGAGGTGGCTATCTMTGHTGTCTTTCTCYTTTTAATTCTTCAATATGATATANNNNNNNNNNNNNNNNNNNNNNNNNNNNNNNNNNNNNNNNTCAGGTCTATGGCTTTGGTGGTGTTGGCATGGTGGTTGAAGTTTTAACAGACAAAATAACCAGATCAGTGGCTGATGTTCGAGGGGTGGTAAAGGACATTGGAGCAAAGCTCGCMGACCCAGGATCCATCCTGTTCAWGTTTAGAAGAGTTCGAGTTGTTAATGTAAAGGTTAGTGGTAATGAAAAAGACCAGGTTCTAGCTATTGCTTTAGATGCAGGTGCTGAAGATTTCRTTGAACCAAATGTYGATGAGGAGGATGATTCAGAAGATAATTCAGAAAGGTCTCGAACAATTCAACCATTCTTCCATYAAGTTCAGTTTTTTTCTTAAACTTTAATAATGCGCAATGACAAAACAAGTTTTAGCAATGGCGAATGCCTGGAAGAAGGAAAAGACATCCTCTCTTCTGCTCTCCCTCCGAGGTATCTTCCTCCTCCTCGTCCTCCCCCTCTTCCTCCTCGTCCTCCTCTTTCTCCGTCCCCTCTCCTCCCAAAACCCTAACCCTATCTCCCTCCACCTCCAAACCCCAACCCTAAATCTTCCCACCGATCTCCCTCTACCCCCCTTCGACTGCGCCGCCTCTCCCCAAGCTTCCCCTGTCTTCGCCGCTCGCGTCGAGGGCCTTCATTACCCTTTCCTCTACTCCCTCGCCGATTTCGGATCCCTTCCAGAAAAACCCCATAAAAACATTGTCCGTATGCTCAAAGGCAAGCCTTTTCGGCGCCCGGACATTTCCTCCACAATCCAAGAGTTCCTTCGTGGGTCTAAGCCCGCCGATGGGATTGTAATTGATGTTGGTGCTAACGTTGGGATGGCGGCTTTTGCCGCTGCCGCCATGGGATTTAGGGTGGTGGCCTTTGAGCCGGTGTTTGAGAACCTGCAGCGGATCTGCGATGGGGTATTTCTAAATAGATTTTGGGATCGGGTGGTGATCTTTGAGGCAGCTGCTTCAGATCGGCTAGGGAACATCACGTTGCACAAGGTAGGATCCTTTTTTATTGATGTTGTTTTGATATTTAGGTGATTAAGAATCTGCAAATGATATTTATGTGTGGGATATGGATTGGATATATGATACCTCACACTGCTGTCTTTGCTTGAATGCTATAATGTATGACTTGACTTGCCATTGTGATAGATTGTGCAACATAAATTTGATTAGTCTAATAATCTCGAAAGTTCTATCTCTTATSTGTTTAAGGCTCTGAGGACTCATCCTCGGATTCGCCGGCTTGTGTAAGTAAACTCTCTGTTTCATAATCTCTGATATTTTCTCTTTTTTCTGGTTCAAAATCTCTCCTGTATATTGTCTSCCTTATGAGGAACCTGCACCATCGTTTTWTTCCCTAACCCATTGCTGTTYTCACCATCAGCTACATCTCCTGCAACCCAGAAACTCTGGTTGCAAATGCGATCGAGCTGTGCACACCAACTACTGATAAACAGGAGAAAGGCAAGGGGAACAGAGGATGGAGGAACATGAGCAATGCCGGTCTGGCGAGGTATAGGGTGAAATCCATGCCGAGCTCCGAGGCCTTCCACCCTGTAAGGGCCATGGGTGTTGATCTCTTTCCGCACACACCTCACTGTGAGATGGTGATGCTATTGGAGAGGTAGKWCGTCCATTGCCATGGTTATGATCTTTCCCGGCGCACCAAACACTGCAAGATGGTGATTTAGAGAAGCAGTCCGTTGCTATGGATTTCACAGAMCAAGTGATGGGCGTCAGCTTTATGAGGTACGCTGCTGCTCATATTGTTCTTTGTTGGCATGGAATGTTTTTTTTAAATATTTGTTT---TTTTTATGGTTTTTGTAGAAAGTTATCTTGGCAATGCTAATATTTGCACAAAATGTAATTRCTTTTGGTTTCTTTTTGTAGATTATCATGTTTTTSTTAGAGCAACGATAGGTACTTTTAAGTTTCAGCTGCATTGCCGTTTATGYTTTCATTTTTTTTTTYKGATTTCCTTACATCGTBDTVGATGTAATTTATCCAAATTTTGTTTTAGGGCTATTCGTCATCCAGCAAGTGGATATGTCCARGGAATCAACGACCTTGTCACTCCATTTCTAGTAGTGTTCTTGGAAGAGCATCTCGAAGGAAATATGGATAGTTGGAACATTTCTCAACTTTCTCCACAAACAATCTCCAATATTGAAGCTGACTGTTATTGGTGCCTTTCTAAGCTGCTTGATGGCATGCAGGACCATTACACTTTTGCGCAGCCAGGAATWCAGCGTCTTGTCTTTAAATTGAAAGAGCTCGTTCGTAGAATYGATGGTACTTACCTGATTTGTATATTCTTAGCTCTTTTATACCCCGTTGGCTCGTGGCTCTCCTCATCTTCAAGCCCCACTCAAACTCGTAATTAACTCAATTTACCCATTTCTCCTCTTCCAATTACTTAATTCGATGTGATTTACGTATAATGGGATGCTTATTGTTATTGTTTAACAGAGGTAGACGTCATCGGCCTTCAGAACMAATCTACCAGTGCTAATAGTCCTGATTCTTCTCGAGAAAACTTCCTGAAAAGAGCTATATGGGATCTGCCTTCTCCASATTCGAAGATTCCGGACTTAGCGTCATTCAGGCTTACCAGGGAGATGGTGGGATATCGTGCAAAAGATAATGTCATAATTGTAACCTTTGGGAACTATGCTTTCATGGACTTCATCTTGAATTGGGTCAGGCATCTGACAGATCTTAATGTCTTCAACCTTCTTGTAGGTGAAATCTCTTACTTGCTTCTATTAATATGCTTGATTAAGGGGCTTATCTGTTATTGAGCTGGAACTTTCTGATTTTACAGGTGCAATGGATACCAAGCTAWTGGTGGCTTTGTATTGGAAAGGTGTTCCTGTTTTTGACATGGGCAGTAATATGAATACAATTGATGTTGGTTGGGGGTCACCAACATTTCATAAAATGGGAAGAGAGAAGGTTT-----------------------ACCTTCTTGTAGGTGAAATCTCTTACTTGCTTCTATTAATATGCTTGATTAAGGGGCTTATCTGTTATTGAGCTGGAACTTTCTGATTTTACAGGTGCAATGGATACCAAGCTAWTGGTGGCTTTGTATTGGAAAGGTGTTCCTGTTTTTGACATGGGCAGTAATATGAATACAATTGATGTTGGTTGGGGGTCACCAACATTTCATAAAATGGGAAGAGAGAAGGTTTTCTTGATAAATGCACTTTTACCTTTTGGCTATGAGTTGTTAGTGTGTGATACTGATATGGTTTGGTTGAAGGTATATGTTATCGCTTTTTTTTTTTAAATTCATCTTCGTATTATTCACACATGCCTTGATACTTTTTGTTGAAATATTAGTTTCATTCCGAGCTTATGGCCATTTTTTCTGGCAACTGAAATAGTTTTGATCTCCCCAAAGGAAATTCCAATTAAACTAGATCTGCTAGTCCTTTTATTTTGTTTCTTTGAACTCAAGACCTTAAACGAAAATTTATTATCCTTGATAAATCTTGATATCTGAAACTTGAGAACTCTATTTAATAGTATTTTTTTCCATCTTTCTTTTGAATGTATGTTACCAGTAAGTGGTGCTTACAATATTGGAATTTTCCACTGGCGTCCAACTGAGTCTTCGAAAAAGCTTGCCAAAGAGTGGAAAGATCTTCTTATAGCCAATGAGAAGCTATGGGACCAGAGTGGATTTAATGATCTTGTTCACAAAGTTTTAGGCCCATCAGTTGAAGGTGAAAATGGTCTTGTTTTTGCTTATGATGGAAATCTCAAATTGGGAATTTTGGCAGCAAGCATATTTTGCAGTGGGCACACATACTTTGTCCAAGTAAGTTGTTTAACTAGGTTGGCTTATCTATTTAGCAAACTTTTGAAGTAAAAAGAAAAACTCATGCCTAATGATA-TCTGCTTCTTTTTGAAAGGGCAATAGTATTTTGTCCTTTCATTACATCTTRACTGCATTCTGCTGAAACG-----TAGTAAAATCTTGTGATCATATCCAGGTCGTTACAGCAGAAAAGGCAAGCAAGGAAGGTTTACAGGAGAAATTGAGCATGACCGTCGCAGTGCCGTTGCTTTGGGGAGTTCCTCCGGCCTCCGAGACCCTTCGCTTTGCCGTCCGGAGCGGCGGAGGCATAGTGGAGAAGGTCTACTGGCAATGGGATTTCTTGTAGAGAGACCGATGGATCCAATTCGTTCTTACTGTATATAGATTTGCTACGGCTCCTGTGCTGGTGGCGTAATCCATTCATCATTTCCATGTAATTGTAACATTTCGCCTTGTAAAGAATGTGGAACGGCTGATAACGCTGTTGTTGCAGTTCATCTGTCCTGCTTCTCGGAAGGAATGCAGGGGTGATGCGTTAATGGAGGAAAAAGAAAAAGTTAAATGAATGTATGATGATTATGATCACAAC-------------TGGAAGCAATTCTATTAATAAGAACCATACARCACGTAGCGTTTTCCTTTCCCCTAATCATTTGCAGTTTCATGACAGTWTGGGRCAAGAAGATGGCTCACACACAGTTCAACTGGTGTTGGTACCATGTTCCTACCTTYGCACCTTATAAGGCTGAAGGCGTATTCTTTCCTCTAATACTCGGATCAGGTACCACCGCMCAATGYGCACGAACAGCCACAATAGTTCTGCAAAGTTTGACCCCAAATGCACAVAGTGTCTTTAAAGTTCTTGCAGAGTATCAGCTGGCTAATGAGAAAGAGGAAGGCAAGTRTCTCCCTATCCATTGTTCCCATCATGCAGAACTCTATGATTACTTGATTCATGCAAATTCTCTCTCTCTTCAGGAATGCCTATTAACACTCTTTATACCAAGTGTCGCGAGCGTTTTCTAGTTTCTGCCATCCTGAAAAATGTATGATCCTTGTAGGTGGRACTAGTAGAAGGGGACAATCCTGATAAAACAGTTCTAACCGACGCCTGGAAATCATGGCTTGAAGAGCACCTAGCTTCCACDGGTAAAATACCACCTGGGAACCAAAGTGGGAATAACACATGGGTTCGAAGGCCTCAAAGTAAACCGGACCTGCGACTGACCCGCGGCCGCCATGTTCAGCTGTCGGTTTCGCTCGAGGAGCTCATCGACCGBCTGGTYAAGGAGAACGAAGTAGTCGCATTCATCAAGGGATCAAGAAGCGCCCCACAATGCGGCTTCTCGCAGAGAGTTGTCAGCATGCTGGAGTCCCATGGCGTGAATTTCGAATGCGTCGACGTGCTTGACGAAGAACACAACTATGGATTGAGGGAGACGTTGAAGAAGTACAGCAATTGGCCGACGTTTCCGCAGGTATTTGTTCGAGGCGAACTGCTTGGTGGATGCGATATTATTTCGTCCATGGCCGAGAAGGGAGAGCTTGCTGCATTGTTTGGCAAGTAGCTTGTTTGTAGAAGCCAATTTAGTTCAAGAACAAGATGAATAT--GTTTTGATTGTGCTGTAGCTATCAAACTGTTTGTATCTATAATKTTATCAAATTGGGGGTTAAAAATAAAATGGTGTTTCACATGATTTGAARGCCTTTCTATTGTGTTTTGTGGATTTTACTGATGGTGCTTGTATTTTCTTGAGAGTTATGCACTTCTTTTTTGCATTAAAAATTGCTGCTACATTTTTGCATTAGTTTATAGTATGTTTGCGTTACTAGAAAATTTCTTTTTGGAAGGTTTGAGCGGATGCTAAATGAGATGCTAGCGCATTTGGAACGCCACCCATTTAATAGAGAACAACGTATCGCTTGGCTCCAACTTATTGAACCAGTTTTGAATGCAATGGGGCTTATATTGTTAATGCACTTCCACCGAATTTTTCCTCTCTTCTTCCAGTGGCTGCATACTGATGATGACGAAACCATTCTTCTGGTAATTACTGTAATTCCCTGTGAGACACTCGCGAATCCAATATTACTGGTTTTTGGATTACTGAATTAGGTTGTCAACTTTTTCTAAGAAGAATCTTTGRTTCCTCTAAAATGCTTAAAGACAAYGGTACAACCCTTGAACCTTCTTTGGCTGCAGGACTCGAGTAGCTCATCCAGTGAGATTGTGGAAAGGCACATCTCTCCTAATTGGGATTGCTCCTTGCATCTTCCACTTTGGGTTTCTAATACTGAGADAGCTGCWATCGAGGCTCATGTTGAGGAATGGACCAGGCATTTGGAAKCTTGTGGTGCYGATATAGGTTCACTTGCWTCADTAATTGAAAAGCCACTGCGTCCATTGTGGATTTCTCAGAAGACTGTTATCTGGTTGAATGAAGTACCTGCATTTGATTCCTGGGATTTCACACCTATAATTCTGGTATCVGCKTCRGCATCTCATGGAACAATTCMACAAAGAAGCAGCTCAGAATTTAGTTGGCATTACATACCTGGAGCTGGAGATGATGAAGAGAGTTGGGCGCGAGGTTTGCATCCTACTTTATTTTGGAAACATGCATATAATCTCATTGATTCGGGGCCTAGCTTGTGCAACCAAAATGTTTTTGAGCTTGTTGAAAAAGACAGGGTGTATCGTGCTCAAAGGGGTGATTTTTCTBCTCAAGTTAATATCAAAACTCAGAAGAAACCGTCGAACAAT---------------------------TCTGAACTTTTGGTTTCTATGAGTGTCAAAGCATCCAATTCAGAGTTTGGCTTATATTGGATTGGTTCAACTAATGTTGCAGTAGGAACTACARTAGCTGGTATKATAGTATTSCCTTTTTGTTTTTCTKTTGTTGTATTGTACARATTTCTTTTGTCAAGGCATATAAGAGGCATGGGAATTTTTACTGAGCAAATTAGCATATAATTAATTAATTTTTGAGAACTATGTCARCACAGTAAGTWCCATGTTTAWTTATAGCATGTTCAGGTTCCRATTTTTCATCGATTTACATGTATGGAGATTTACATAGCTGATTCTCTTCAGCGTATTTCAGGAGGTATCATTTTGGCACCAGAGGGAATAAATGGTAGCATATGTGGGACGCAAGAATCTGTAGAGAAGGTTCTTGAATTTATTCAATCTGATGAAAGGCTAAGGGGCCTAAGAATAGTTGAATCACCTGTTACCCCTGAGGAAGAGGCCATTCATCATGGACAAACCAGCCATTCTCCTCTTGGAGCAGGTGAAGATGCCCCTTTTCGCTGGGATCATGTTCGTGTTAAGTTGAAGAAAGAGGTAACTTTTCTATGTTTGAATGCTTTTCTACTGCCCGTTTGATTGAACAAGAGGCTACTATCAGAAAACAATCAAAAATTTAAGATATCATTCTTCAATTTTTATTTTACTCGTCAAGTTTATGATGATACAGTTTATTGATTCTGATCTTTTTTCATAAGGTTTATCATTTAGAGGGTGGGATTCTTAAGTACCTTGAAGATGTACCAGAATCAGAGAGCCTATGGGAGGGTGAGTGCTTTGTGTTTGACAAACGAGTATCCGTTGAGCATGGGCTGGAACAAGGGAGCTTCAAGCTTTGTTATGGCTGCAAACAACCTGTGAGCGACGCAGACATGGAATCTCCAGAGTGGGAGTTTGGTGTCTCTTGCCCTTACTGTTTCTCTACAAAATCAGAAGAAGAGAGAGAGAGAGCAAGAGCAAGACAAAAGCAGTTTGAAACCTGGGGAGTTATCGGCGGACCTCATAAGGGTCGCAGGAATCCCAATGGATCTCAGGTGAGCAATGAAAAGGTAGCTAAGCCTCTCTCTTCCTCAATTTAGCATCTTCTTTTTGTGACTGTTGTTGACTTGAAAAAACCTTTTTCAA-GTGTCTAGCATTTTTTGAGATAATTGAAGCACTATGAGCTTATGTGGATTCATTAATGTTGCGCATATG--------------TTTTTTATTGGAATCTTGTGCCGCATCTTTAATTGAATTTTCTTAATTATCAAACCTCTCATTTAACTGCCTTTTTTTGGAAATTATGACTGAATTTAAAAAACGTGTTCTTCCAATTCTATTATTAAGAAAATCTGAAGCAAGATTGTCAACTTGATTTCTTTTGATAGATCTTTACTTAAGTATACAGTCTTTTTACATCCGAAGCCCTTCATC---------TTCTGATCTCTGATTGATACTAATTTCTATTTATCTTCTTTTATTTAGGAGCTGGATTTTATCTAAATGCRACAGTGGAGAAGTGGAAGAACTGGCGTATGTATGATTATGTTGTCAAGGAGTTGCCAAAACTTCTTTCTGAAAATTTCCAGCAGCTTGATACTTCAAAAGCCTCTATATTTGGGCATTCAATGGGTGGGCATGGAGCCTTAACCATTTTTTTAAAGAACCCGGAGAAGTATAAGGCATGCTTTTTGACTTAATTTCTTCCTTTTACATTCTTGTTTGATGTAGATTTATCATTTGACTAATGTGCTAAATTTTACCATGCAATTAAGTATCCTTGATTACATTCTTACATACATTCATATATTGTTAATAAAAGAAATGAACAAAAAACCCACATTAACTATTTCTAGTCCAATTTCTGTAGTTTGCATTATGGCCCCTTTTGTTCTCTTCAGATAAAATTTTTCTCCACACCTACTTTCCTCAAAGATTTTCATCTCATTATCAGGGTTTCAATTCGAGGACAGTATGAYGAGGATGCTGTTCTTTGTACCCAGTTGTCTACGTATGCTATGAAGTTTGTAGGCACATCCAACTCTGTATTCTTGATCCCCCCAGGAGACTCGGCTCCAACCATGAATGCCAACGGTGAGATGAGCAACCCAGTGGTTGCATCTGTCATCACAGTTGCACCAGGTAACATTGAATTGTTCCRAGCAGCTCCAAAGCTTGATAAGTTGAAGAAACTTCTCGGCGAGAAGCCTTACAATCCTGAAGAAGATTTCGATGGCAGTACAAGGCATGAGGAAGGCCTTTACAGATGGCAAGACCTTGTTGAGATGATCCAGGCAAGTGAAGAAGAGGTAAGAGCTGCATTGAAATCCCTCTCTGCTGTGGAAATTGATGGATACTGGAGGATATCCCCRGCGAAGTCMGCCGTTCGCCTCCTTCCCCGTTTCCGCCATGGGCTATTCGTGGTGGATCTTCTCGTTATCCCTATGTATAAAGGGCCTTCTCATCCCTGCATACCATAGCACGGATTTTGAGGTCCACCGCCATTGGCTCGCTCTCACGTCCTCCCTTCCACTCTCTCGCTGGTACCTCGACACCTCAAGCCCATGGACCCTAGACTACCCTCCTCTCTTCGCCTATTTCTCCTTCCTTCTATCCCTCCCCGCTTCCCTCATTGATCCCACCATCACCGACCTCGTGACCGGCCAGAACTATGCCGCCCCTACGGCAGTCGTTTTCCTTTGCCTTTCCGTCGCCGCTACCGACCTCTTCCTTCTTGCCGGGGCTCATCGTCTCTCCTGTCATCTGCTTCCTTTCCGCCGTCGGATCGCACTTGCGCTTGTAATATGGTCTCCCGCGCTTCTGATTGTGGATCATATACACTTTCAGTATAATGGGTTTCTTTTGGGTATTCTACTGATTTCACTAGCGTTTATGGTCGAGGGAAGGGATCTTGCTGGGGGGTTTGTGTATGCTATTTTGATTTGCTCCAAACATCTCTTCATGGTAGTTTGTACTTTGTGTATTTGTTCCACCATACATTTTCATAGCTAATTAATATTTCCATAAAAATAATGCATAACTTTTGACTGCTGGACTTGTTTTAGTGACAGGTCAACCCCATTGTAACCTTCTTACTAGTTCTTCTTGCCATGACTCCTTGCCTCATCAAGGCATTTAAAAGGCCTCAGCCAAAACACATAATCAGATGGGTGGCATATACCTTCACCTGTGGATTTATGTTTGGCTGGCATGTTCATGAGAAAGCATCGCTCCATATCACAATCCCGCTCGGTATCATTGCCGCAGATAGTCTGGCGGATGCTAGGCACTATTTCTTATTGTCAATAGGTATGTTTCTTGAGCTGCTGCTTTTAGGACAGCTTTGTTAATTCTTCATGTGC--AAGTACTTGGTAGTATTTGATGTCATATAGATTTCTCACACTTTTTTTTCCTGCTTGAACTGTGACGACATTAATCATCTTAAACAGTGGCATGCCATTTGATGCCAAACCAATATCTCAGAGAAGACGAATTCAACCGTCAGAACTGGCTGGSTCTTGGAAAGTTTTTGAGGTCAGCGCAACTCCAGTCTTCAGCGATGTAGAAGCTACTGAAGAAGGTGATCCGCCTTTGGTGTACCTCTGCATGGAGACATTGAAGAAGAGGAGCTTGCCTGGATGCTCAGCATACTTCGGTGAGGAGGCAGAACCTGACTTGAATGATGHCACCGTCCTCTGGCTGCCAGGTGGGGTGGCRGCATATGTTGATGTCAATAAAGAAGGAACCTTATGTATAGGGATTAGTTGGTATTCAGATGAAGGGATTAACCTTGTGATGGAAAGAGACTATGGAATGGATGGAAACCTCAAGGAGGTGAGGTSGAAATCTGAGATCAAGAGGCGGTGGTTGTAGTCGCCATTTCGAGTCTCCTTATACTAGCTTTTGATCATAGTCACATGTTTAGTTGTTGGTGTGTGTGAATTTTGATCTTGTTAAAAATGTATGTTTTCAAATTTCTTATGAAATTTCAGATCTTGATGGCTATTACAGTCGTTTGGAATGAAAAAATCATGTTTGCTGTTATGCATTCAAGATTCTTATTTTTTCATGAAGGCTAGGTTT-------------------------------------------------------------TAGGGTTTAGGGTTTAGGGTTTTTGNNNNNNNNNNNNNNNNNNNNNNNNNNNNNNNNNNNNNNNNNNNNNNNNNNNNNNNNNNNTTTTTTTTCTCTCAAAGTCAAAGATGCAAAACTACAGTGGCTCCTATTAATGCAATTTGCAGTTTGGAAAGGACAGAGCAATGGCGACCTATGGCGTTCTCCCTGCTGTTAATGTTCCTCCACCTTATGCACCTGCATCAATATCTGCTTTGAAATGTGATCATTTTGGACATAGATTTGCTACTGCTGCATTGGATGGCACAGTATGCACCTGGCAACTCGAGGTTGGGGGGAGGAGCAATGTTCATCCAACTGAATCATCCCTCTGCTTTAATAATCATGCCTCGTATGTRRCTACATGTTCATAAAATATATTTAATGTKVCVATTACAGGGATGTTGCATATGTGGTTGCYAGTGGATCGATACTAGYTGCAGCTGGATGTAGCACAAATGGTCATAACGTGGTTCTATGGGATACACTAGCTCCTCCTGGCACATCTCATGCATCTCTTTTTTGCCATGAAGGTATGTTTCTTAATGCTTATGTTGATACTTTCGATTGTACATGTGGAGTAAYGTTGGGACTGGTTCTATTTCACCTCTAATAGTTACTGGTGGGAAAAATGGCGATGTTGGGCTGCATGACTTTCGGTACATAGCAACTGGAAGGAGCAAGCGGCAACGACAGCCTATAGATCAAGACTTTAGATCCTCCACAGTTCTTAATTCTTCCAATAATTTTGATAATGCAAATGGGATGATTTGGTACATTCCAAAGGCTCATTTAGGTACGTTATTTCATTGCTTTACTTTGTTCTGCTTATTATTCGTCAGTTCTCATTGCTTTCTGGCCGATGTTTTAGGAAGCGTTACAAAGATCACAGCCATTCCTAATACAAGCATGTTCTTAACGGGGAGCGATGATGGAGATGTGAAACTTTGGGATGCCAAAAGAGCACAACTGGTTTTTCACTGGCAAAGAATTCATGATCGACACACTTTTTTTCAGCCGAACTCTAGAAGCATTGGTGGGGTTGTTAGGGTAAGGAGCATTTTGAATCGCTTGTACTGAGATTCTACTAATGCAAATGTGACAATATAGTATATTGTGRTAAACGTGCAGGCTGCYGTCACAGATATCCATGTCTTTTCTTGTGGTTTTCTTACATGCGGYGGCGATGGTTCTGTGAAGCTTGTAAAACTGAAGTGAGGGAGACGACTGAAATTTCGATTTTTCTTAATTAATGAAAATTAAAGCAAACCCAATGCCCATAATCAGATCTTTCTGTTCGGCATTTGTCTGCCACTATACGCAATTCACTCCAGCAATAAGCCATGGGGATTTTGGGACTTCATAGCTGCCTGTGCATGCACTWGTGGAATCGCCATTTCCTTCTTTGCTGATDCACAGCTCAATAATTTCATGAGAAGAAATGAAGTTCTAAGAGCAGAAGGTTCCCCAACGGTTCCAAATCTGAACGAAGGCTTGTGGTACTACTCTCGCCATCCAAATTACTTTGGGGAGCAGTTGTGGTGGTGGGGCTTATTTGTGTTTGCTTGGAATGTGGGACAAGGGTGGATGTTCGTAGGGCCATTGGTGAATAGCCTTTGCTTDGCCCATGTCACAGTTCTCGTCGAACGACGAATGCTGGAGCGAGAAGACAGAGCTGATTCCTACCGGCATTATCAGAAGATGACCTCCGTATGGATCCCTTGGTTTAAGTTCGCCATCAAAGAGCCGAAGGTGAAGAAAATTTGATGTTAACAATCATTTAGTGTTCTCAAGCGCGTGTTTGTGTTTGTGATGCTTTCCGTAAAATGGWTTCTACTTTTCTGAAGGGCAGAGATKCTTTGTTTGGCTGCCATATTTAATCAKTGGAATGGTTTTCAGGTTTTGTTTTAAGTATATAACGGTCTTATTGCTCAGTCTCTGATGAAGAACATGAAGTTTGTAGTTCACATTACTGAAGAGTTACTTGGATTTGTGCTTTGAGCCAATCAACACCACTCAACGCACTTTATTTTCATCATTTAAAACATTGGTGGATACTTTATAATACGATGATTCCTTGATCAAAAAAGTTTTATCCTTCATGATCCTTGGATGAGAGGTCTTGGCTTGATCTCTTTTACAAATTACTTTAAAATATTTTCTCTGCCATAGGTTGTTCAGAAAACTGCCGCTACCTTTGCCCCAAGGGCTTCTACTGCCTCCAAGAATCCAGCTGTACCTGGAACCGTACTCTACACCATCTTTGAGGTTCAAGGCTATGCCTCAATGTTAATTGGTGGTGCCCTTTCTTTCAATCTTATATTTCCATCAAATGAACCAGACATATGGAGGCTGATGGGGATGTGGTCCATTTGGATGTTTAGTAAGTTTTATTTRVBWWDGDHYADDAHAANTANNNNNNNNNNNNNNNNNNNAATGTATCACAGTTAAGTTTACTAATGCTATTGATTAGCAAGTAAAGATAATGTCTTAGAACTCCCTGCGTAATATGAATGGCAAAAGTAACTAGGCATTGTTGAATTTGTTAATGGTCATCGGCTTGAGAATTCAAATACATGAAACATTCATTTCARATCATGTCAAACCATGTGAAACATTGTATGCTTGTTTCTAAAGYACGCATGTTAACTTACATCAAGTTCATTTTCATTTCGATKGTTTATTAAGGTACTTAATTGGATGCGATAACATTCTAGCACAGTTGCATACAAAGCACCCGGAATTATGTGATAAGGTTGGTGGGCTTTTGGCAATGCATATTGATGACTTGAGGGCCTTGGCAYCTGTGTGGCTTTCCAAGACAGAGGAAGTTAGGGAGGATAGGGCCCATTGGGGAACTAACATAACTGGTGACATTTATGCCCAAGGTTGGATCAGTGAGATGTACGGCTATTCATTTGGTGCTGCTGAGGTTAGGATATACDTCTTTAATCAATCYGTCTATTACTCAATCCTTCTATTCGTTATGATGATTGAAAGCCGCTTTAGGTTYACTTTTTACTTGTAATTTTGTGAACAGGTAGGTCTTCGCCATAAGATAAGCGAAGATTTGATGATCTACCCAGGTTATGTTCCAAGAACTGGCGTTGAGCCTATCCTCTTGCACTACGGCTTACCTTTCAAAGTTGGGAACTGGTCTCTATTACTCAATCCTGAAAGCCGCTTTAGGAAA--TTCACTTTTTACTAACTTGTAATTTTGTGAACAGGTAGGTCTTCGCCATAAGATAAGCGAAGATTTGATGATCTACCCAGGTTATGTTCCAAGAACTGGCGTTGAGCCTATCCTCTTGCACTACGGCTTACCTTTCAAAGTTGGGAACTGGTCTTTCAGCAAGTTAGAGCATCATGAGGATGGGATTGTCTATGATTGCAACCGTCTTCTACCCCCTCCTCCATATCCCAAAGAGGTAGCAACCAAAGTTTTGGAGGAGGCTTACCTAAAACTAGTTGCTGCCATGCAGGTTGAGATGATAGAATCTAACCCACATCAGAGACAAGGTTTATTCCTAAGCATAGAATGCATTAACACTCTGAATGAAGGACTCCTAGCTCATCATGCATCCATGGGATGCCCWAAACCACGATGGTCCAAGTATTTAAGTTTTCTGAAAAGCAAGAGATTTTCAGAACTCACTAAAACGAAATATTTAAATTATCATGAAATGAGAAATTCAATTATGGAGCAAAGGAAGGCTTCTGATGAATCGAGAAGGTCACATCCAAAAATACATACCCTTTTTTCAACCGAGTGTTCGCCATATTTTGATTGGCAAACTGTTGGTCTTATCCATAGCTTCCATTTGAGCGGCCAACCTGGAAATATTACTCGGCTTTTAAGTTGCACAGAHGAGGACTTAAAGAATTATAAAGGGCATGATCTGGCACCKACTCATTACGTTCCKTCTATGAGTCAGCATCCACTGACTGGAGATTGGTAAAGTTGACTTTAGTTTCTTTTTAYGTATTTGAATCTGTTGCTAA---------------------------------------CTTGAATCTTTTGTATATTCTGAGCRAGAGAAAATTTCCAAACCCTGCATGAATTCATTCC-----TTCTTCTAACTTTCTTGCAGCTAAATCTGAAGCATACTGTGAGAAGAGATATACTAATATATCCAGGTTATGTTCCTGASCCTGGTGTTAGCTATAAAGTCTTTCATTACGGGCTCAGATTTACTGTTGGTAACTGGAGTTTTGACAAAGCTGACTGGAGAAACACCGATATGGTGAACACCTGCTGGGCCAAGTTCCCTGAACCGCCGCATCCTTCTAACCTTACCGCCATGGATGAAAAGGCCTTGCAAAGGGATCTCCTTAGCATTGAATGTGGACAAACACTGAACCGTGCTCTTCAATTGCATCACGAACGGAGGAAGTGTYCTCTATATAGCGTTAAGAATTCGCAACCGGCATTGTCGGGTGGGRAARTTGATGAAAAGAAGGAAATAGTATATAGATTAAACAAACTCCCTGTTTCAGAAGCTTCTTCTAATACATCGTTGCTTCATGGATCAAAAATTCTAGATAGATCTTTGAGGATCTGGATGGTTGGTAT-------------------------------------------------------------------------------------------------------------------------TATGAATTACAGGCCTTCAAGTTATTATGTTCAAGTATAATTTTGCTACTTTGNNNNNNNNNNNNNNNNNNNNNNNNNNNNNNNNNNNNNNNNNNGCAAATGGCCATAAGAGAGCATGCATTTTCAGTCATTACAGGTGTTTTCAAGAGGCATGGAGCAGTAGCGCTTGATACTCCTGTTTTTGAATTAAGGGAAACTCTCATGGGCAAATATGGAGAAGATTCCAAGTTAATCTATGACCTTGCTGACCAGGTATCTTCCATTAAACATTTGCTTACTTTCTTAGGGGATATGATCTATTTTTT-ATTTAATATAGTATATTAGTGAATTTATAAATGATTAWAAGTATWTTTTTTWTGTTTTCCATTTTTAATCCGAATAGTTACAATAAGAAGCTGCATGAGATGCTTTCCWGTTTGCAGGGTGGTGAGCTTTGTTCCTTGCGATATGACCTTACKGTTCCATTTGCACGTTACTTAGCTATGAATAACATCAATTCATTGAAAAGATACCAGATAGCGAAAGTATATAGACGAGATAACCCATCTAAAGGTAGATACCGCGAGTTTTATCAGTGTGACCTTGACATAGCTGGCCAGTGTGAAGTCATGGAAGCTGACTTTGAGGTTCTCAAAGTTTTGACCGAATTGCTGGATGAACTCAATATCGGCKATTATGAGGTATCTTTTCTTCTGATTCAGGATTTAGTGTTAACAGTGTTGWTTCTTTTGTCTAAGATATTTATTTATTTTTTGTCCTACCTTTCAGAAAATGAATACATATTTGACCAATAAAGTTTCCCTTTACTTCTCCGGTGTATTACAGTTTGGAGAGTGTTTCTATCTCTTTTCCGCCCTTTTTCAACAAAATTCACTTACTGTAATCAGGTTTGAAGGAATTGTCCCGTTAGGAGATGTCTTCTCTTAAGTTTGCATTGTATTATTATATTATTGGATGGGTTACATATGCTATCCTCTGTGTATTGTATTTTCAGGATGGTGAGTCAGGATGGAGCAGTTTGCACAGGGCACTCTATTTTGGTCATCTTGCTGTTGCAAGTGTTCTTATGCAGGCTGGCGCATCCCTCACHTTGGAGGACTCCAAGTGCCGTACCCCAGTTGACCTTCTATCCGGGCCTGTTTCTCTAGTTATCGGCAATAATCTTGGCTCAGGTTGTTCATCTTGAAATTKTCTGAAATTCCCCGATTAGTTTGTGCATATTATCTCAATTCTTTTTTTGCTTAACTAGTGAAGCCAAGTTCTTTATTGCACATGATTAGTCTCATATATTTTTTACCTACTTGATGAGTTTTYTTTTGCAGAGGGACAGCTGGGGTACACTTCAGTTGATACTCAACCAACACCAAGACGAGTGAGTTGCCTTAGGGCAAGAATAGTTGCTGTAGCTGCTGCTAACAAACACACGGCAGCTGTTGCTGAATCTGGTGAGGTTTTCACATGGGGATGCAACAAGGAAGGCCAGCTTGGTTATGGCACATCTAATTCAGCATCTAATTACACGCCTCGAATAGTTGAGTACTTGAAAGGAAAAGCTTTCAAAGCAGTATCAGCTGCTAAGTATCATACAGTAGTGTTGAGTTCTGAAGGGGAGGTAAATATTTGGCATAATCATCCATTCCATGTTAAATGCATTTGTCGGTTGTGTATTTCTTAATCATCTCTTCGCTTCTCATATAATTTAAGGTATTCACCTGGGGTCATCGACAAGTCAACCCGAAACGTGTTATTATTGCGAGGAGCTTGWAGAAAKCTGGTACCGCACTACTTAAATTTCATCGGATGGAACGGCTTCATRTCGTTTCAGTTGCTGCTGGAATGACTCATAGCAGCGCTCTAACCGATGATGGTGCTCTATTTTATTGGGGAACCATGGAGTTACCGCCTTCCTACATCAACTGCTACTTTCCCTGTTGTTATGTACAGTGAAGAAGAGGACGACGACGAGATTGGTAATACCATGCCTTGGGATAATAGAAAAATTACTCCCAGAGATTATAAAGATTTCATTGGTGAAAGCTTTTTGCAAAGGAAGARBGATGCCGATCAAGCTATCTTGAAACAAGTGAGAGCACTTCGCAAAAAATTGCAGCAAATAGAGATGCTTGAATCGAAGCAGCGCTGTGGGCATGTTCTTGATGGCCAGCAAATTGGGAAGCTTCAAACCAGATCCATGGTAGAGGATGCACTTGCTGAACTTGGTTTTCCCCATGAGACAGATCCYAAACTCTTTGGTTGCAAAAGGCATTTTTAATGTTATAATTCCTTGCAACAGGAAAACATGACCGTTGAAGTRACTAGTGAAAGTAAGATGGTTGTTGRAAATTGCTCTCCTAACAGCTCAAATGTCACTMATGACTCCAGCAGCAATAAGGCTATTTGGCCGACCTCAATCAAGAAAAAGAATAAGAAAGGCGGCCTTTCAATGTTTCTTAGTGGTGCACTTGATGACACCCCAAAAAACATTCCACCTYCAACGCCAAAAAGYGAGGGGCCTGCTTGGGGTGGTGCTAAAATTGCAAAAAGTTCCACCTCCCTCCGBGACATTCAGAATGAGCAAAGCAAAACARTAGAANNNNNNNNNNNNNNNNNNNNNNNNNNNNNNNNNNNNNNNNNNNNNNNNNNNNNNNNNNNNNNNNNNNNNNNNNNNNNNNNNNNNNNNNNNNNNNNNNNNNNNNNNNNNNNNNNNNNNNCTCAAGTGGTGCCAGC--------------------------------------------------------------------------GATGCAGTCATTGAGAAGGGAGCTGAGTTCTGGGCTACGTCCTGTACATGAAACTTTTGTTGCTATGGTTCGTTTATTTGGCTCTCAAGGTCTTGCAACTAGGGGATTAGAGATGCTTGCAGCAATGGAAAAGTTAAATTATGATATTCGCAATGCTTGGCTAGTTCTAGTGGGTATGTKKTTTTATCGGTCAATTCCAATCCATTAATTTGCTTCAAGGTGATTGAAACACTC-TTAAAAACAGAGGAGTTGGTCAATAACCGTCATCTGGATGATGCAAATGCTGTATTTTTGAAGGGAGCAAATGGTGGATTAAGAGCTACTGATGAACTCTATGATTTATTAATTGAAGAAGACTGCAAGGCTGGAGACCATTCAAATGCTTTGACAATTGCATATGAGATGGAGGCTGCAGGAAGAATGGCAACCACCTTCCATTTTAATTGTCTTCTTAGTGTGCAAGTAAGATAAAGATTGCAAAAAGTTTATYTGGTTTATTTTCACTAAGAATATCTTTAATGAGCCAAATTAGRCAATGCAAGCCATAGACAGATTCTTGTATTAGTTATTAACCTGACAACTTTATTGCCGTACAAATTGAAATATATC-TTTTTTTAACCTGTTGTTATGTTTTAATAAGTTTACGTATAAG----------------------------------ATTAAGCAACAATATTTTCATACCAACTAAAGTTCAATAGTATTAAATGTAA---------------------ATAAATAAAGTTCTTGCATGCAGAAGCTGGGAAGAGATGGAGCACCAGCGTTAAAGGTCAAACAGCCTTGTCTTTGAAGATGTTTTTTTKGGGGTTTTGTTATACGCAGCACTCTAGTCGTAGCAATTAGTTTATGGATGTATCTTGTTTGATTAATGTACATCTGCCTTCTTGCATTAATCTTTTCTCACTCTAAAGTATTCGCCTGTTGATTAAAGGTATATAGCTGAAGGGGGGCTCACAGGAGAACGCAAGAGGTGGGTCCCACGCAGAGGAAAAACACCTTTAGATCCCGATGCCTTTGGTTTTGCTTATTCCAACCCCATGGAAACTTCTTTCAAGCAGCGTTGCCTTGAAGAATCAAAGATCTACCACCGAAAACTTCTGAAGACATTGAAGAATGAAGGGCCAACAACTTTAGGTGAGGTCTCTGATGCAGATTATCTTAGGGTGGTAGACAGGTTGAGAAAAATTATCAAAGGCCCTGAACAAAATGTTTTAAAGCCAAAAGCTGCTAGTAAAATGATAGTTTCAGAATTAAAAGAAGAACTAGAAGCTCAAGGGTTGCCTACTGATGGAACTAGGCAAGTTCTCTATCAACGAGTGCAAAAGGCAAGAAGAATTAATCGTTCTCGTGGGCGTCCTCTTTGGGTTCCCCTAATTGAAGAGGAGGAAGAAAAGGTATGTGGGACAATTTTCATGATACCKGTGTTTTTTGGATGGAATAAATGATATTAATGCTGTTTTGGAGTTATTTAATTTAATTARCTTTATATGTCTATCTTATAAACTCGTTCATTGTGATACTGAAAAAGGTTTTACTTGGTGAATTCTTATTAGGTTGATGAAGTGTTGGAAGAACTAATATCACGAATTAAACTACATGATGGCAATACGTTAGTTTGAGAATGCATATTCAGTGTTCTTTTTTGTTTGTTTTTTATTTGTTTTATTTGGTTATAAAAAGTAAGAAGATGAGGTATAATCTCCTATTTAAGTAAATATTTATTATCTTTCATTTGAATGTAGAATGATGATGATGATGACTGGTTCCCAGAGGATTTGCATGAAGCATTTAAAGAATTGAGAGAGAGGAAAATCTTTGATGTATCAGATATGTATTCTATTGCGGATGCATGGGGTTGGACTTGGGAGAGAGAACAAAAGACAAGAAAGCCAGAGAAGTGGATGCAAGAATGGGAAGTTGATCTGGCAATCAAAATTATGCAGAAGGTAAGTTGTTTGTTCTCTATTTTATAATCAATAACCTTGTTGAAARMCTTGCCAAKTCGTAGTACGGTTGGCTTAGAACCACCAAATGTTGTTTCTAATTGATAGTTGGGGGTTTTTTGTGCAGTTTCATCGAATTCTACATCTTATTAACCTACCATTAAAATTTATTCATATATTATAGATACAATATACTTAACCTTACAGACTTGGATAATAAATTGTAGCTGTCCTTCCACGATTATTATGATATTCTATTAATTCTCTCTTATCAGGTGTCAAACTGTGATCGACATTCTTGCAAAGCATGCTTTTGACCACATGGACAGATTCACATTGCGGCAAAGAGAGGCCATTGAAAAACTTTGGGCCTCCATAAAAGAGCAGCAGATAAGAAGGAAGCAAGGCAAATCGGTCACCGGCAAGCTCGACDTGAATGCTKTTGAGTGGCTGCAGGAGAAATAYGCTCATGAGAAGATAAGCWTACGGCATTCAGTAGGAGGTGGGGGAGAGCGACGGGCMCAGCAGTGGCTTGGTTAACTTGCTTGTATGAAAAAAATAAGATTTTTGATCTATTTTATATGGAGCCTACTCCTTGTATGTCGTGATAGATGCAATGTATTGCCTTGCTATGCCCGCAGCTAGAATTTTTCGTGTGATCTTCTAAAAACGAGTTTTTCGGAC------------------------------------------------------------------------------------------------------------------------------------------------------------------------------------------------------------------------------------------------------------------------------------------------------------------------------------------------------------------------------------------------------------------------------------------------------------------CCACATTTTTTCTATACTATGTTGAGTATTTTTTTATTTGCAACAATATTGTTGGTATATTGAATTTCCTATATAAGTCATTATGCCATGTGTGCTTTCAGGTTGGATTTTCCCACTCAAATATCCTGCGCACCATCATCCATCGTGCTTGCCTGCGGTTTCCTTCTCTTAGATTGCGCAATAAAGCTTGGTGCATGCTGTCTCAGAAGTTAAATTCATCCAAGAGTGTGGTAGATGTCCCAAAGAGGAAAGTTTTTGTAATTTTTGGAGGTGAGACTTCCGAACGGCAAGTATCTCTCATGAGTGGAGCAAATGTCTGGCTAAACTTGCAAGCGTTTGATGATGTAAGCCTCTCAGACTAGTGCAATCTAAGTATTTGTTGATCGCATTCATTAATATATTTAAATCATGAAAAATAGTTCATAACAATTATTAAGCTTTATTTTATGTGCTGTACTTATATACTTAGCCGCTCTATTATCTCATTATGAAATAAAGAGATTTATTCCAGTCTTTCATATTGTGCTGAATTTGCTATCAGCTCAAGCTAGAGAAACCCAGACGTAACTCTTAAAATTACATTACTAGTCATTTGTATGTAGATTGATCTCTTTTTGAGTGTTTTCCCCGTTAAAGTTGTCACCTTATGATTTTATTAGGCACATGGCGTAATAGAGATGCCAAGCCCTACATCAAAAWTTTTCATATTCGAGCCATTTGTGGAAACTGATGAAATAGTTATTTCAACCAAATCTGCTGGTGGCAGTACACGCCATCTAACATGGAAGGGACAGAAAGAATGGGTTGAAGTGACAGTAGGTGTCATGGGTCGGAATGGAGATATGCACTCATTGAGCCCTAGCATTACTGTTAAAGAAACTGGTGACATTCTATCACTCGAAGAAAAATTTCAAGGTAAGTAGAAAATTTAATCATGTGGTTTCAATCTATTCTTAC-----------------------------GTTTGGCTTAAAGCATGAAATTTGCTCTGTCAATATTTCCTGAGAACTATATGCTTTGCCTC--ATGGGTAGCTATAGAGACTTATTTTTGGTTAGGAATGGATAAGGCGCCGAAAGAAAATCTCTAATCCAATCTYCAATGGCCGGGATTTCTTCCCAACAMAACTTTCATGGCTCACCTGCTCCTTCCCCAAATTGCCTTCAGCTCCCTCCTCACTCCCACCCCAGCACGCCGTATCCCTCTCCGTCTTTGCTCATCCGCGACCCCTSAGTCTCCTCCCTCTCCATCCCCCGYCCTCATTATCGGCGGCGGCCTCGCCGGCCTCGCCGCCGCGACCCACCTTCACGCCGCCAACCTCCCCTTCMTTCTCCTCGAATCCTCTGATGACCTCGGCGGTCGCGTTCGCACCGACACCGTAGACGGCTTCCTCCTCGATCGCGGCTTCCAGATCCTCCTCACAGCCTATCCCGAAGCCCGCCGCCTCCTCCACTTCCCGTCCCTTGATCTCCGTCCCTTCTACCCCGGCGCCCTCGTCTACCACTCCGGCCGCTTCCACCGCGTCGCCGACCCCTTCCGCCGCCCCATCGATTCCCTCCTATCCATCCCGAATCCGATCGGAACCATCCCCGACAAGCTCATCGTCGGCATTCACCGCCTCCGCTCCCCCACTTCATCCCCCGAAACCACCATCTCACACCGCCTCCGTGCCCTAGGCCTCTCCTCCTCCATCATCGACCGCTTCTTTCGCCCCTTCCTAGCCGGAATATTCTTCGATCCCGATCTCTCCACTTCGTCCCGCCTTTTCGATTTCATCTTCCAATGCCTCGCTGCCGGCGACAACGCCCTCCCCGCCCTCGGCATTGGAGCCATCCCCGCCCAGATCGCCGCCAATCTGCCGTCAACCTCCATCCGCCTCCACTCCAAGGTTATCTCCATCGTTCCGGGAAACCCTCCGGAGGTAAGACTGGCAAGCGGCGAGTCCCTTGATGCGAAACTAGGGGTGATCGTTGCGGTGGAGCAGCCAGAAGCGGTGCGCCTTCTTCCCCAAATTAAAACCGCATCGCGAAGGCCTGGTCGGAGCACGGTCTGTATCTACTTCGTCGCGGACGAGATCCCGATCCGTGAGCCGGTTCTAATATTGAATGGTTCGGGCGAGGGGATTGTGAACAACATGTGCTTYCCGACGAACGTATCGACGAGCTACGGGCCTGCGGGCGGGCCGGCGCTAGTATCGGTTTCGGTAGTGGGAGATGGTGGCGGCGCTGGGCGGTCCGATGAGGATCTRGCGGCGGAGGTGTTGCGGGAGCTGGGAGGGTGGTTTGGGCCGGAGAAGGTGAGCTTGTGGAAGCTATTGAGGACCTATCGGATCGGATTCGCGCAGCCGGAACAGRGCCCGCCGACTCAGTTGACGGATAAGGATCCGCGGTTCGGGGATAGGGTGTATATCTGCGGAGACCATTGGAGCTCGGCGACTTTCGATGGAGCTTTGGTATCGGGAAGGCGAGCAGCTGAGGCTCTCATCAGCGATTTATCCCAGCTGGTTCTTCATTGATCTAACAAATGAAATATTTTCTTCTTAGAGTAAATAAAGCAGCATAAACATGCTAGGGTGTGGTTAAGTTATCTTTTCCTTTTTTTKTCTTCCCATTCAAATAAGCTATGAGCATGATATTGAAATAATAAGCTCACCTTGTGTTGCTAATCATGTGTATATATTTGATTAGATCCCCGACCATCTTCTCCCAAAGGTAGCAATAGTTGGAAGACCGAATGTTGGTAAATCAGCATTATTCAATCGTCTTGTTGGGGTACTATACTGGTGATTTCCCTCAAATTGAGTWAATGCTGCGTGCCATTGCGATGCAAATCATGTATTTTCTGAATTTATTCAGGGGAATATGGCCATTGTTGTTGAYGAACCTGGTGTTACTAGAGATCGTCTCTATGGTAGATCCTTTTGGGGAGACCGTGAATTTTHGGTAATAGATACTGGYGGTGTCATGACCTTTTCAAAATCACATGATAATGTTATGGAGGAACTTGCCATTACTACAACTATTGGTATGGAAGGGATCCCCCTTGTTCTTAGGGAAGCAGCTGTTGCAAGGATGCCCTCCATGATCGAGAAACAAGCTGCTGCTGCTGTGGAAGAAGCATCTGTTATTRTATTTCTTGTAGATGGACAGGTATATATTTTATTTATAAATTTAAAAATTGTTTTGCACAAATTTGTGCCTGTTCTCTTTTTTTTCCCTGTTTTATTTTCATTTAATAGAAATAAAG------------------TAACTTATATAATTTTTCCCTTTGCATTATCTGTGAGTTTGCAAGGGTTTTTATTATTTGCTTCCATACTACAGTTAATTTATAATCTGCTTGCCTCTTTGAGCATAAACCATCCTCTATACCCTTATAGTCATTTCTTAAATTATGTTTGGTTGGAAATTGAATGTTGTTATCCTTCAAACCTATTATACTAATCTTTTTGTTGGTGTCGTTAAGGACTACAGAATTGCTGAAAGAATTGAGAGAGAAGGCAAAGGTTGCRTTATTGTTGTAAATAAATGGGATACAATACCAAAGAAGAACCATGAAACAACCACCTATTATGAGCAAGATGTYAGGGAAAAGCTACGCATGCTTAACTGGGCGCCAATTGTTTATTCAACTGCGACGACTGGGCACAGTGTAGAAAAGTATTACATTTTTTGTTACTACTATTTACTTGACCTTTATTTTCTTTCAAATCTGTAGTA------------------------------------------------------------ACAAC--------------------------------------------------------TAACCATGAGCTGTATTTTTATATGATCTTTCTCATATATCTGCAGATGCGATCAGGGTATGGTCGATCAATATTTGAACCCCTCTTGCCACTGATTTTGGGTCGTGATGTTAGTGGTGAAGTTGTATCTGTTGGCGCTTCGGTCTCATCACTGTTACAAGGGCAGRAAGTTTTTGGTGCACTGCATCCAACTGCTGTGAGAGGCACTTATGCTGATTATTGTATTCTATCAGAAGATGAATTATCCGTTAAACCATCTTCAGTATCTCATGTGGTAATTATATTTAAAACATTTATTTATCATGCTTTTACTCATACAATTTTATTTATTTTTTTTGTAAATTCTATGATGTAAAAATTTATTTTGTCATTTTTGGATGGAAGTATGTGGCACTTTACCAATATGACATGAATTTATCCATTTCTTTACAAATAAATGGTAGGACTTTTAAACCATAGTCCCATTTCACTTNNNNNNNNNNNNNNCTTTTGCYGCTAATAATTATTGAAAAATTGATCAGAGTATGGGTGGACATACATGAGAGCTGATTCAGAAGGACTGGATGAAGTTCGCAGGCTATTAGAAGTTGGGAAGATGAAGATTCCTGTGGAGAAGACATTCCCTATTGCAGAGGCGAGGCAGGCTCATGAAGCCAAGCAGAAGAGGCTTGTACCTGGTAAGSTWGTTCTGGAGCTTCTCTGACATTAATCTTCCCTGCTTCCAATTTAATATCAAATATAGGTTGGAAGCTAGCTTCRAATAATAAACTAGCATTCTACTTAGGTGTAAATTTCCCTTCTTATTAACTTTTGGTARATTTGCTTGTGAATTGTCTGAATAAATTTTGACACATTTGATAGGGCATGTAGAAGAACAGTCATAGCAAGACGTAAATATTGCAGTTTCTTTGAAATATTTTGATTTTCTTCCCATTCAACTGAAACAGGCTCTAAGACTTATCAAGTATGCTGTGGGAAAATCTRGAGCAGAATTCAGGAGGGAAATGCAABGGAATTCAGCTGCAGTGCGCCAACTGATTCATTACAAGGGGAATTTGGATTCCTTGAAAGGGGATGCTCTTAACAWGGCTGTTCGTGATACAGCTCAGGAAGCTATTTCAGCCYTTTTTWMYTHTGATGATAATAAAGTAGNAVCTCCAGYTGAAAGCATYAATAAGCRAATTGAAGGTHTTGVTAATATGAATTATGARATGCCATCAGAGGAGAGGAAGTCTTTTCTCAGTGAAGTAGTKGGMCTTGGAAGTGCCTCTATCATTCAAG--------------------------------------------------------------------------------------------------------------------------------------------------------------------------------------------------------------------------------------------------------------------------------------------------------------------------------------------------------------------------------------------------------------------------------------------------------------------------------AGCCTCAACAGAGCAATGGTAGCAGTGATTACTCTTTCGGAGGTTTCCAGAATTCTACAAKGAATGATTTTGGAAAGCCTCAACCGGCTGCTGCTGGAGCTGACCCGTTGAATATGTTCTTCTCCCCATTGGCATCAAAAACTACWCCAGTTGGAACTTCATCTGAAACCCAACCGATTCCTGAGATGCATGATTGGGATGTGGCTTCAGAATTTGGAGGGCAYGACAGTGGKGGCACAACGACAGAGCTTGACGGGCTCCCCCCTCCGCCTTCAGGAGTCACDGCATCGGCTGCCAAAGTGAAAGGTTTGGATAACTACAAACAGGGGCAGTTTGCTGATGCAATAAAATGGCTGTCTTGGTCCCTTGTGCTGTTAGAGAAATCTGGGAACGTTGCCTCTTCCAATGAAGTTTTGATTTGCAGAGCTTCATGTTACAAAGAAGTTGGTGAATATAAGAAAGCCATTGCTGATTGCTCGAAGGTATGCGTTATTGTAAACACTTAGTTTTAATGCCCTTAGGATTACGTGTTGTTCATCATCATTAGTCTGATTCCAATTTGTTGCTTCGCTTTATATATGCTGCTTCTT-------TCCTCCATGACATGAATACGATTTCTCTTTGGATTTCTTGTGAATAACTCAAAACCTTACATAAGATAAAATTTCCAAAAATTTGCTAATAAATTTGTTCATCAATTATTGCACATGCTTATTTTCTGTTTAAAGACATGTAACATTTGCTTTTGCTATTCAGTTTTTTGTGGAACTTTTTTATGTATCCAGTTGGTTGACATTCCTTACCAAACAGTGCTGGGCCGTCCTAGAAAAAAAGGTTGGGAATGTAAGAAGGGCAAGAGAGCTTTTTGACGCTGCBACAGTAGCTGATAAGAGACATGTTGCCGCTTGGCATGGTTGGGCTGTTCTGGAGATAAATCAGGGAAACCTAAGCAAAGCTAGAAATCTACTTGGCAAAGGACTCAAATATTCTGGCGGGAATGAGTATATTTATCAAACACTTGCTTTGCTTGAAGCTAAAGGAAATCGATTTGAACAAGCTCGGTATTTGTTCCAGCAAGCAACTCAATGTAATCCTAAAAGCTGTGCTAGTTGGCTTGTGAGTGCTGCTTTTATTCGAAGTTGCCAGCATTATCATCATGATTAGTCTTATCCTATTGATTTAGTGTCTCCATATGAATTTTCCTTTTGCTTTCATTCTTCTTTTGGTATACAATAAGTGTTAACTCTGTTTTGTG------------------------------------------------------------------------------------------------------------------------------------------------------------------------------------------------------------------------------------------------------------------------------------------------------------------------------------------------------------------------------------------------------------------------------------------------------------------------------------------------------------------CTGTTTAGTATTAGCATACTTTAAGCCTGATATTCAGCACCTTTTTTCCTTCTCCATGTGGGGAAATTGTTTGTCTATTCAAGGACTTAAAACAGAAGTCGAAACATTATTTGAAATATTTTGTTCTTCCTTTCTCTCGAAAACTTTCAGGCTTGGGGTGTTTTAGAACAGAGGACCGGAAATTTTTCAGCAGCTAGAAGGTTGTTTAGATCTTCACTGAACATAGAGTCTCAGAGCTATGTAACATGGATGACGTGGGCTGCATTGGAGGAGGAGCAAGGAAATGCCATACGGGCTGAAGAAATAAGAAATCTGTATTTTCAGCAGGTTTGTTTTGCAAAGAATATTTTGATTAATAATGTC--AATTTTCAGGTAAAAATTAGCCGAAGTTTATGAAATTGAAATTTGTTCTGACGTGTAGTCTTTTTTAGATGTCTTTTACCAGTCTTCTATGATTGGATTCTTGTTTGGATTCATCTTACTCTTTCTGATTTATTGAAAATTAAAAAAGGAGAAAATGCGTGTTTCTGACATTTTATGATAATTAGAATTAACTTGTGTTTTTCATTCTTGGTTGCAGGGTTACGAAGATTATAATTTGAAATTTAAAGATTCTTCTTTAGTTCAACTAGAGCTTGGTTTAGTTGATATTTTTATTAATTTGTGCCGATTTGAATGGCAAACTGGACACCGAGAGCTAGCTACTGGATTATTCCAAGCAGAAATTGAATACAGTTTGTTTTGCCCTTCTTTGCTTCTCAGCTCACACAGTAAACAAAAACTCTTTGAACACTTTTGGAACAGTAGTGGTGCCAGACTAGGTGAAGATGGAGCTCTTGGGTGGTCTACTTGGTTGGAAAAAGAGGAGCAGAGTAGAAAAGACATTATTTCTGAAGAAATAGTGGAAGAATCTGATAGTGGATGGTCTGGTTGGATGAATCCCTTTCCTAAGGAGTCTACAGCAAAGAAAGAAATTTCAGAGGAGGGTTTGAATGTTGATAGTACTGAAGACAATCCTGATAATGAAGTTATCCCACTGAATGATGATGTTGAAACATTATTAAAGAAGCTAGGGATTGATGTTGATGCTGATCCTCGCACTGAGGTTAACGATACAATAACTTGGAACAAATGGTCGCAGGAGGAGGTATCAAGGGATTCAGAGCAAKGGATGCCTATCCGAGAAAATTCTGGTATGAGTGCTTTTATT--------------TCTTTGCACCTGTCAGTCCTGTACTATCTTCTATCCCCTTTTCTACATGATAGCTGTTTCATTTAAACTCTTTGGTTTCTTAACTTTATTTTCCAGTTTGCCGGAGTAGATCCTTTACAGGCTGGGAATGTAGTGCAGTTGGTGTTAGTCTTGGGTCTAACAGTTGGATGGATTTTTACTTACATCTTTAGGGTATCAAACAAAGACATGACCTATGCACAACAATTAAGAGACTACGAGAASAAAGTGATGGAGGTTAGTATAGCAAATTACAAGCTGGAACRGTTTCCAATAATTGCATTTTCTATGTTTATTGAATAATATCAAACACTTACCCATTGCATTTCGTTAAGTTCTTTAG-----------------------------------------------------------------------------TTGCAGATTTTGATTTGGAAAAAGAAAGAAGCGGTCTTGATGAGCAGGGGCTCAGGATTGCTGAAAACCAGGAGATTAGTCAAAAGAACAGGCGGAAGCTTGCTGAGAACACTCGTGGTATGGTAATTTTCTTATGATATGTTTCTATGATTGCCATACACTCTYCGTTCTTGKGGTCTGTTTAAGCATGTACCTTGATTTTTATCATGATAAGCTGTTTGAGTAGTTACTGCTCCCAAGGATTCTTCCTTCATCATATATTACCTCTTTCCAGATTTCAAGAAGGCATCAACAGAGGAAAAAGCCAACCTGTTTAGCTCCTTACTAAAGGGTTATCAGGAAGAAGTTGATAATCTCACTAAAAGGGCAAAATTTGGAGAAAATGCTTTCCTTAACATCTATCAGAAGCTTTATGAGGCCCCAGATCCTTATCCTGTTCTTGCTTCTATTGCAGTAAGTACTATGGTTTGGCGTCTCCTTTCTTTTTTTCCCATTGACCTGTAAGCTTTCACTTCTTCTGCATTGAGAAATATCCAAAGCAAACTCGTGTTTGTTTATTGATAAGCTTTAAGCATTATTAGTTCATCGAATGTTTAATCATCTGAATAAATGTGAATAAGTTCCTATTCTCTTTTTATTCTTCACTTTTGATTGCTGTAGGAGCAAGAGCAAAGACTATCAGAACTTGAGTCTGAGAACCGAAAAATGAAGCTTGAATTAGAAGAATATAGGATAGAAGTTGTGCATAAATAATTTAGCACTTCTTATGGCATTCAATAAGAATGAATGTAGAGTGAGAAATAATAAAGCTGAAACAAAATAGGAGATTATGAACAAAATCAATATTGGTTGTTAGATGATTTGAGGAAAATAAGTTTGTTATGTTGAATTGCTGACCTGGCCCTATAGGTTTGTCTTAACAAAGAAACCTAATGATAGAACTTCAGTTTTGGGTCTCATATAAATTATTTTTTGTATCATGGCTTGGTTAACCTTCTGTTTCAGGATCCTTATCATGGACCTGGTCAAGCTATGGGACTCGCTTTCTCAGTGCCAGAGGGCATCAAGCCTCCATCAAGCTTAATCAATATTTTTAAGGAACTTAAAGAAGATGTTGGCTGTTCCATTCCCTTGCATGGAAATCTGGAAAGATGGGCAGTGCAGGTAGTGCATAATGTTTTTTGCGATGATTCTATTATGTTTCTTTGGGGTTTCTTTGAGTTAATTCGAACTTTGATTTTAAGGCTTCTTCCTGCAGATGTCCTTTTCAATATCTGTGATCGTATCTTTGATTGATATTCTGAAATGTTATTTGACAGTTTGTCTATGTAACATTTATCTCTTTACTTTGCTGGTGCTTATGACTACAGTGTCAAGTTTCRAGATCCCTGTCATAAATGCTCTGAATATATTTCTTTCAGGTTGATCTCGACAATTTCGATGCTAAAGATTTCCCTAGAACAGCAAATCTGGACTTCATTGATTGCATCTTAGAGGAAGGCGATTTGCTCTATATTCCTCCCAAATGGTGGCATTATGTGAGATCCCTTTCGACAAGCTTTTCTGTCAGCTTTTGGTGGAAGGCATCAGACCTTCCCCCTAAAAATGGGTAATAAATGATCATTCTTTAATA-------------------------------------------AATGATGATTCTGGAACTTAATATACAGCAGTAATCAGTGGTCATAGAAATATTAGAATAGTTTTAGTTTATTGTTGATCTATTTTTGTGTTAAACTCCAAGAGTCTTTTCTCAGCGTGATGGATATCNNNNNNNNNNNNNNNNNNNNNNNNNNNNTAAGAAAGRATCATTCAAGTGTTATTGTACTGTTATTGATCTTAAAATCAAGATTTTATGATCAATGCAAAGGAATTGATATGAATTGTTCTAAAACATCCATTACAATGCATGCTATGGCTATTGCTCTTTTTTAGGATTTAGTTTTTGTTCAACATCCGTTGTGGTCTAATGGCTGCAATGCATTTCTTTGGATATTAGGTTGTTGAAGTTGGTGGCAAGGAGTTCAGGTTTGCATGGTCACGAGAGCTTCCTGACCTATGCGATATTTACGAAGAACGTAGAAATGGGGATGATGGCGATGGATTGCTTGTTGAGTGTGGCGCTGCATGGAGAAAGTTGAACGTACAACGAATCTTGGATGAGTCTGCAAAACACCATGTGAAAATGCGGTCTGAGGAGGCCGAACGCTTGCTTAAATCTCGAAAGTATACTATAATTTTAACTTTTAAGTTATCCTACTAAATTCAATATCGGATTATTATGCTTGATGCTTTCATTTGCATAATTGTTTCTTTGTTGTTTAATTAGAAAATTTGTATGTTTATTAATTGACTGAAGTATCTATTGTGTTGGCTACTAATGTCTACCCTTTCATGTCAGCATTTTGCCTTCAGGCTTTCTATTTAATGTGTTGCCTGCATTCACTGCGCCTCGCTTTACCGGCCTCTGCTTTCGCCGGCACAATGGTGAAAGCTTACCTCCGCTACGAGCCCCGCCTGGTCTTTGGCGTCATAGTTTCAGTAGAATCCAATATCTCCTACGACCCTTCTGGTAAGCACCTACTCGCTGGCGCACTCGACTCCGTCGCCGTTTGGGACATCAAGAAGGGCATCTGCTCTGCATCCCTTTCTCCTTCAGCGGGCTCTTCCCACTCCCTTGCCGTCACCTCCATCGCCTCTTCCCCTTCCTCCTCCTCCTCTTCTGTCGCCAGTGGCCACGCCAATGGCAGCGTACGTCTATGGGACCTCAGCGGAGGCTCATGCGAGGCAACGCTGAACGGGCACGAATCTGCTGTTACTGCTCTCCGCTATAATCACCTCGGCTCTCTCCTCGCCTCCGGAAGCAAGGACTGCGACATAATTCTCTGGGATGTCGTTGCCGAGACTGGGATGTTTCGCCTCCGTGGTCACCGAGATCAGGTTAACTTCTGAAGTATTTGCAGTCTATCCATTTTATTGAAAAACGTTGCTTGTTTCTTTTTAGTGACACCCACTGGTAATTTTTAGGTAACAGATCTCGTGTTCCTGGACTCTGCAAAAAAGCTAGCGAGCTGCTCGAAAGACAAGTTTGTTAGGGTGTGGGATCTCGAGATGCAGCATTGCATACAAATTGTGAGTGGGCACCACAGTGAGGTCTGGTCGTTAGAC----------------------------------------------------------------------------------------------------------------------------------------------------------------------------------------------------------------------------------------------------------------------------------------------------------------------------------------------------------------------------------------------------------------------------------------------------------------------------------------------------------------------------------------------------------------------------------------------------------GCAGCCTCAGATCCAGATGTTTTAGTCTCTGATGTCCTTAAACTTCTACAGGTTTTACGTGCTAGCAAGAAAATTTGCTCCATTGCTTTCTGTCCTACGGTTAGTACTAAAGGCGACCTTGGCACTTTGTCCATGTCTTTAAACAATAATATGTTGGAGACCTATTCCATCGAGGAAGGAAAAGTTGAGAAGAAACATACAGTTGAGCTTCTTGGTCATCGATCTGATATAAGAAGTGTCACACTGAGCTCAGACGACACTCTTTTGCTGTCAACCAGTCATAATGCTGTAAAGGTGTGGAATCCTAGCACTGGTGCTTGCATTCGCACAATTGAGTCAGGTTATGGTTTGTGCTGTACCTTTGCTCCTGCTGACCGTTATGCACTTGTTGGAACAAAGAGTGGAACCTTGGAGATTATTGATGTTGGAAGTGGCACCCGTGCTGATGTTATTGAAGCTCACTCTGCTGCTATCCGGTCCATTGTGCCAATACCAGATGACAATGGTTCTCCTGGAAGCGGCTTTGTCACTGGAAGTGCTGATCACGAAGTCAAGTTTTGGGAATACCAGTTAAAGAGAAAACCTGAGACAGTAAGTTTCTGTTTAATGTTTAGTTCTTGTTAATGAATCTCCACATGTTCCTTTGGCAAATAAGAATTATTTGAAATTAGAGCACAACTACTTGATTTATGGGTAAGTTGATCCCAGCAAGAAGGTGGCTTGGGGATCTTAGTACAAGCATTGATATCATATACTTGTAGTACTTTGGCATTTCTTGTTCTTTTGCCATTGTCAGTCGGTCATTTTTGTTTTCGTCTCCATGATAATTACAAGTTT-GACTTTTTTTAATTTAAAATTTTCATCTTTTATAGCAACTCGGGGAACGCTTTGTCAAACATGGAGACCTCTGTTCAGAAGGCTCCAAAGAACTGGGCTTTAGAGTGGTGGTTTGAGGAAGATGGTTTATTTAATCTTGATGATGAAGGACGCTCAGAAAAGCAACAATGTGCGGTTGCTGCCTCAAATATCATTCGCAACTTTTCTTTTATGCCTGAAAATGAGGCGATTATGGCTCAAAATAGGCATTGCTTGGAGACACTTATCCAATCTATTGAAGATCAATATATGCGTAAGCATGATTTTTTTTCTCATTTAAGTGTTGAAAATGTTTGTAGTCTCATATGTTTAATTAATATAGGAAATGCTTTGGCAATCCATACTATACATTGTGTACTGAAATCCTATTAGTTGTASATTTTTATAAATCTAACTRATCATTCACCAATATATTCCGCTTAGACACTACTATTTTAATCCTTNNNNNNNNNNNNNNNNNNNNNNNNNNATTTCTAATTCGTTATTCTTTTTATTGTAATTTGTTATTATAGGTGATTGAAGTGAATGAGGAAGAAAAAAGGCTKATTTTCTCTGAGAAGGATGCTAACTGGTCAAAGTATTCCAGTCAAGTTAAGGTCGGCGATGTTTTTKATGCTAGGGTGGGCTCAGTGGAAGATTATGGTGCATTTGTCCATTTGCTTTTCCCTGAYGGTATTTAATGCTTAAAACAATTTATAAGTGGTGACCATAACATACCACATGATTAAGCTAACCCAAACTACACTGTTTTAGGACACTATCATCTCACTGGACTAGTGCATGTTTCGGAGGTTTCATGGGATTTGGTTCATGATGTTAGAGATATTCTTAGTGAAGGAGGGCAGGTGAAGGTCAAAGTTTTACATGTTAATAGGTAAGAACTCAAATTTGCTTGATTTTAGATGTATTCTCATCCTTCAAATTTGGTATCACACAATTAAAATTCATTATACTATAGAACCAATGCACAATGGCTTCTCTAAAGCTGTGCCTTAGTAATGGGAAGAACCTCTATGCAAAATTAGTAGTAAGTGTATATCCTAATTTGATTGAACTTTTCAAATATGTAAATGACCTATCCTTGTTTCACGAGTACTAAAATCTTGACTGAATATCTTATAGATGAATGATCTATTCCTTCATATATGTGAGGTGGACTTAAAATACATCGCTCTATCTTCTCATTTKCTCTCACGTGCGCTTCTTTTTAGGAGCTTATGTAACTTGTTCTTAGTTTAATTGCTGCAGGTTGGAGCTGATGGCGCCAAGTCACATGTCAGGGAGATGGCTGGACTGAAGACAACAGGTTGGAACTATCCACAGAATGCAGTGATTTGTACAGTTGAACACTCTGTTGAAAACCACTGTGCTTGGCAGAGGTTTCTGCCTTCTGGTCCCATTGCACTCTTACCTATTGGTGACAAGTTTAGCAATATCGTTTGGACAATGAGTCCAGAAGAATCTATGACTCACAAAACAATGAGTAGGGATGCCTTTGTGAAGGCAGTGAATTACGCTTTGGATTATGGTTATGGTTCTCACCCTCAATCAAGTTTTCTTGGTGAATTTATGCACGGACTATCATCTATTTCTGGACATGGTACAGTGTCGATGGCAGAACCTTTCCAGGTGCCACTAGAAGTTACTGATGTAGTGTCGGAAAGAATGACGTTTCCTCTGTCATTAAGGCATGCTCGTGAATATGTGTCCAAAAGGGTGGTTCTCATTGGTGATGCAGCACATGCTGTGCATCCTTTAGCTGGTCAAGGAGTCAATTTAGGGTTTGGCGATGCAGCTGCTTTATCAAAAGTCATTGATGAAGGCCTTCGAGTAGGCGCTGACATAGGAGAGGTATTCATCATACTAATCTAATGAGTAAAATGGAGTCACATTGCCAAGGACTAGAAAAGTTAAAAAATGAAGAAGAAATGGACATCAATATTTTATATAAATATCTCCATGGTCTTTGTAAATTATTGAATTACATTAAGACCATTGTTTAGTATAATGTGAGAGCCATATTYCTGCAGTGTCCTGTAGGATAGGGCATGATGATGATTCTTGTTTCAAAATATCTGTTTGGGACTATGGTCCAGTATCTTAATT-TTTTTTTTTCTATTGATTCKCCTACACCCACAATAGTTAGAACCTTTTCTATTTTATTTTCTACTGATGTTTCACAACGTATTATTGTCCTACTGTTATTAATCTTGCACTGTTTCTTCAGGTGATGGAAGACTTTGTCCCAGTGGTTCAGAGGGTAAAATCTATTGTATCATCTCTTGGTGGTCCAAAGGGAGAAATATGCTATGCAAGAGAACAGGAAGCAGTCTGGTTTAAAGGAAGGCATTTCATGCCATCTGTATGGGCTAACACCGTGGGAGAAGAACAAATCAAGCAACTCAGACCTGCGGTTGATTCAAAAAGGAGAAAGGTTGGCGAAGAATGGTATACCACTCCCAAGGTTGAGGATGCATTACTTAGGTGAAGTCCCCTGTTTTGGATACATTTATTCTTTTTGNNNNNNNNNNNNNNTGATTTGTAACAACGTAACTTGTGCTATTTGAATGCATTTTGTTTGCACTGTGTTTAATGTTCATCCTGTGTAGGTACCATCATGCTTGTGCTATGGCAAAGGTTGAAGTTCTGGAACTTAAATATCGGATAAACTTTTGCATATTTATTGATGCATTKSYTWAWNNNNNNNNNNNNNNNNNNNNNNNNARGRATTACCGGGTTTTTTTTKCTTGCACCTTGYTSARGGCCVTGACCTTGTTTGMTAAAACATGCATGMAAAATCAWTTTCATCCAGGATAAAACCTTAGCTGAGGCGACTGGTTACATGGAACTGATGGGCTTGTCACCATATTGGTTTGATGCTTCRCAAGGCAACGCTATCCAAAATAATGTGAAAATGCAATCAATTTTCCTTTTGACGGGGCCAAATGGTGGCGGCAAATCYAGTTTGCTTCGTTCAGTGTGTGCGGCTGCTTTGCTYGGGATCTGTGGACTCATGGTACCAGCACAATCGGCTATTATTCCTCATTTCGATGCTGTTATGCTACATATGAAACCCTATGATAGTCCTGCTGATGGGAAAAGCTCATTTCAGGTACTAAATGATTGAAAGCATACTATTTATGTTTTAGTTTATTTTATTTTATTTTTTCATGTAATTGTTTATGTTTACTGCTTTACAAAACTGGTGGTGGAAACAGTTTTTCAACTCAWARWRTWTTYYYYARYWAYYHNNNNNNNNNNNNNNNNNNNNNNNWWCHHYTTHTTGTGACAGATTGAAATGTCAGAGCTKCGTGGCATCGTAACCAGCGCTACCAAGAGGAGTTTAGTGCTTGTGGATGAAATTTGTMGAGGCACAGAGACTGCAAAAGGAACCTGCATAGCTGGTAGCATAATCGAGAAACTTGATGCCACCGGTTGCTTGGGTATTGTTTCTACCCATCTGCATGGCATTTTTGATTTGCCACTATCCACTAAAAATGTTATATTTAAACAAATGGGAATCGAGATTGTTGATGGCCACATAAAGCCAACCTGGATGTTGTTASACGGAGTCTGTAGAGAAAGCCTTGCCTTTGAAACTGCCCTCAGGGAAGGTCTTCCACAATCAATTGTCAGAAGAGCTGAAGAATTGTATTTATCAACAGAATTACAATCTGATGTGAAAGAATCTGTTGAAGACTTTGACAATTTGAAGACTGAAAAGAAATCTACACTTTCAGGCACCATGAAGGAATTACAAAGAGAAGTTGAAAATACTCTAACCATAATTTGTCAGAGGAAATTGATTGAACTTTACAAGGAAAAAAGCACTTCAGAATTATCAGCCTAAAATTAAGAACGTTTAATAAAGCTAAATCCATTTTAATGCAAAATATACCTGGATATCTTTGTAGAATTACTTTTTGACCTTTCAGACAAAAGCTGATAATCTAAAAAAACTTTYTGTAATGCAGACTGATGATCTATTGGGCCGAGTTCGTTCGCACCGGACTAAGTCATGCATGCAAAATGTAGAATTTTTGTATATTACTGTTCCAGGAAAGAGCATCGCTAGCCAATTAGARACTCTTCTCATCAACCAGCTTCCATTTCATGGCTTCAGAGTTGCTAACCTCGCTGATGGAAAACATCGTCATTTCGGCACTTCAACTTTCTCCCAGAACTCTTATTATGCATCACAGAATYAAACTTCTTGTCACTGAATCRCGTCAAGAGCTGTGGTTCTAATGAGAAAAATRCTGCTGCTCCAGCATAATAGCTTCATTTTTTTGCTACTCATCTTGGATCAGCGTATTCTCAGTGTCATTTGGCAAATCTGATTGCTTGATTGTGATGGGTTGCTCAATTAGGATCGCACAAAATAATTGCAGAACATGAAAATATTTGCTGTTTGTTTAGCGTCAAGAACAATATTAGATACTTGTTAAATTTATCTTGTGATTTGTTTATCCTCGAATTTTCTTGCTCATTATGTTTTCAAWATCTAGAACATTTTATAGCTTGGAGGAATTCTTAACATGATGHAAAKTTACTAAGGTGGTGYATTTATAGGTTACTGCAAATCCRTGGGATCTAACACGGGTTCCTGGAGGGTCATCGGGGGGTTCAGCTGCTGCTGTTTCTGCTGGGCAATGTGTKGTATCTTTGGGAAGTGACACAGGGGGCAGTGTGAGGCAGCCAGCATCTTTYTGCGGTGTTGTTGGAATGAAACCAACATATAGYCGAGTTTCTCGGTTTGGGCTCATGGCGTATGCATCATCATTGGATGCCATTGGGTGCTTTGGTACTTCTATTGCTGATGTTGCAATTCTTCTTAATGTGATTTCAGGCCATGACAGATTGGATGCTACCAGCAGCAAGCGGGTAAGGGTATTAATTTGCTTTTGCAATCBTTTTTTTTTGGATTATTGAVCTACCTCAATGRTAGGRTGATACAGATTCGGGTAAATCCGTAACGGCACAATCAATCACAAGYACAAATATGAAAATAATAAATGCTTTCCCTCTTTTATTGAATTYGAAATTCAAATCAAAGYAACGATTACAACAAACACACTACGATCAGCCCTTACC-----------AATTGGCACTAATCGAATTAAGCTCATCGGGAGAGTTCAGTTGTCACATTTATTATGTGCAAAGTGCATTCTTAAGCAAGCTGTAAGTAAAGCATTTTGGAATTGAAGAATTAGCCTAGCCTGCAGCTGATGCCAATTATATTTAAAGTCTATATTGATCATAGTAGGATTATTTATGCTTGCARCCAACGGTTAGATTTTCTTTTTTAATTATTTCTTTMATTTCAGATTCAAATTTGGCTTGCAATGGCTTATGAGGCCAACAATCGACACAGRGATTGCATTGCTCTCTATCAACAACTAGAGAAGAAGCACCCTAGTGTTAGTATCAGACGCCAAGCTGCGGAGCTTCGGTACATTTTGCAAGCGCCAAAGCTCAAGATATCTGAGGATGAGATGGTTACAATTCCGCTGATTGGCTCTAGTTATGACAGGTTTGTTTAGTTATATGCTGCTTACAGTGATTATTTCTTTTACTAGAGRTCGTCCTTGTAGKTTTTTTGTSTGCAGATAGAATTCGTATGTAGATGATCYAGCATTTTTTCTATTTTRGCGGTCTCATGGTGTCAAATTGKCTTTGAACGAGACTCTTTATAGGAAGTTTAGCGAGCGACTGGCGATCCACGAATAGCAGACGGCAATGGGAGTGCACGGACTCTGGGAACTCCTCGCCCCCGTCGGGCGTCGCGTTTCTGTCGAAACCCTATCCGGGAAAAAGCTTGCAATCGGTACTCGACATATATCGTCCATTCCCAATCATCGAAATAGATATTTGATGCAGTTAGGGCTCCCTTTTGCAGATGCCAGCATATGGATGATTCAATTCATGAAGGCGATGCGTGACGAGCGAGGTGAGATGGTCCGTAACGCCCACATTCTCGGCTTTTTTCGCCGCATATGCAAACTCCTCTTCCTCCGCACAAAACCTGTCTTCGTCTTCGACGGTGGCACTCCCCACCTCAAACGACGAACCGTCGCTGCACGACGCCGACACCGCGAGAACGCACGCGCCAAGATTCGTAAGACCGCTGAGAAACTGCTAGTCAATCATGTTCGTTTCCCTCTTCGCTTTTTTCGTCATTTTCTTTTTAAAGGTTTTTCCTTCTTATATTTTCTCGTTACTTTGATGTAGCTCAAATCAAAAAGGCTTGAAGAATTGGCTGAGGAAATTAAGAGAAGCAAGTCTGAGGTTAAGGGCGATTTAAAGTTTGTATCTTATGATTTTATTTTTTAATGCTGTTTTGTCTGTAGTTCAACACCTAACAAATGGAAATTCAGGTGCCTTGTCCACATTCATGTAATGTCATCGCATTAGCTACTGCCATGAGTGAAAATAATTTGCTGTTGCAGATTAATTTTTTAAGGCACTTGTTACTCTATTCCTTATAAATAAGCATACCTTCTGATACACCAGTGGATTTGTTTAATTCTACCATTGTCAGGTTCCTGCAAAATTTTCTGAGCTACAAATACAGTCATATCTTAAAACTGTTGCTTTTCGCCGAGAGATAGATGAAGTTCAGAAATGTGCTTCTGGACGGGGTTTTGGAGGTTTGCAAACATCTAGGATAGCTTCTGAAGTAAATCGGGAATACATATTTTCCTCATCTTTTACTGGTGACAAACAGTAAGCTAAAAATTAACTTAGTTTATTTCATTATGAGTAACATAGCTCCTTGTCTTATGAAATTTGCTACTACTGCTGCGGATTTTTTATTTGGTCACTATTGGCTTG-TTTTTCTTTTGCTTTCTTTCTGACTTTTAGCGGAAGTGTAAATTTGTGGAAAATAAAAAATCGGATGGCATGTGAGTAATATTAAAGATTTARGTGTTAGATATGTAAATTAGTAAGAATTGAGTGGTATGTTTGTAAATCCCCCTACTTGTTATTGTTAATTAATATGTTCCATCTTCCTTAGCATTTTCTTATGCTGCTAATCTTTGAGGGTGTTTAGGGTTGTCGAATAAGAAGGGAGAGTGCTCATGGAGAAAGTGTATGCTGCAACAATGTGAGAGCCCTGTTTGATGAGCTCCCAACACCTCACCTGGTTGTTGAGATTACTGCTTTTCCTGCTGGACCGCTCACAGATAAAGACTATGTGAAAGCAGAGAAGCTTGAGAGGGTGCTTAGGTCTGGATCCTCTATTTGAATCATTGAAGTCTTGTATTTCCTGTGTTGCTGACGTCTGTAAATAATGGTATGTTTTCTCACCATAACTTTAACTAGCTAATGCTTTTATTGTGTCCGGCTATTTCCATTTCACTTCTTTGCTTTTGAACTGCCATAGAAGCAAGAATTCACAGCATGTGTTATGATATTTTTTTTTTTGAGAAAGGTTGAGGGTCGAGGACATATTATAATATATTTCATTCATCATTTGGATTACTTGGA-----TTTTTCTCTATTTCTTTTTTTACTTTTTTCCTTTCTTATTTCTTAATTACTTCCCSGAGTTCTCTTCTTTATTTAAACAGATAAAAGGGCGATTGGAAGGTGGGCAGTTGTTCACCCCCGCGTATGTTTCDCAAATTACGGCAATGGTTCGTGGTGCTGCGAGGGGGATTACCATTCCAACAAACTTGCCAACTGTCTGGAGCTCTTTGCAGCATTTACGGCATGATATTAATGGTGGCAACGGTGTTTCAATTGAAAATACTCTTTTTCACTCTATATTTAATACTTTAGTGAAGGAGAAGGAAATTCTAGGCTCTCTTCGTGCTGGAGTCCAGTGGACACCAACTGTAAGATTTTTTCTGNNNNNNNNNNNNNNNNNNNNNNNNNNNNNNNNNNNNNNNNNNNNNNNAGGTTTTTTCTCGTTCCTCATCCTCTATTCTGCCTTTCTGAACTGATWGCATGAACTTTTTTCTTGTTGTCCATTTCTAGGTTTTTTTTCTACCTCACCACAACCTAATCGGGCAATGGAGACTTGAGAGGCCTAGCAGTGCAATGGCGCTTTTGCCGTCAATCATCGCGCTTCCTACCTCCTCCCCTTCTGGGACTCACACGCGATCTGGCCGCTTTCGCCCAATCTGCAGCGCTACTGGCGCGGCGCATGATAACGCTCTGCTCCTTCGGGCAGCGGAAGCTGCGGACTACTCGGCTGGGCACACTGCCCCCCACCCTAACTTCGGCTGCGTCATCGCTCGCAACATCGAGGTTGTCGGGGAGGGCTTCCTCTACGCAGAGGGAACCAAGTGCGCAGAGCTCCAGGCTGTCGAGGCCGCAGGAGAGCTGGCGCGCGGTGCCACAGCGTATCTCAACATGGAGCCCGGTGATTGCCACGGCGATCAAACCCCAGTCTCCTCCCTTGTTCAGGTCCGCTTTGAATCATTCCTTGTTATCCGCCAATTGCTTGTCTGAGTTAGCTGGAGTAGTTTTGACGTAATTGATGCTGTGATTTTCTTTCATTTATTTTGTTCTACTGATTTGATGGACCTGTGCTGAAACTATATATTTGATCGAATATTTTGTTTATGATTTTAACGTACCATGAAATTTGAATTTGATCGTATTACCAGGAAAAATAGCAGCAAGAAGTGGTGATGCCTCTTGGGTAAGCAGCAAGCTTTCTAGAAGTCGAGTGTTTGAACTAAGGGGCCGAAGTGATGCTATTGTTGTAGGAGGGAATACCGTTCGACTGGATG--GTGTGTGAATTTTTTGATTTTGTATTGCTGTCTTTTAAATTTAGAAGTTCATTGTTCATTATGATTTTGATTCTTGTTACTTTTGACAGATCCAAGATTGACAGCAAGACATGGTGGGGGCCATGTACCTGCTCGCATTGTAATGTCAAAGAGTTTGAATCTTCCTGAAGAGGCAAACCTATGGAACACTCATATTGCTTATACTATTATTGCTACACAAAGAGGTGCTCGAAAAGACATTCAGGAAAAGCTCACTAAAAAAGGAGTTGAAGTGGTGGAATTTGACATGCTAAACCCCAGAGATGTTATGGAATACTGTTATAGTCGTGGATACTTGTCAGTACTTTGGGAATGTGGTGGGGAACTTGCAGCAGCTGCAATAAACTCTGGTGTAATTCACAAGGTATAATAGTCTACACGAGGTTCCAATCTTAAAAAATTCTATTTGACACATTTGTATACTCTAACATGACACCCTTTGTTTTTTTTGGATAAGATGCATGAATAATTTTGGTTCCAGCATCCTTCGTGACTTCAATTTATTGTTTTGGGGTACTATTGATGGTTATGGGTGATTGTACATTAAGAGATATAGTGTTTTGGAGTTTTATCAACTCAATAGACTTCGAGTTGGTAGATGCTGGGC-TTTTTTTTTTTTTAGTAATTTGATACCAGAATTCTCAGCTAATGCTATATTTGTGATCTCACATTTTATAGAATTGCAGGTCCATCCTGATTGGGAAACCATGAAGATTGATGTCATGTACAGGGCTCTCAGATGTAAGTTCTCAATGCACTCTCACTTGAATTCCTTATTGCGTTCAACGGTAGGATTTGTTCTGGTTGAAGCTTCACCACATGATCTATTCTGGGGCGGTGGTCGTGAAGGTGAAGGCCTGAATTATTTGGGCAGGCTGCTCATGAAATTGAGATCTGAATGTCTTAAGGAAGCTACCCCAGATTCTATCGTGTGACCCAGCTGCCAACTTATTGGATTATGAGGTCGGTATTAAACTGACGTATAGAAGTCGAAATTAAAATATAAAATAAATTATTAAATGATGCTGATGATGAGAGGCATGACTGCCAAAAATTTCGATCCAGTTAGATATTCCGGACGGTGGTTCGAAGTAGCTTCACTTAAACGTGGTTTTGCAGGTCAAGGACAGGAAGATTGCCATTGTACACAGGTTATTSTTTTGATTTAATGATTTTTCTTCCTTGACAAAATATTAAACAATGAWTWCAGGAATCTCAGATGTATGCCTTGATTCCAGGGAATATACTCMTTCGAYGCYGAATCACTTTCCATTCAAGTTGATACATTTTGTGTTCATGGTGGCCCTGATGGCTTTATTACTGGCATTAGAGGAAAAGTCCAATGTCTTTCAGTGGAGGATATGGAGAAAGCTGAAACTGATTTGGAGATGAAAGAARTTATTAAAGGGAACTGTTTCCTTCGCTTTCCAACTTTACCTTTCATACCGAAAGAACCATATGATGTTATTGCAACAGATTATGACAACTTTTCTCTTGTTTCTGGGGCCAAAGACAAAAGTTTCATTCAGGTACTCTCAAAGCTAGAAATATTTCTGACCGAAACGTAGCAAAACCCTCATACGCGAAGCAAAAATGCGCTGCTTCCTACTCTTCCCCACCCTTCCTCCTCCTCTACGGCGATTCAAATCCATAACCCTACGTACCTCCCGCCATTACSTTTCTACCCACCTCTCTTCCTCCTCTTCTTTCTCCTACGCCCCCGATGAAGTCCCTATCGACGAAGATTTTCTCAAGAAGTATGCTCCCAAGGAAAAGGAATCCGAGGAGGAAGCCCGCCGCCGCAACTGGATAGAGCGCGGTTGGGCTCCTTGGGAAGAGATCCTCACTCCGGAGGCTGACTTTGCCCGCAAGAGCCTCAATGAAGGGGAAGAAGTACCTCTTCGCACTCCAGAGGCCATTGAAGCCTTCAAGATGCTTAAACCTTCCTACCGACGTAAGAAGATGGAGGAGAGTGGGCTCTCCGAGGAGGAGTTGTTAGCACAGCAGTTCGCCATCAAGGGGGAGATTCCAGAGCCGATTGAGACGACCTGGGCAGGGGGTGTGGTGGCTGTGAGAGCGGTGCCTCCGAGGGATTGGCCGCCAAGGGACTGGAAAGTGGATGCCGAAGAGCTGGAGTTTATTCGTGGTGCGCATAAATTGGAGGCTGATAGRGTGGATTTAGAAGACGAGATTAGGACTGATGTTGATACGATGTGTGTGGATAGGTATAAGGTATTTTTGAAGCAGTATAAGGAGTGGGTGGCTGCTAATAGGGAGAGGTTGGAGGAAGAATCCTACAAGGTATACTGTTTCCATTTTTTGTTTGTTGCAATACGCACCATTTTCCTGAAAGTTGTTGATTGAAGCGGCACAAACTTTTAATTTTGATT-----------------------GGCATTCAATCACACTGTTGACCAATGCTTTGCTAGTTACTTCGCATGATMATTTCTGTATATCCTACATRCAAAGCACTTTCTCCGAGTTTTATGAGATCACACAAAGATGCTTTTGAAAACATTGGATTGGTATTTCAATTTTATTTGCATGGCTATTCATGAATTTCTTCTCAACAACCTGTGCTACATTCTCTTAAACGATGAACAAAGGATTAGATGCAGTACTTTGTCTCTCTGCAGGTCCAAATCGTGCATTCGGAGATTTGATTGCAGCATCCGGAATAACGGAAGATATGATTGACAGTTTGATTCTTTTAAGGGATGTTAGAGGCGTTAAGGGACTGCCTCCMCTTAGCGAAATAGAAGACAAGGCTATAGCAAAGTTGAATGCTACTTCTTCAAGAGCTGAGGTGGAGCGCCAGAAACAAGAAGAAATTGCAAAAGCTCGGGTTAGAAAGGTTGATGAGAAAGGAAGGGCTTACGGAACTGGMCGAAGGAAATGCAGTGTAGCTCGCGTTTGGGTTCAACCDGGCGACGGGAAATTCGTAGTCAATGATAAGCAGTTTGATACATATTTTCCAATTCTTGATCATCGTGCYGATCTTCTTCGCCCATTTACTGTGACAAATACATTGGGCCTGTGGGATGTCACTTGCACKGTCAAGGGTGGAGGTGTCTCAGGTGAGCCTTGCCTTSYWRRR-TGATAAGGTGGTGCATCTCACGTGGCGCAGCAGTACACCTTTAAAGGTGAGCACGGCTAGCAAGGCTTGCTGCCTGTCTGTCGTGCCATTTAGGTTTTAGCATTCCAAAAAACTTTGCAGATGTGCAAACCAAATAGTCTAWACATAAATCATATACTGTCTGACTCYATATTTTTTATTCAGATTTTTTGTTGATGTTTTCTGTTTTGTTTCTCCTTAGGTTCGTCTGATTATGGACAARGCCACGAATAAACCTAGAGGATATGCCTTCATTGAGTATATGCATACACGTGATATGAAAAGTGAGTTATATCCTCAACTCAACGCTGTTTCTTATGAGTCATTCTTATCAATTTCRTGTAATTGATATTATGCAGCTGCATACAAGCAAGCTGATGGTAGGAAGCTTGATAACCGAAGGGTGTTAGTTGATGTTGAGCGTGGTAGAACAGTTCCTAATTGGCGACCTAGGAGATTGGGTGGTGGACTTGGATCCACAAGGGTTGGAGGTGAAGAAGTTAACCAGAAGAATTCTGGCAGGTAAATAGTTGCTCCCCCNNNNNNNNNNATTYACTTTCTTTGAGTACTTCTGGTGATTGTTTAAATGATAG-TTATTAATCCCTTATTTTGGACCCTTTTCTTAAAACATTG-CTTTACAATGAATGAGCTTTGATCATCTTGTGTCTTCAACCATTTTTCAGGCGTCTTCCCGAGGATTCGCATAAAGGATCCATATAAGCGTCTCGGTATCAGCAAAGAGGCTTCTGAGGAAGAGATTCAGGCAGCAAGGAACTTCCTGATTAACAAATATGCTGGACACAAACCAAGTGTTGATGCCATCGAATCTGCTCATGACAAAATAATTATGCAGAGCTTTTATGATAGGAAAAATCCTAAAATCAACATCAAGAAAAAAGTAAGGGAAGTTACTCAGTCGAGATATGTCAAGGCTATAACTAGCAGGTTTCAGACACCATCAACAAGCATCATTCTAAAGACAGGCATAGCATTTATCATACTTGGAGTATTGACTGTTCTATTTCCCACAGAAGAAGGGCCTACACTTCAAGTAGCCATTTCTCTTATATTATCCATATACTTCATATATGAAAGGCTTAGGAGCAGAATGAAAGCTTGCTTATATGGGTACGTAGTTTATTTGTGCAACAGTCTGTTTTTTAAATCACAGTAAATGTTGTGCATGGAGCAATTTCTTCAGAGTCTTCAGTGGATGGTTGGGATGGAATTGCTCTGGAGTATTCTGTTGATTGGCCCTTACAGCTATTCTTTACTCCCGAAGTCCTTTCTAAGTATGATTTTGAAA----------------ATAGTTTAAACTTGAAATKTTGCTTCATGGGAGTAGATTATATACTTTCAGAAGAACCAATTTGAAAATAATCTTATTTAAAACTAAAACATTGAATTTGATGCAGGTACCTCAAAGTTTTCCAATATTTGATCAGACTGAAGCGAACACAGATGGAACTGGAAAAATCATGGGCTGGTGCAATGCATCAGGACCATGCTGATTTTGCCAACCATAGAAGAGAGAAAAATAATTGCTCTCTATCTCAACATCGTCGACTACGAACCAGACCAATGTGGCAAGTTAGAGAGCATATGACCTTTTTGATTAGAAACCTTCAGTTTTACATCCAGGTAATTTGATATACCTCCATTTAGTAATGTATTTGGATACTAAGACCTTTGATTGAAAACATGTAAATTGCCCGCCAACCTATTTATAGTTAATTGGCTCTATGCATAGGCTATAATTTTTGGAAGTGACGTATTTGGGAATTTTTTGTTTTAATTTCTTAAATGGCAATATCACAGATATCTGTAGCATCAAAAGCTGCTTCAGTTATGAAGTTGAGCACCTCATCTTGTAGTTCCTATTCTACACCATTAAAATGTGCTGTTAGATCGACTAGAAGTTTGAGCCGTCTTAAGAGGAATCTTCTGGACTCGTATGGAAAAATTACTGATGGTGACCAAAGCAAAAATGGTATGAATAATCAGATTAGCAGCTTTGGAATCCAATCCATTACTGATCAAGATGCATTATTAACAAGTTCATCTAACAAAAAGCTGAAGAGAGATAAAATCCCTGATTCTAGTGAGACCTGGGTTCAGTGTGATACTTGTAGAAAGTGGAGGAAACTCACGAATAGGCATGATCTCGATACAAAAGCCGCATGGTTTTGTAGCATGAATGATGATCCATCCCATCAAAGTTGTGCTGTTCCGGAAGAGTCTTGGGACTGTAAGAGGAAAATTACATATTTACCTGGATTTTATACAAAGGGAAATAAACCAGGGAAGGAGGAGAATGTCTCATTTTTTACCAGCGTTTTAAATGATCATCTTATGTTACTTGATTTTAAAGCTAAGAAGGCTCTTA----------CCTGCTGTCTGATATAGCATGTGCTAACTCCTATAGGTGCAAGGATTGGTGCCGTTTGCCTATTATCACACCTTGTAGGCATCTCCTGTGTCTTGATTGTGTTTCTCTGGACAGTGAAAAATGTACTTTTCCTGGTTGTAACTACAGCTATGAAATGCAGTCTCCTGAGGTATTGAAACGTCCTGAAAATCCAAATCCCAAGTGGCCTGTTCCTAAAGATCTTATTGAGCTGCAACCTTCATACAAGCAGGTATATCACGCATCAATTTGCCTTCATCCCACACAATGAATCATATGTTCTATTTGTTGTCTTTTTGCAGGATGACTGGAATCCTGATTGGGAATCAACTTCTAGCAGCAAAGTTGCATACTTGATTAAGAAGTTGAACGATTTGCTGGAATCTAACTTGCAAATGCATTGCCGTATTGCTGGGATTTACAAGAATGAAATGCTCGCAGGCCCTACCGATACTCATTCAGAGCTATCTTCCCAACAGGAAATCACAAGGTCATATTGTGATTCCTGTAAAGCATTGCCTTTGAAAGTTATATAACAAGTGYTDCTTGAATCTTAATTTTCTAATTAACGTAAAWWTTTAACACCAAKTKSHTWDWAWTTGTSCATTTTGAGGTTATNNNNNNNNNNNNNNNNNNNNNNNNNNNNNNNNNNNNNNNNNNNGAGCACATTTCTACACACATCGACAGAATTTACAAACAACTAACAAAGAGTCATHMACATHCGCTTGGTGGGACAGCTTACCTGAATCTAGAAAATGAGGAYGAACCTTTCTTGCATGGAATAAAATACACCGCCATGCCTCCAACAAAGCGCTTCAGGGATATGGAACAGTTATCAGGTGGGGA-AAGACCGTTGCAGCGCTTGCCTTGCTCTTCGCTATTCACAAGTACCATTTCCAAGCCATACATTGGATGTTCAAATCCTTGTTAYGATTATCCCACCGTTATAAAAATTTATTCTTTAAAACTCCATTATCAAAAAAGCAACAACTCAACCCAACAAACGCCTTATTCTGATTGYCTTTCTATGCGATGATTGCAGTTATAAGCCATCTCCATTCTTCATYCTTGATGAAGTAGATGCAKCATTGGATAATTTAAATGTAGCCAAGGTTGCTGGGTTCATCAGATCGAAATYATGCAGCGGGGCTAGGATTGAACWRGRCAGYGAAKCTGGGTGYGGCTTCCAGAGCATTGTTATCTCTTTGAAGGAKACTTTCTATGACAAGGCTGAAGCTTTGATTGGAGTTTACAGAGACTCTGAGAAAAGGTGGCTTCTCTTCTTCTTGTCTCATTCATTRCGTTGGAACCATTGTTCAGCATWTAACGCTYAACCCATGAACGTGTGATTTTTTGCAGCTGTTCACAGACGTTATCATTTGACTTGACCAAGTATAGGGAAGCCT----------------------------------------------------------------------------------------------------------------------------------------------------------------------------------------------------------------------------------------------------------------------------------------------------------------------------------------------------------------------------------------------------------------------------------------------------------------------------------------------------------------------------------------------------------------TTGTTTTGGCACTCTCCATTCCCCGCTTTCTTTCTCTGGTTGTCAATATTTGGTGGATTCATTAGCTTTATCAATTACTGGTAACCTGGTATBYTTTTTTTTTACCCCTGCTGTGTGACTAGGCGCCCCAATGAAGCTTTGCTATCAATTAACTGCTTTCAGAAAGACTTGTCCGATCTAAATCCTTTGGTTAGAGCATGGGCACTACGATCCATGGCTGGAATACGTCTACATATAGTTGCTCCTCTTGTTTTAGCYGCCATCAGGAAGTGCGCTAGGGATCCATCTGCTTATGTAAGAAAATGTGCTGCCAATGCACTTTCTAAGTTATTTGACTTGCTTCCAGAACAAAATACCGATCTTGAAGAGGTTCCCCCCTTTTCTCTTTATCAAGTTCTTACACGCTCTCCTATTTATACGAAAATTGAACAATACTTTATTTTTCATATTCGAACATATTTCCTGCAGCTGGTCAATATCTTCCTGAGTGACCATTCAGATGTTCCTTCAGACTTCAAAGGTAATTCATTGATGTTCAAAAATTACATAGAGGGATGGGAAGAATATTTATTGCAACTTGGATGCACAAATGGAAATGTTGTTGAAGATCAAGATCGTCCAAACTATTTGGCTCCCGCATCCATCGAAAATGATGATGTGAGGATTTTATTGCAATGTACATTGCCTCTCTTATGGAGTCAAAACAGTGCAGTTGTGCTTGCCGCTGCTGGTGTTCATTGGATTATGGCTCCAAACGACAAAGTACAGAAGATTGTAAAGCCAATTCTATTTCTTCTAAGATCATTTCCTGATTCAAAATATGTGGTATTTCCTCACATTACTATTGCTTGTTACCTTAATATCTGCTCACCAAATTTAGTAGATTTAGCTCTTGTGGTAGAGCTCCTTTCCCCTCTGACATCAAARAGGAAATCTAATTGGTCTTCTCACCTGAWTCTGTCTTCTAAATGCCATCTCCAAGAATTTCATGTTCCTTCTGGAGTCAATCTCTTGGAGAATGCTGAATATGCGTCTCAAGCAGCTTTCTGGGGATTAGAGGTAACTVAATAAAATTTCATGTGCTTAAATTCGCTGTGGCACTTGCTTTAAAGAAATGCACATCAATGTTCCACTTTTATTTATCTTTGAGATGTGACAGAAGTTTCCAATGTATTAGGGCTTGCCAGAGCTAGGCGAAATTTATCCTCTTGGTGGTGCTGGGGATCGGCTTGGTCTTGTTGACCCTATCACTGGTGAATGTCTACCTGCTGCGATGCTTCCATACTGTGGAAGAACTTTATTAGAAGGCTTAATAAGGGATCTTCAGGTAGTTATGTTCTTTCTTTACATCTTCTCCTGTAACAAGCCAATGCTTATGAGCAGAGCAATTTTTTCTATATGCTACAACAACATATTTTTTCTGTAATTCTGGACTTCGAAATGGATTTTATTCCTTTTAGCAGCACCTATTCTCCTGCGGTCTTGCCTCTTATGGTATTCACAAATGGAGTTCCTTCACTTCAAGGTTTTTGGTAAGCAGTGTATAACTCCTGTTGCTATCATGACAAGTTCAGTAAAGAACAACCATGAGCATATTTCGTCACTTTGTGAGAAACATGGATGGTTTTGGAGGGGACAGCAGAAATTTCGTCTTATTGAGCAGGTAATGCTTCTCAATTATTAAATTCTTCTGTTGAACTGAGCTGTTGTCACTGTTGCTATTTTCTGGATGAGTACTCGTAATTTTGGATATTAATTATACTATTGTTTTCTTTGGCATTTGTAGCCGATGGTGCCAGTGGTTGCTGGTGAAGATGGTGAATGGTTGATTAATGAACCACTCTCCCTGGTCTGCAAACCAGGTGGTCATGGTGCAATATGGAAACTTGCGTATGATAAAGGCATATTTCAATGGTTCTACAGTTATGGAAGGAAAGGTGCAACTGTACGACAAGTCAGGTTGCCCATATAGTGCTACTATTATTATACGGAGTGTAGTTATACCTTGTGAATGTAGGCGTGGTCAGATCATCTTAATTATATGATATRTGTATATATWTTTTTTTGCAGTAATGTTGTTGCTGCAACTGATGTGACCCTTTTGGCACTGGCAGGAGTAGGATTGAGGCATGAGAAGGTATGTAGAGCTCGTATGTTAGTCAATACACTTATCTGTCAAAAGAAAATCACCCATTATGTTCATAGGTAAATTGTGTCCAAACAGCCTCTTAGATWAACACTTCCAACAAATACTTGAACACACTTGCATGCTTAAAAAATTGCAAGCTCCTATTTACTAGAAAGCTGTTAACTCTGTTTGTTCATCCTCAGTTGAAGGCCAATATGTGGAAGAAGGGTGGGTGGACAAAACATGTAAGATTTGCAAGAGAGACACAAGAGGAGAGCCGAGGCAAGTCGACAAGTTTGGAAGATATGCTCATGTGACTTGCTTGGGGGATTCCAAATCCACCAACTTATTCTTCAAGCTCTTCTCAAGATGAGGCTCTCATGTTAGGGATTGCACAACTCTTTGAACCGCAAGTTGCTATAGGATAAATATATACAATTGTTGTTCCAGACGTCTAGCTGCTACTTTACTTTCAATGGCTTCAAAAGGTCATTTAAATTTTCTTGTAATACATTCAGATGATTGCATGG--------------------------------------TTATATAGTGCTGTAAATTTCAGGTATTGCTTGTTCTTGGTGCTGCTGGTGGTGTCGGGCTTTCAGCTGTGCAGATTGGGAAGGTTTGTGGTGCTGTGGTCATTGCTGTTGCTAGGTACTGCTTGTTTTTGGTCCGGCT-GTTTATGGTTCATGACTAGAGGAAGAGAGTAGTAATATTAGAACCATCATAACTTTCAGGGGGGGTGAAAAGGTVAAGTTGTTGCAGTCCATGGGGGTCGATCATGTCGTCGACTTCACCAAGGAAAATGTAATAGAAACMGTTCGCCGGTATTTAAAGGCTCGAGGGCTCAGAGGAGTTGATGTTCTTTATGATCCAGTTGGAGGCAAACTTACGAAGGAAAGCATGAAGCTTCTGAACTGGGGAGCAAAAATTCTGGTTATAGGATTTGCTAGTGGTGAAGTACCCGTTATCCCTGCGAACATTGCCCTTGTTAAGGTGGGTCTTTCTTGTTACTTGCACCTAAAGC---TTGTTATCTTTTGAACAATATACTAGATTTGGTTTCAGTTTAATTTAGAGCATGTTTTGATGTTTATTTTGATTATTTCTTGATTCTAATCATGCTGGTTCTATCAAAAGCAGTTCTTTGCATGGGATGAAGGTGCCTGCTACGCTCCGAAAGAAATCTGGAACAGCATGATGTTGGTCCACTGGGGCAACACAAACTCAGAACACAATCACTCAACGACAGCTTATTGGGGTGATATCTGGGACAGTATTCCTTCTAATAGAAGAGGTAACCATCCATGCTTTGACCCAGAGAAGGATCTHGTGCTCCCAGCTTGGAAGAAGCCTGACCCCGGCGCAATATGGCTAAAGCTGTGGGCTAGGTAACTCTAATGGAAACTTCAATCAATCTGGATCTCTGTTGGACTCCTGTTTTGTTATTGTAAACATATTCAATTGGAAAATWTRTGCAGGCCTCTTAAAAAAAGAACTACACTGTTCTACTTCAATGGAAATTTAGGKCCTGCCTATCAAGATGGTCGACCAGAGGAAAYGTATGTGCTGACGCTTTTAGCTGATT-----TACTGATGAATYTRCTGTTGTGCTCAATTATATTTCAGGTACAGTATGGGCATTAGGCAGAAGCTAGCTGCAGAGTTTGGTTCTACWCCCAATAAAAAGGGGAAGCTTGGGAGACAGMATACTTCTAATGTTACAGTAACCCCACTGCGCTCTTCTAATTATTTTGAGGAACTGGCVARCTCTATTTTCTGTGGAGTCCTTCCTGGAGATGGTTGGAGTGGCCGCATGGAAGATAGCATTCTCCAAGGATGTGTTCCTGTGATAATTCAGGTAAA-------------------------------------TTACAAGAAACCTAATGTTCTGTTAAACGCTGCAGTTAGTTTCACTTTGATGATCAATTATTTCTCCTCCATTATTTCAGCTGGTTCAGGTGGAKCAATTATTRGTAGGGATTACTTATCACTTCTGGAGAAGCACATGCCTGTGCTGCAATGGGATGAGAAGAGCGCAGAACATCTGTTCATTTATTCGCATGATAATCTTCAGCATGCTGTGTTCTATCCAACCCTGAAGTCTATCTCGATGAGGCTGGATGAAGCCCGGGCTTGGGGAGCTGGCCTTTCCTTATGGGAGCTTGGACAAGGGCTAGATTATTTTTATGAGCTCCTCTAAGCTAATTTCAAGCCATTAGGTGAGATTGTTATGTTAAAAATAAGATACTAAAGGAACTTACAAGCTGGTGCACAAGT--------ACTTGTATTGTTCTGCAGTTTTTAGTTCGTTTTAATGAATACTATATTAATGCCTGATGCCTGTGAGAAATGGCTGAGGCGGCAAATAGACAGGTGGGAAGATTCAAAATGTTTCAAGTTCTGAATGGATGGKTGGCTGCTATTCTGGCAGCAAAAWTCCATATCAGGAGAGGCATGTGTTGCAGCAGGCGTCGATTCTCGGCAACATGGAGAAGTTTGGGATATTGCATAGGCCAAAAGAGAAAAATATAGGTTCTGTGTTTGAGGAMGGTGAAGGAGATGATTTTGTTCGGAAGCAAGGGGAGTTACCGGCGGTGGTTGAGTTTGGAGCGGGGCGAGGTTATTTGACTCATATGCTTGCAGATTCTTATGAGATCCAGAGGATATATCTAGTGGAACGCAGGTCTTACAAGCTCAAGGTTGGTTATTTATTTAGTTTTATACATTTGTCATCGTATTAAAACTTTCAAGCACTTAGAATTCGTTTGTCTTTAATTATACACATTTTCGCCGCAACTTTCCTGTAAAAATCTACCTTATTTTGCTGCAGACGCTTGCTAGAAAGTATCATACGTCTAAAATCACAGATTTCTCTGACTTGCACTCTCTGACGACTTTTGGCTTCCGAGGGGAAGCACTAAGTTCACTTTGTGCCTTGGGTAGCTTGACTGTTGAAACAAGAACTAAGAATGAGGCTGTAGGTACACATTTGACCTTTGACCATACAGGATTAGTAACTTCGGAAAGAAAAACTGCACGTCAAGTTGGCACCACTGTGACAGTTGAGAAACTGTTTTCCACTTTGCCTGTGCGGAATAAAGAGTTCAGTCGTAACATCAGAAGAGAGTATGGAAAGCTGACTTCTTTGTTAAATGTAAGAAAGCCTTCTTTGCAATCCATTGGTGTTTTTTCCTTAAGATATTTTATTTTTTATTTTTTCTTATTTTGCCTAAACCATTCATTTTTTTYCCTTACACTGATTAGGCCTATGCTCTCATGGCTAAAGGAGTTCGTTTTCTTTGCACCAACATAACTAGTAAAAATTCAAAGTCGGTGGTGTTGAAAACTCAAGGAAACATCTCAATCAAAGAAAACATCATATCAGTCCTAGGTTTGAACACCTTCCAGTGCCTGGAGTCGTTGCGTATACATATATCGGAATACTGCACAATTGAGGGTTTTCTATCAAAACCTGGTTATGGTAGTGGCCGAAATATGGGAGATAGGCAGTTCTTCTTCGTTAATGGTAGGCCTGTTGATATGCCAAAAGTCAGTAAGCTTCTCAATGAAGTATATAAAAGCTCAAACTCCAAGCAGTATCCGATTGCAATTATGAATTTTATCATACCAGTAACATCATATGATGTCAACGTAACTCCTGATAAGAGGAAGGTTTTCATCAGTGATGAGGGCTCGCTCTTGCTTTCCTTGAGAGCAGAAATTGAGAAAATCTACTCACCTCATCAATGCAGTTATTCTATCAATAGCATCAATAAGTCATCCAAAGAAGCTGATGTACATTTTCTGGATGATGTTGAGGTTGATGCTACTCAGGGTT------TGAAAGGTGGTTAGACCTAAAAAGTTGGGATAAGGCTAGTGATGATGNNNNNNNNNNNNNNNNNNNNNNNNNTWTAATAGGTGGGTTAGCTTTGGGAAAGATCTTGTGTTGCTGGATTCTCCAGGCATRATACCAATGCGGCTCAGTGACCAAGCAGCTGCAATCAAGCTTGCAATATGCGATGACATAGGCGAGAGATCATATGATGTCGCTAATGTGGCNACCATTCTCTTGCAGATGCTCGCAAGGCTGCCATCGATAGGTNATTTTTCATCTTGCATAANNNNNNNNNNNNNNNNNNNNNNNNNNNNNNNNNNNNNNNNNTBTTWKMRNNNNNNNNNNNNNNNNNNNNNTTNNNNNNNNNNNNNNNNNNNNNNNNNNNNNNNNNNNNNNNNNNNNTGTTTGAATTKGCAATCTGTTTCAACTTTTGNAACACATTAGHATTTBGKCAGABCTTGTGTATTACTAAATGGGGTTATDDARAMAAAAGAGGTATTTTGAGTTCAAGCTGCAGAAACAAAATCATGGCATTCCTAGTTATATACGTTTTTAGTGTCATTATGCCACAGTACTCTATGTGTACGCCTTCATTGTCAATCTTCTCTAAATTTATGCTTTTTGGGTGACCATCATTAGCTATCAAGTAGAYATGATCGAAAATTTGGTGGCTTTGGCTCTGCACCGAAGTTCCCTAGACCTGTTGAGATATGCCTCTTGCTTTATGAATCCATGAAACTGCGTGACCAAGGGAAGGAAAGCGAAGGCADCAAAAGCTTGGAAATGGTTCTTCACACATTGCAATGCATGGCTAGAGGTGGTATTCATGATCACCTTGGAGGTGGATTTCACAGATACAGTGTGGATGAATGTTGGCATGGTGAGTTTTTACGGTGAGCTTAAAATGTTGTTTAGTAACCTTTCTTTTCTGACTCGAGCATTCTTTCGTTATTTGCTTTTATTTATGTGGAAAGCTTTTCATTTTTAAAGTGTCCTATTTGGAGAAAATATGATTGTGGACTTATTATTAATCAAGAACAACAATACAATATTGATAGGATACTTGGCATCCTTACAATTTTATTATATTTTATAGCACATGCCATATTGCGATTTAATCTTGTTTTTACATGTTTTTTATGGGNCCTTGCAGTTCCACATTTTGAGAAAATGTTGTATGATCAAGGGCAGCTTGCTAATGTCTACCTAGACACTTTTACAGTTACAAAGAATGCCTTTTACTCTTCTGTAGCCCGTGATATTCTTGATTATCTAAGGAGGGACATGATTGGGGATGAAGGTGAGATTTTTTCKGCTGAGGATGCTGACAGTACTGAGATTGATGGTTCTGCCAAAAAGAAAGAAGGGGCCTTTTATGTMTGGACCAGTAAAGAGGTAAGATCATGTAATTGCAATTCAACCTTGCCTTACTGATATCATGCACTTTCTCTCATCGTCTTAAAAGCAATKCMAGTAGGCAAATTTTATCCAACTACTTACAAAGCAGGGCTTCCATTTTAATACAGGATGAGGTGTATCATAAAGATTCCAGGCGATCAATGGAGAGGGGAGAACCACCTTTGAGAAGAGATACGAGAACTCATAATCTTAGCCCTGAAAAATCTTCTGATAAGTCCAGAGGCTATAGGAGTGCTGAACCTAGCGAGGTTTTGTGGATAGGATTTCCRCCATCTTTGAATGTCGATGAAGTAATCTTGAGAAGGGCATTTTCTCCTTTTGGTGAAATTGAGAAAATTACTTCATTTCCAGGTCGTAGCTACGCCTTTATTCGTTATAGGAGTGTGGTGGCAGCCTGCAGGGCTAAAGAAGCTCTGCATGGGAAACTTCTTAACAATCCTCGCGTTAACATTTGTTTTGCCAGGAGCGATGCGCCTGCCGAACATGGAAAGGGTCCTTCAAATGGTCCTTTCTCTCCACATTCGAAACCTGACTTCTTTCATGGGTCCAGTGGGAAAGTCTTTGAGCCCTTACATGGGATGAAAACTTTGAAGGTCCAGCCCGAGATTTTCGCAGGGCGTCTCCACCATTTGGTTCCCTTGAACAGCAAGTTCTAGCCTTGGCAAGAAAGAAAGGRCTGTTGCACGAGTTTCTCAGGAGAATGCTGATGGGCTTCTACCCACCAATGTTCTATACCTCATGGCCCTTGGTATGGAACTTGAACAAATTAAGGGCATTGTAAGTCGATTCCCCGCCTTTGCTTACTATACCGTGGATCGAAAGATAAAACCCCTTGTGGAGTTCCTCCTTGAACTTGGTATGGATAAATCAGATATACCGACCATCTTTCATAAAAGGCCTCAGTTATGTGGGATCAGCCTCTCAGAGAACTTGAAGCCCATGATGACCTATCTCGAGAGCCATGGGGTTGACAAAAGCAGGTGGGCTAAGGTGATATACCGGTTCCCAGCACTTCTCACCTATAGCAGGCAGAAGGTTAAGGCTTCAGTGGATTTTCTCAGYGAGCTAGGTGTCTCAGGGAAGAACATAGGGAAGATTTTGACACGATGCCCCCATATTACAAGCTATAGCGTGGACGAAAAACTACGTCCTACTGCGGAATACTTCCTGTCAATGGGCATTGATCCTGCCTCTCTTGTTTGCAGATGTCCACAGACCTTTGGTCTAAGCATTGATGGGAACCTCAGACCTGTCAATGAATTCTTCCTTGAGATAGGTTACAGTGTGCATGAAATTGGAACCATGGTATCGAGATACGGAGCATTGTATACCTTTAGCTTGTCCGGCAACATAATACCAAAGTGGAACTACTTCCTCACAATGGATTATCCACGATCAGAACTTGTCAAATTTCCTCATTACTTTGGCTATAGCTTGGATGAAAGGATAAAACCTAGGCACTTTCGGATGAAAGAATGCAATGTAAGGTTAATTTTGAATCAAATGCTGTCCAGCTCTAACAGTGAATTTGAGAGGGTCGTGGAGAAAAAAATGTGGAAACTATCTGGTTCCCTTGGCTCGACAGAAGTATGAAAGTTACGCTAAAAGTTACTGATGTAAATGTTGGTAGTCGTAAAACACAGGAAACAARCAGCTTCTACGTCAAAATCCAGCATTCTGAGGACTGTCAARTCTATRCCAGATTCTAATTCAATTATTTCAAAATTACTTCCAAGATATACTCCTGATGTGAAAGCATGGAGCCATACTGTTGGTCTTCTATCATCCCTGCCAGCAAAGCGTTCAGGCCTGGATTCGGCATTGAAGCGATACCCATGGATGCTTACTGGTTCTGGAAGGCCACCRCTTGCWTCCATTGTCRATGGACCTCGGCACATCGTATCTTTGGAAGGTTGGAGTGCTTTGTGGAGAGGGTTACGGGCTGGGATTGCGAGGGACTGTTTTTACGGCGGCTTTTTCTTTGCAGTATGGCAATTCTTACACATTGGAATGCTGACYTGGAAGGCTCTTGATTTAGYACCATCACCAAGGTTTGTACTGAAGTTATATTGTATGATATATTCTCTTTATATTGAAAAGAGATTTGCATGGGCTTATGACACTTTTTATCTTCCTAAAAAACCTATARTGGAAATGCCTACTCCCTGCACTCATATCAAACAAAMGAGTCTACCAATGGCGGGCGCGGAAGCTTCTCTATCGCCGGCGGCAGCACCAGCGCTTACTGCAGCGGAGAGCGTGTTGGTCATTCACAACGTAGCGAAGAGGCACAATATAGGGACGATGGTCCGTAGCGCCACCGCCTTCGGCGTCTCAGAGATGGTTCTCGTAGGGCGCCGGGACTTCAACGCCTTTGGCAGTCATGGCTCCACCGCTCATCTCCGATTCCGCCATTTTCCTTCACTCTCTCAAGCTCGCCTCTACCTCAAGGCATTGACATCTCCTCTCATACAAAGHTCTTTTCTCTTTCACTTCCTATTTATCTCCAATCTAAACCTAACCTAACTCTGTCATTATATTTTCAGGAGGAGAGGAACTGCGACATCTGTGGCGTGGAGATTGTCGATGGGGCACTCCCCATCACCCAGCAGCCTTTCAGAAGGAGCACCGCCTTCCTTCTCGGCACAGGTACAAGTACAAGTTTCTNNNNNNNNNNNNNNNNNNNNNNNNNNNNNNNNNNNNNNNNNNNNACAGAGGAAGTAAMRTAAGCATTGGAAGGGGAGGAATGKTGAAGATCCAGCACCTGGTATCAGTCWGAGCTGYTGGCCAGCATGGTTTTAACSABSYCATGCAACARCCCAGTCGAATTGCTTACATTGAATTCTTCGTAAAACCAGAGGAGGAAGNNNNNNNNNNNNNNNNNNNNNNNNNNNNNNNNNNNNNNNNNNNNNN-----------GATAGCCATTTCCTTGCCDATTGAGKAGGTACGCAATTTGACATGADACCAGTTGGTTTAYTTTGTTATAAAGATSATGCATGGAATCTCCTAGACKKGTCATACTTCTTTCAATTATATCCGCTACTCGCCTATCTGAAACCACCTCCTTGTTACTCTTGAACTACGTTTCAAAGATCGCAATTGKCAATTACTGATCTCTTCTAGYCTGAAACAGATCTTGCAGTCTTTGGAGCTTCAATGGCTGGTGCCTGTGTAGGTTTTTTGTTTCACAACAGATATAAGGCTTCTATATTTATGGGTGATACTGGCTCCTTGGGATTGGGGGGAGCACTTGCTGCAATGGCTTCTTGCACGGGAATGTTCTTGCCATTACTTATATCCTCAGGTGTCTTTGTAATGGAAGTACTATCTGTCATTTTGCAGGTATATTGTTATCCTTTWCAGATTY---TCCTCTCATCTTTTGCTAAGCTTAGATGGTGATGACTACATTTTTTTTTCATTTCCTTTTAACTGCTATTGCCTACTTCAGAAACGGTTGTCACTGTATTATTAATCATGAATCTAMGCACACTTATTTTTTTTATTATCATCTGGTATATG--GTGTCTGTTTAAGTGCACATGGAAGATGCCGTTGTTAATATTTTATACATGAAGGTATGTTGCAGATCTAATTCAATTTGGGGCTATCCACTATGCATTGGTTTGCCCAAAACCTCCACCAAGTGCGACTCCTGAACAAGTTCAGATCTACAGGGAAGTCACAGAACCATCAGTTCTTCAAAAGAGGTCCTCTCTCAAAGGGAAAACTGTGAGAGAAGCACAAAAAACATATAGAATTGCAGATTCAAATGARTTTGTTGAAGCTGGAACTTACCTTCGTGTTCATGTGCACCCAAAAAGATTTCCAAGGTAAACTACAGAAGCDTGAAATAATCTGAAAAGCTTGTTCCACCATTTCGCCTTTGATTTTGTCCATACTTTCTTTTTTCTTGAATCTCACAAGAAGATTCAACAAAGACAATAAATTTTTGTAACATCACATTTCTTTGTAGGTTGAGGATGCTGCACGTGAATCTAGAAAAATAAAGCAAGACCGCTATGAAGAACTGCGGAGAAGGAAGGATGAAGATCGTGAAGCAAAAGAGCGTGCTACGGTTGGTTCCTTCATTATTTGTATGCATCAGTTAGACCACGAAACACTAAGCTAGTTAAATTCATATGAC--TACATTTTGTAAGCTGATTTAGGAAGAAGAAGCTCTAGCTCGGAGAGCCAAGGAGGAGGAAGCTGCTGCTTTGGAATTTGAGAAATGGAAAGGGGAAATTTCTATTGATGCAGAAGGTACCACAGCAAGTGAAAATCAAGAGGAAACTCAGGATTTACTCAACAACTTTGTCGAATACATCCAGGTGAACTAACTTTCCTAGGTTATCCTAACGAGTTCTCTTATGCGGTTGTTCGTTCCTTGGATAATAGTAGTCAGCTTACGTGGAACTTGCTCATTTCAAGCTTTTCTAGATTATTTTCTTTAGTATTCATGTCTTTCTTAGTTTTCAGTCTCCTTTTCATTTATTAATTTTATAGTGGAGATTCATGTTCTTATTCAYTGTACTTTGTTGTTTGTTCTTCTAAATTTTACTAAATTTACCATGTCTATTTCCTGGTCTTGCTGACVCTGAGAAGGATTTCTCTAGGTKGATTTTTCAGGTATGGTRGATGATGAATTCTTAGAGCGGTTAGGCATAGAGAAGGGCACRAGGAAAGCTATCAATCATGAAGAAAGGGGGAGAGTATTACGAGCAATGGATGGTTGTAGTTATAAGGCTGCTGCAGGGGGTTCACTTTCAAACACATTAGTGGCATTGGCTAGACTRGGTATGCATTCCATTGATGCTCATCAATTAAATGTTGCGATGGCAGGAAGTGTAGGCAGYGATCCGCTGGGTGGATTTTACAGGTATTTATTCTTCTTTATCTACCACTATTCTGTGCATGTGGCTATGGGTGTGGATATTTCTATCTGGCCTCCTCYATCCGTAGATCTCCGTTTCCTAAACAAGCTAGGGCTTCCCTCTCTTCTCCGTCTTCTCCCTAGCAAAATCCCCACCTCTCAATCTTCTCTTTCSCCCCAATCTCCACCCGAATCCACATCCAACGCACTCTTCGATCTCAGAACCATCCTTCTCCAATCGCTGCAATCCGTTATCCCCTTCACCCCCGCCTCTCGCCAGCGTCCKATCCGCACTTGGCCGCCAGAGCGCGGCTGCGCCGTAGCCCGCTTCMGGCCGTACGTCGCAAAGGTTCCCTGGCACGGAGGTGTCCGAGCTTTCCTTTCTCAACTCTTCCCCCGCTACGGCCATTACTGTGGCCCTAATTGGTCGAGCGGCAAGGCCGGTGGCTCCTTGCTCTGGGATCGCCGTCCCATTGACTGGCTTGACTTCTGCTGCTACTGCCACGATATCGGGTACGACGCCCATGACCAGAGCAAGCTCCTCAAGGCAGATTTGGCTTTCCTTGAGTGCTTGGAGAGGCCCCAGACCGCTACTAAGGGCGGCGCCTATACCTCGTTCCTWTACCGCTCCATGTGCATCGCCGGTGAGTATCTGCGGTTGGGGCTAATGTTAGATTACTAGGCAAGAGGATGCTCAGGAGTTTCTAAGTTTCCTRATGGATCAAATGCATGACGAGTTATTGAGGCTTGGCGGTCAGTTATYGAGTTCAAATGGKGGGAGTTCGCCCCTCATTTCTGCTTCTGATGATGATGGCTGGGAAACTGTTGGCCCAAAGAATAAATCTGCAATAACTCGAACACAGAGCTTTATGCCTTCTGAATTAAGTGCAATMTTTGGGGGGCAATTAAGGAGTGTTGTCAAGGCAAGAGGTAAATBYCATAATTGCTTTGTAAATTCTATTTTG----GATGAAGGTGTGAGAGATGATTTAACACGTCGGAGGATAAGTCGGGTTTGGCCAAGGTCAAGAGGGAAGGGAAGGTTGCCTGACGGTACCTTGGAAAATGAAAAAAATTTGTTGTCTCCATCTTCCGGACTAAGATTAAGTGACATGGCTAGAAATTCCAAGGATAAGAGTCCTCATAAAACTGAAGATACCCAAAGAGCCTGTGATCTTAAAAAGAGCTCTTTCAGGATTGATGTAGATCCTTCTAGTGTTGAAGAGGATAATGATGATAGATTTACTGAATGCCTTGTTGGTTCAAGGGATATATCAGAGTTTATAAAGAAAGCAACCAGAGCGGCTGAAGCTGAAGCCAGAGCGGCTAATGCCCCTACAGATGCTGTTAAAGCAGCAGGTGATGCGGCAGCTGAACTTGTGAGATCTACTGCCTTAGAGGTAGGACTGATTCCTAGACCTTTCTTTTTTCTATGCTAGTTTACTAGCCACTGATACTTTGATCTCTCTATGGTTAGGTATGGAAAAGCACTAATGAGGAGAATAGTGCTGTTCTAGCTGCTTCTAAAGCTGCGTCTACTGTGATAGATGCTGCTATAGCTACCAAAGCCTCAAGGTTCCCTAAATTCCGCTTCTTCTCATCATTGTGATGGTTTGGAGGAGTCGAAGGTTGTAAAATCTGATCTGGCAGAGGAGCTGGAAGAATTTTTCATTATAGATGGTAAATCTCTTGCGCAACTACGAGAGAAGTACTCGATTCTTTGTCTACAAATATTGGGTGAATATGTGGAAGCTTTAGGACCTGTTTTGCACGAAAAAGGGGTTGATGTCTGTCTTGCATTGCTGCAACGATATTCCAATGATGGAGAGGCAGCAGAAAATTTGGCATTGCTGCCTGAGGTTCTTAAGCTTATCTGTGCCTTAGCTGCTCACAAAAAATTTGCTTCATTGTTTGTTGATCGAGGTGGCATGCAGAAGCTTTTGGCAGTTCGCAGAGCTTCTGATACATTTGTGGGACTTTCTTCTTGCTTGTTCACAATTGGTTCTCTTCAGGTAATAGCATAGTGTGCTTGTTGGCAGTTGAAGCTCTCGTATTTCTGGATATCATATATTTTTTGCATATTTCTTAGATCCTTATTGTTTCTGCAGTAATATTTTCTATGTTCTGTACAGGGAGTCATGGAACGTCATATTTCTTAGATCCTTATTGTTTCTGYAGTAATATTTTCTATGTTCTGTACAGGGAGTCATGGAACGTGTGTGCGCGCTAACCGCTGATAATGTGCATCAAGTGGTTGAGTTGGCACTAAAGCTTCTTGAATGCTCCCAAGAACTGGCCAGGAAAAATGCAGCCATTTTTCTTGCTGGTGCATTTGTTTTCAGGTCAACGTTAGAATCTTTTGATGCACAAGATGGTATGCCGAAAATGCTTAATCTTCTGCAGGGTGCTGCTTCGATTAGATCTGGTGGTAACTCAGGGGCATTGGGTATGCCTAATGTGAATTTGCAAAATGATCGAACATCTGCTGAGGTTTTGTCTTCACAAGAGAAGGCAATTGCTTATCATACTTGTGTTGCACTACGCCAGTATTTCAGAGCCCATCTTCTTTTGCTTGTGGATTCTCTTCGACCAATTAAAAGTAGTAGGAATGTAGCACGAGGTGCTTCCACCAGTGCAAGAGCTTCCTACAAGCCACTTGACATCAGCAATGAAGCGATGGATGTGGTATTCCGACAAATACAGCGAGACAGGAAGCTTGGATCAGCATTTGTTAGAGCTCGGTGGCCAGCAATAGACAAGTTTTTGGCTTCCAATGGCCATATAATTATGCTGGAGCTCTGCCAGGTTGGTGCAACTTTATTGGTTTATAATTTCACCTACCTTTTTTTGTTTTCATTTTGTAACTGAAACTGTTAACTTCTTTGTGTTTTCAGGCTCCGACTGTTGAACGTTATCTTCATGAGTTAGCTCAATACGCACTTGGTATTCTCCATATTGCTACGCTGGTACCCTATGGCCGCAAGTTGATTGTTAATGCCACTCTGAGCAATGATCGGTTGGGAATGGCTGTTATTCTTGATGCAGCAAATGGTTCTGGATATGTTGGTATCACAATTTATGCTTGTGTCAATTGAAAATTTTGTGTTTAAGTTTATCTTAGTGTTAATTAAAATGAATTGCTGCTTGTTCAATATTTACCTTTGGTGTGGGTGACAGGTGATCCACCCAGCATTAAGTGTGTTAGTTAATCTCGTCTGTCCCCCGCCTTCTATAAGCAACAAACCATCTGTGCCCGCACCAAGTCAGCAGTCTGCTTCCACTAACATGGTGAATGGTYTTGCTTTAGAGAATAGAGAGAGGCATTTGGAGCGCAACATGTCAGATCGAAATGTTTCATTTCCTGTGCTTAGCGAGTCTCGGGATTCVAACCTGTTAGAAAGAGGTGCTGGGACAACATCATGCAGTTCACAGGCAACTATGCCTGCAATGATCTCTGGAGTTGTCGGAGACCGCAAGATATGCTTAGGACCTGGAGCTGGCTGTGCTGGCCTGGCTGCTCAATTGGAACAAGGTTATCGTCAGGCAAGGGAAGCTGTGCGAGCAAATAATGGAATTAAGGTTCTTCTTCATCTACTTCATCCCCGAATGATTACTCCACCACAGGCTCTTGACAGTATCAGAGCTCTCGCATGTCGTGTCTTACTTGGCTTAGCCAGAGATGAAACAATTGCCCACATACTAACAAAGTTACAGGTAGGTTCAGCAGTTTAATTCCAATATKGGGTCTCTATGGAATGCATTACATGTGATATGACTTACGATAGGGCTGTGATATTTTGTTCAAAGACTTGTTATCTTTTTTTCTTATGATTGAATTTGTTAATAAAACCTCCCTAATATTGCAGGTTGGGAAGAAATTGTCAGAGTTGATTCGTAATGCAGATTTAGATCCTGCTATAAAATCGCCAATTATGTTAACAATGAAAAGAAAGCTAATTGAACTAAAGGATACAATCTGTGCCACACCAGCAGCAAAACGACTTGCGATATCTGATGTTTCATCTCCGTCTCCATTCTTTCAAAGTCCTTGTAGCGGGCATAATAGAAGTTGCCTGATAGTTGATGGCATTAATCAATCTCCTATGGGTACTTCTACTCCGAAATGCCCATTCGGCGGAACAACTTTGAGCCACATTCCGGTAGATAATTCTGATGAGAGTCTTTACCAGAATGCATCTGGGCCAACTGTTACACCCCTTCTTCAGAGTGGAATTCCAGTTGAACAGTTGCCAGGAAATATGGAACGGATGACCCTTGATTCTTTGGTCGTGCAGTACTTGAAGCATCAACATCGGCAGTGCCCTGCTCCAATAACAACTCTACCACCACTCTCTCTTHTGCACCCCCATGTGTGCCCTGAACCCAGCCGTAGTCTCAATGCACCAGCAAATATGGCCGCAVGGTCTTGCACTCGTGAGGTTGGTAAGCAGTATCGGGGCATCCACGCTGGCCGTCGAGATCGTCAGTTTTTGTATAGTAGGTTTAGGCTATGCCGGACTTGTCGAGATGATGTGTCCCTTTTAACTTGCATTACTTTCTTGGGTAATTCTGATCGCATTGTCACAGGAAGCCACTCAGGGGAACTAAAAATTTTTGATACTAACAATGGCAATGTTTTGGAGAATTATGGCAGCCATCAGACGCCTGTTCCAATGATTCAGTCAGCCGTTTTTGGTGATACCCAACTTATACTTTCATCAGGTACATTTGATGTTAAGTTGTGGGATGCCTCTTCATTCTCAAATGGGCCCTTCCATTCATTTGATGGATGCAAGGCGGCTCGATTTAGCCACTCAAGAACCACATTTGCAGCCCTCTCAGCTGACGCATCAAGTCGTGAGGTTCTTCTATATGATATTCAGACCTGTAATGTGGAGCTAAGGCTTCGTGATAGTTCGAGCAACCCTTCCGGTGCTGTTCGAGGCACCACACAGTCTCTCATACATTTTGGCCTGCTTGACACATTGTTGCTATGGAATGGAGTCCTGTGGGATAGGCGGAGCGCAGCTCCTTTGCATAGATTCGATCAATTTACTGACTACGGTGGAGGTGGTTTTCATCCATCCGGAAATGAGGTTTGTTTTGCATCTTTAACCTATTTTTTCCATTGTGTGAGCTACGGGCCTTTCTATGGTTGTGCATGTTTTTGAAAGCAATCTAATATTTCTATGCTAAATGTATATGCATGTGCCTCACACTTTGTTATGCACAACACACGCCAATCTTCCCGACATCCGCACCATTGAYGCCATTAVCATACTGGACTTAATCCTTCACTGAYAATGATGAAGGTCTAGAAGAACATGGAAGCCAAATGTGCAGGCGAAGCGTCTCTTCAGYTACATTCACGACCGCCACATACGCATAAAAGTGACCACTCACGCGCTCCGATGCATCGACAAGGCCGGCGGCATCGACGAGTACCTGCTCAAGACGCCGTATCACAAAATGGACACCGAGCTGGGCGTATTATGGAAGGCCAAGGTTGAGAAAATGTACGAGGAGTTCGGCAATATGGAGGTCGGATTCTTCTCCCCGGAGGAGGAGGCCAAGATTGCRAAGGGCTTTGAGGAGTACAGGTTTGYGAAGAGGGATGCGAGGAGGGAAGCTAGAAGAGCTTTGGCGAGCCATAAACGGATTGAAGRRGGRG---------------------------------------------------------------------AAACTCTAAACTCTCCAAGTTTTTTTCATCATTCAAGGACATATGAAGCAACTTCTGAATATTATATTGAAGCAAGTTTATACTTTCATGAGTTTTACTAGCCTTGAACCGCCCAACCACGTCATTTCTGAGCAGGTCACTATGAGAGGCCTCCATATGATGACAGCAATATTCGATCTGTATACCATGTACGGCAGTATGATGTGCTGAAGCTGATGCAAGTTAAAGAACCGATAGATATTTTCCTGTCACATGATTGGCCTCTTGGGATCACTGAGTATGGAAACTGGGAAAAGCTTGTTCAACGGAAGCCTTATTTCAGAGAAGAGGTGCTTCAACATCTCTTAATAATCTTGTTCATGTTCATGTTAAGTTATTTGATAAACAGGTTTACTCTCAGAGTAAGCTGGTTGCTAA------------------------------------------------------------TGCTGTATACCTCTCCCCAGCCACAAAAACGTATTTTAGACCACGAAATGGGCTTACAAATTGCCATTCTTCTTCTTCATTTGCAAGCCATACATCCCCAATCTTCAAATCATGCAGGAAAAAATTTAAAGGACCAAGTACTGTGTATGCTACAGCTGCTCCTGCAAGCAAAGTGGCTGAAAAACTTCCAAAATCTGGATCTTTAACAAACTCAAATGGCCCTATATCCAAACCCAARAAGGTGATGGTTATTGGCGGTGATGGATTCTGTGGTTGGGCTACTGCTCTTCACCTTTCAAATAAAGACTATGAGGTTGCTGTAGTTGATAGCCTCGTCCGTCGGTTATTCGATCATCAGCTTGGTGCCGACTCTCTTACACCAATATCTTCCATACAGAATCGAATCCGTCGATGGAAATCTCTCACCRGCAAAACTATGCAATTATATATTGGTGACATTTGTGATTTTGAATTCCTATCTGAAGCTTTTAAATCTTTTCAGCCCGACGYAGTTGTGCACTTTGGTGAGCAGAGATCTGCGCCATATTCCATGATAGATCGGTCAAGGGCAGTGTTBACACAGCATAATAATGTAATTGGAACTCTAAATGTTCTCTTTGCCATTAAAGAGTTCAGTGAGGAGTGCCACCTTGTGAAACTTGGGACTATGGGGGAATATGGTACCCCAAATATTGATATTGAAGAAGGTTACTTAACAATCACACACAATGGAAGAACTGATACATTGCCTTATCCTAAACAAGCAAGCTCTTTTTATCACCTGAGCAAGGTGCATGATTCRCATAACATTGCATTTACATGHAAGGCATGGGGAATTAGAGCTACAGACTTGAACCAGGGCGTAGTTTATGGCGTAAGGACTGATGAAACTGCAATGCATGAGGAACTGTGCAACAGATTTGACTATGATGGCGTCTTTGGAACGGCCTTGAATAGGTTTTGTGTCCAAGCTGCTGTCGGGCACCCGCTTACRGTWTATGGCAAGGGTGGTCAAGTAAGTATTTGAATCANNNNNNNNNNNNNNNNNNNNNNACTTCTATGACTAAGATTGTTTTGCTAACAAGTTCGGTAAGAGCATTTGTTAAGAACCATTGCGTGTGCATTTGAGGTTCAAACAGCCCATGAAATAGTCTCCTGACTATCAACAGRTGGTCAATTTAGTYACAGAGTTTTGTAGTGACTAATAGTCCTAAATTTTACTATTCATATGATTTACTCTCTTTTTTTCATCCATGCAGACTCGTGGCTATTTAGATATAAGAGACACAGTTCAGTGTGTAGAACTWGCCATCGCAAATCCAGCCAAAGCYGGCGAGTTCCGAGTGTTCAATCAATTCACAGAGCAGTTCTCTGTCAATGAACTTGCTGGTCTTGTGGCCAAAGCTGGCAAAAAGCTTGGCCTTGAGGTGCAGACTATTTCCATGCCGAATCCTCGAGTTGAAGCCGAAGAACACTACTACAATGCCAAACACACAAAGCTYATCGAACTGGGACTCAAGCCRCACCTTCTCTCTGATTCTCTTYTGGATTCGCTGCTCAATTTTGCTCTCCAGTTCAAGGATAGAGTCGATCATTCACAAATCATGCCAAATGTTTCTTGGAAGAAGATAGGAGTGAAGCCCAGGACAGCTCCRGTGCAGCTATGATGGAGAGGAATATTGCTGCAACWGTAATAAMATGTTAYGGTGTCAATGTTATAAAAGTTGACATTTTGTATTGATGTGCTTAAAAACTTGAGTTTTTCTGCTTTTAAAGGTCACAGATGCTTAAGTTTCATTTTCCAGGTGTTCCTCTTCCACTCATTGGCATGATTTCGTATGGGTTAGTTACATTGCTTTCTCTACAGCAATCTGGGAAGAATTTATTATCCGGATTTGGTGAAAGTGATGTTCGTTTTCTTTTACTGGGGACAACTACATCAATGGCAACAGCAAGCGCTTATTTCTTGTACCTTTTGGGTACTAAATTACCAGGGTCATCATGCTCATACTGTCTGATTTCAGTTTTCCTATCATTTAGCCTTTTATTTATTACTTTGAAGGTGTGATATTGGAATCTTCATCTTATAAAAACCCCAGGTCTATATAGACACCTCCAATGTTGATGATTATCTTGTGGAATCCATTATCCGACCTGCAGGAGATCCTAATGCACGAGAAGTGTATTATCGGTAATAAAAGTACTAAATTTCGTCGTCTTTGTCAGCTGGAAAGCAAATGAAATTGCGATACGAAAGAGCTTGATTGTTGATTATTTTTGCAGGTTGATGACGAGATTTATCATGAATCAGAGCCAGTACACACTTGATAGCATATTGCAGAAGCTGTCATGCCCACTGCTTCTGCTATGGGGTGATCTGGACCCCTGGGTTGGGCCTTCAAAAGCTGTCAGAATTAAAGAGTTCTATCCAAACACGACCATTGTGAACTTGAAGGCTGGCCATTGYCCTCATGATGAGGTGCCTGAGGTCGTCAACAAAGCACTTATAGATTGGCTGACTAATTTGGATCACGAAGCCAGCCTCCAAATGGCTCAAACATGAACAATAATTGTAGATCTCCCATTCGTAGTTTGCTTTATTGATGCAGACTGTAAACTCTGTATTGGATTATCGTGACACTTTATGAACAGTTTTTATTCAGTTATTATGTACACAAAAGAATCTTCTGAACAATYGCCAAATTACTMCTTTTATCTCCATTTTTTGAGTCAATTTAGCTTTCTTTTGTGTCRTCGCAGCTCAGATATGAATGATATGCTGAATAAGCATTGTTTTCTGCTAATTTACTATTTGCAGATATATCTCAACAATTTCTTTTGCACATTCTTTCTGGTTCAGATCTGTATTCTGGGCATTGTTTGGAGCAATTTATCTATGCTATGGCATGCCTGAAGTTTATCGTGTTCTCTTCGAGGCGTTTGGAATGGATCCAGACGACGAGAACTGCCAACCWAAGTTGAGAAGRCAGCTAGAAGATGTGGATTTTGTTTCAGTTGAATTTGAAGGTCGYCAGCTCAGCTGGCAAGAGGTTGCTGCTTATAGGGTATGATAATATNNNNNNNNNNNTTGTGCTTYTTGTTATGYCCTTACATCCTCTTTCCGGTTGCT--------------------------GCCCCTTAAGAGTTATTGACTRAGATTTATGSTTCTWTGGCTCATTTCCAGCCTCCAGAAGATGCGCTTTTCGCTCATCCRAGGCTTTTTAGGGCATGCGTGCCGCCGGGGATGCATCGTTTCAGGGGGAACATCTGGGATTTTGATTGCAGRCCGARAGTTATGRRAGTKCTCGGATATCCTTTGCAGATGACTGACAGAATTCCTGAGATCACAGAAGCGAGGAACATAGAACTTGGATTGGGTTTGCAGGTATWACTGACCTAAGCTTCTGATTCATTATGATAATGTTTGCTTTCAAAGTCTAAGTTATGGTTGGGCTTTAAAAATTTCCTTTGAGTTTGTTCAATTACCAAAAATAAATGAAAATAMCTAATATTBATGAGCATCGACMTATTCATCGAGTGYATTAATTCGCTTATAACCCTAATGTTTAAGATTGCAAATCATGGYCCSTTTCACATTTGATGTTAAATGCAGCTATGTTTCTTGCATYCATCAAAGYACAAGTTCGAGCATCCTCGATTTTGCTTCGAGCGATTGGAATACGTCGGCCAAAAGATTCAGGTAAAKCMTTGATCYTGTTCTCACAGCTGTTCTAAAAATCCAGAGCTCATCTTCATCCATTTGATACCTBTCAGGATCTTGTAATGGCTGAGAGATTGCTGATGAAGCATCTYGATGCGCCCGGAAAATGGCTGCAAGAGAAGCATCGGCGGCTCGTGATGAACAAGTTCTGCGGCCGATACCTGMGAGAGAAGCATCTCCACAGHTHCRTCATCTATAATGAAGCAGTTCGGGACAAGTACGAGCACAATCGCCGGCTCAGAAATCCGACGTCGACCGCAGTTCAGCAGGCGATTCACGGGCTCGCTTACTGCRTCTACGGMAAGCCTGATGTCCGGCGTCTGATGTTCGAGGTCTTTGATTTCGAGCAGATTTTACCCAAACCTGTGTGAAGGTSWRSMTDWVWKDVDDYGAAGATTTCATGRTTYYTTCGACAGCAGCAGCAGCTTCTGGTTAGCTGTTTTTGATCTGAGCAGATTTGAATTGGATTACAGATTGTGAGTTATTTAGATCTGAGCTTCTGAGAAGTATAGCTTACTTTTACCATGCATTGGCATTAGTTTGCTAATGCCKTTCTACCTGTTTTCTTTCTATAACTACAAAGCCCTTCTATCGCTCAACGAAAGTAGTTTGCTTACCGTTTTGAAACTGGCATCTCAAGCAGGATACTATAGCAAATGGAAAAGTTGGAACTAAAGCTCAGTGTCTGCAGAGTGCAGACATTGCATTACAGGAAGGTAAAAGTGTCTTAATTGATAGATGTAACTTGGAGCTTGAACAGCGGTCTGAGTTTGTGAAGCTTGGCGGAGCACGAGCTGAYGTGCATGCGGTGGTTCTTGATTTACCCGCTCGGGTTTGTATATCTCGCTCAGTTAAGCGARCTGGGCACGAAGGGAACTTGCAAGGGGGTAAAGCTGCTGCTGTCGTCAACCGGATGCTACAGAAGAAGGCGCTACCGAAATTGAATGAAGGATTCTCTCGGATTACRTTTTGTCAGAATGACGAHGATGTTAAAACTGCTGTGAATACATATAGGGATTTGGGATTATTTGATGGCTTGCCATCCGGCRTCATTGGTCAAAAGTGTGGTGAAGCTAAAGTTCAACAAGGGATAATGAAATATCTGAAGAAAGTTGACACTGATGGAAATG----------------TGCTAAACATGAACACAAGGAAAATAATCTCTGTGCCATGGTAATTGAGAAGGGAAATGAGGTTGGACAAGATGTACAAAATAAT---TTGCGAAAACCCTGCTCCRGTGATTTCCAATGGAACGATGCGCCTACTCTGGCTTTTCCATCCATTTCACTGAACATTTGTTGGTTCATTAATTCTGACATTCTCCTGATTTTTGAAGGTTGTTTTTATATAAATACATGATTTTTCAGATTTTCATTTGTTTCATGNNNNNNNNNNNNNNNNNNNNNNNNNNNNNNNNNNNNNNNNNNTGACACAAGGTGGACAACTGGTGTTTGCAGGCGGCTGAAACCTGGAGGAGGAGGAGTTAATGCRGCCATTTTTAGCGCCGGAGGCAAAGRCTTCGAAATCGCCACYAAGCAACGGGCAGACACAATTAGCCCTGGAAGTTCCATTATTGTTCCTGTTCCTAGGACCTCTCCTCTCTACCAAAGAGAAGGTGTGACTCACGTBGTACATGTTTTAGGACCAAACATGAATCCTCAAAGACCAAACTGTCTTAAAGGTGACTATGTCAAGGGTTGTAAGGTTCTTTATGAGGCATACTCCTCACTTTTCAACAACTTCGTATCTATCGAACTTAGCCAAAATGATAAAAAAGAATACAGTGGAGATTCGAAGTCTGAACCTTCTCCCAGCRAGCAGAAGAGMAAGCKAGAAGTTAGTCATGGTTCTGATAGTAACAAAAAATGTACATTATGTTCCATCTTTTTAGCTTTCTTCAAATTGAAAAACCTACTATATTTATTGCTACTTTTTCCTTCATCCTTTATAATTATATATAATAACCTATGCTACCTTAACAAATTATCTGTCAATATCGTANNNNNNNNNNNNNNNNNNNNNNNNTTGAAAATAATTGCTTAATGTTTTTAATGAGAAGAAAAAATTTTAACTTCAGGGGGCAATAGACACAACCATGATTGAGCCACGTGTTAAAGTAGCCAATCCHGATGATCCCGAACCATTGATCAACCTGTATGTTGAAGACCAATCAGACCCTGCAATGCGGCTTGTTTCAGAAATGATGATACTATGTGGAGAGGTTATAGCCACATTTGGTTCTGCCCACAATATTTCATTGCCTTACAGAGGGCAGCCTCAGTCGAACATTTCAGCATTCGCATTTGCCCATCTTCCAGAAGGATTGGTCAGGAGCTCTGCTTATGTCAGAATAATGCGTGCCGCRGAAATGGATTTTAAAAAACCTATTCGCCATGGTGTTCTGGGTATTCCTGGCTATGTACAATTTACGTCTCCAATTAGGAGATACATTGATCTTTTAGCCCACTATCAGGTATTTTCTTTTGCATGCTAATAATATTGTTGCTTTCCCTTTTTCTACTTCTGTGCYTATGCCTTGTATGGTGGTCTTCTTATTTGTGTATATGATTAATTGGAATCCTCAACGACAGTCATGGAAATGTAAAGAAATCAGTAAACTCTCCATTCTCCATCCATTCGCCTTGTCGGCGGCGTCGCCCCCTTCTTCTGCCGCAGGCCCCGCCTCCATCTTCATCGCCGTTCAGCCGCCTCCACCATCTACTCCTCCAAAGTTCGTTTCGYTGCTCGCCGCAGCGAATCATCTAAAGTGGAGCAACTCCAGCGCCCCCTTGGTAAGAAAAMCCCTTATCCAGAGAGAAAGAGAGGTATATATTCATGGATAAGAACATTTTAGGTTTTTGGATTTGGGGGCAGCGGATTACATGTCACTTCCGGCGAGCCAGTACTCTGTGCTTGACGCGCAGCGAATCGAGCGAGTTGATGAAAACACMTTCAGGTGCTACGTCTACCGTATTAAGTTTTTCTCTTTCGAGGTCTGCCCAGTCCTTGTCGTCCGAGTCGAGGTAGAGCCCTATGGATGTTGCATTCGGCTKTTGTCCTGTAAGGTAATGATGTTTAACGCCGCGCTCTTTCTCCCCGTACCTACGGTGTTTGTAGGATGTTTCATTCTTATTCTTTTTGTGGCAGCTTGAGGGGTCGCCGCTCGTGGAAGCGCAAAATGATAAATTTTCTGGTAATGAACTACGATAAACATTTCAGCATCCATTCTTTGCCAGTAAAACTTCTTTTAGTTAACTACTKGAAAAGAAAAGTTTGTGTGAAACGRCAACCACAKTTTAGTTGTACTTTGCTTTCCAAATGTAG-------GCATTCAACACATTMTTGTTATGCTGTTCATGATTTGTTGGTAACTCTCCTACCACAGACTGCAAAGATTCAGATCCTAAAGAAGTCCGGCCGGCCATCGGAGAGGCTGGTGAGCCATGAACACTGCCGCTTCAGCGACACGGCDAAGCACGAATGCCGACACGTCCGAGAGATTACTGAAGCCGATGGAACCGAGGATGCCGAAGCCGATGCYGAGTATGAAAGTTCGCTCAAGGAAGCCATTAGAGGAGTCCAAGATGCAGTGACAAGCATCAATGAGCACCTGGAGGAGGTCAGGTATGAGATTGAGGCGCTGAGTCCAAGTAGCTTCTCTGGTACTCTAATCTGAGCTCTCTGTTCTTTTTGTTAAGTTGTTAGCTCTGCATATTGAAAAATAACAGATCAAAATTCAGGGTTTTTTAGCTCAGTAATACGCCATGGTTTACCTAGTGTGATTATCAAATAGTGCCTATKTCTAATTGGAGCAGTAGATTTAGCTAACAGAGTTATGCTTAGGTATGTGGAATATGTTTATATTTAAAGAAATTTACATA-----------------------------------------------------------------------------------------------------------------------------------------------------------------------------------------------------------------------------------------------------------------------------------------------------------------------------------------------------------------------------------------------AWTCTTCTTAAAATAGTAGCATCTTTTTTTTTTTTCTTCCTTCCCAATTTTACATTAAGTACTTCAACGAGTGAATTAATTTTGTGTTCCTTTCCAGGAAGGTTGCAAAGGCCTTCTCTATATGGTCCTCCATGCACGTGTTGTTCTGGATCTGCATGAAAAGCATGAAGAGGAGATCAGATTCGAACAAGTTGAAGGAGATTTTGATTCATTCCAAGGAAAATGGCAATTGGAACAGCTTGGGGACCAGCACACTTTGCTCAAGTACAGTGTAGAGTCAAAAATGTACAATGATAATTTTCTGTCAGAGGCCATCGTGGAAGAGGTACTATTGATTATACTGTCGTGCAACTTAACTTTTGAGGTGTAGAAATAGGGAAATTGAAGAGAAGAGGGGGGATACGGGAAGAGTTAAAARATTTGGTGAGTGACGACAGCTTGTCCTATTGATTATTTCAGGTAGTATATGAAGATCTTCCATCAAACTTATGTGCTATACGTGATTTTGTTGAAAATAGAGTAACTTYCATGAGTGATCCTCCAAATGAGGCAATGCCCCCGGCCGAGGATGATGTGTATATGACTGATAATACGCTAAAAGAGAATATTTCTAGCATGAGCTCTTCTGGCACATTGAAGCACAGGTCTAAGGTTCCAGGCTTGCAGAAGGATTTAGACATCCTTAAGGCTGAAATTGTTAGATTTATATCAAAACATGGCCAGGAAGGCTTCATGCCCATGAGAAAACAGCTTCGCCTACACGGAAGGGTGGATATAGAGAAAGCAGTCTCTCGATTAGGCGGATTTAGGAAGGTYGCGAGTTTGATGAACCTTTCCCTTGCTTACAAGCATAGGAAACCCAAAGGCTACTGGGATAACCTTGAAAATCTKCAAGAAGAGGTAACTTGGAACTTTCKCTAGCTGCTGCATGCCTGTAGCTTCATTTTCTTAAA----------------------------------------------------------AATTTTCATGTTCTTGCTGTGGTGCWTCTTCAGTTCATGGGCTTTGCTCTGGTGCTTCCATTTGAGTTTAACAGATTGTTAAATACACATGATTTCTGCTAGCATACAGGTGCATTTAATTATTGGTCTAGGAATTGTGCATGGCTAATGTTATTCTTGGCATATATATTTATTCACTTCTTGATGGTGATGATCAATATCTGTTGTAGTGGGCTGCTGCTGTTGAAAGATTGGAGCNTGGAGCKCCGGGTTCARATAAGAACTTTGGCATGCAACAAAGGCCTGATGGTGAYRTTGAAATTGATGAGAAGTATTGGGAGCAGGATTTTATTATTCCTGACTGTCATCAATGCGGCGGAATGCTAAAACCTGATGTAAGCTTCTCCTTCTAGRACGTGAATAATGGTCGGCATTGAAACACTTTGTTRTGATGACTTGGTATATCTTATTTCAAGTATAATTGAAACACTTCCTTTTCCAAGGAGGAAGCAATTATCCAAGTACKAATACCAATTGATTATGCAAAGAGATGTTTATTTTCTATATTTATTTGAGAAAAAAAGAGAATGAGTTGTGTGCACGGATCGTATTGAAATACCTAAAAGCATTTAAATTTCTGGTTTTGGAAACTCCCATCCACCTAGACACCTTCCAGGACGCTTCAAGTCTGTTTGGAGTATTGAGGTGATGAAGTTTATGTTGTRGAGTGGAGTTTTAGAAATGCCTTCTGAGTTCAAGCTCGTGCATTTTTCAGCATTGTTTCTTTTTNNNNNNNNNNNNNNNNNNNNNNNNATAAGTTTTGCAGCATGATCTGATAAAATTAGTGATTAGGGATTGATCACTGCCAGCGACAGAGACCATATATTGTCTGGTCTTGATGAAATTGAGAGAAGAATTGATGCGGGAAAGTTTGTTTGGAGAAAGGACAGGGAAGATGTGCACATGAATATCGAAGCAGCATTAACTGATTTGATAGGCGAACCTGCAAAAAAGCTTCATACTGCTAGAAGTAGAAATGATCAAGTTGTGACTGATCTTCGGTTGTGGTGCCGAGATGCCATTGATAGAATCATTGCAAGGATTGGGCACCTTCAGGTATCTTTTAGTTCTTGCAGTTGTGTTTATTTCTGTTTTTATTTGTTGCATTTATCATGCTGGTTATTAAAACTGTGATTCCAGTTTTTTTTATTCAATAATCAATTTCACCTGCCAAATTTTGTTCCTTAACATCAGTTTCTCAGTTTATAAGCTGTCTATTTCAGATTCTTACCCTGAAGTATATTGTCCATATAAATTCATCATGATGCTTCTCAATTCTCGGTTATGGAACTAGCTTTTAAACTATAACTAAAAGGAAGATTTCNTTTTTAAATATTGARATTCTTTTTCATAAATGCTYCACTATAATATGCAGCATTGAYGCAGTTTCAGACAGAGATTTTGTGCTGGAATTCCTTTCTGCGAATTCCATCGTCGCCATGCATCTTTCGAGGCTCGGCGAAGAATGGGTTTTGTGGGCGTCAGAAGAGTTTGGGTTCTTGACTCCTGCTGACTCCGTTTCAACAGGAAGTAGCATCATGCCTCAGAAGAAAAATCCAGATCCAATGGAGCTTGTCCGCGGAAAATCTAGCAGAGTCATAGGCAGTCTTGTGACTCTTYTGGTTTTGTGCAAAGGCCTCCCVCAAGCCTACAACCGTGATTTACAAGTAAGACCTCAG--------CTAAGAGCAATTACTTAAAAGTTAAAACATATTTCCTATATAATGTATAAATCATTGGTCTGCCTCTTATGAAACTTTTCTGAGAAAGTATGTAAATGTTCATGATGCTTCATATCTCACTATAGTGGATAGCGTTGAAGAATTGGTGACTTACCTGAGCAATAATGTTCTTCCTTGTTGCAGACAACTGAGATTCCTAAGCTTACATCTGGCTGCACTGAGTTCCTTGAGTTAGCTCTGCAAATTTTGGAAGAGAAAAAGCTTAATGAGACATTGTTAGCCAACCACAGTACTCTGCTTGACTTGCTTGAAATTCCCCAGCTAATGGACACGTAAATATTTCCATCACCTCAATTGATTAGGCTTAAAGGAATACTGCTCTCAGTGCTGAACCTGTTACTGATTTATCTTCTTTTATTTTCAGCAATTCTCATTTAATTTTGTGGTACTGTACATTTCTATTTCGAAGACTGAATCTGAAATTACAAGGTTTAAGCTTATAACAATCTATAG-ACAAAAGGGTAAGATAGTTGGCATGGTCACAATGGGAAAATCTTGTGAGGCTAGAAATTCATTGTTGCTCACAGATTTTCAGA-------------AGGCATGGCTTTCCGRAATCCTTGATGATTTGGACHAGAGGAATGTTTATGAATATTTGAAAGGAATGGTTAACTGCCACAGGATGCACCTATTTGATGTTGYTAACCAGTACCGGGCCATCTTTAGYAATGATAAATCCGGGARTGATGAGAACTATGATGGHGGGATTCTTTTCAGTTRGTCRATGBATCAAATCAGAAATCATCTTGCTACTCTTGAMGTCATGCTCCCCAAGATCAGCGAAGGTGGATCCTTGTCAAATATCTTGGATCAATGCATGGTAAAGCGACTCATA-------TTTTGTGATCTATTATCATGACATCAACACTTGAGTTCACCCTTTATGTTTGCACTCACATATATGAAAATTAATTGCGAATCATGATATGATGCCAGC------------TCTTACATTGGAGAATCTCGGAAGGCATCAGCTTGGTTTGAAGATATTACAGAACTAGGAATCATCAGCGCTTTTACATTTTTTTCTTGTCTTCGCAGAATATGAAGCATAATGAACCTTGATGATTTCATTTCTTTTAATGTACTTYTAGGATATTTTCTTAAGTTTTTTGACTATTAGAAACGACTTGAGTTCTGCAGCTGAGCTTTTAACGACAAACAAGCTTTCTGAGTTGGCCTGCTTGGCTCTGTATCTCATGTATGAGAAAAAACAAGGGAAGAAATCTTTCTGGTATCCGTTCATCCAGGAACTTGACAGGCAAAGAGGAAGAGGCCAGCTAGCTGTGGAATCTCCACTTCTGTGGTCAGAAGACGAAATCGCTTTTCTTGATGGGAGTCCTACAAGAGTAATGCTTGAAAATAGGCATAGTGCATTTTCAGGATAACATTTTAACTTTCTATGCATTCTGCGTATGAACTGTTTTAGTTTGTAATTTTTCATTAGGCTGAAGTCCTTGGGAGAGAGGAAGGGATAAAGAGGGAGTACAATGAGCTTGACACAGTCTGGTTCATGGCTGGTTCATTGTTTAAGGTCATTCTCTTGCATATTTTTGTCATTGTGCTGCCATCCTGATCCAAATTGCTTTTAGTTTGTTAGATTAGTTTTACCAGCTGCGTTCCTT------------------------------------------------------------------------------------------------------------------------------------------------------------------------------------------------------------------------------------------------------------------------------------------------------------------------------------------------------------------------------------------------------------------------------------------------------------------------------------------------------------------------------------GTACAGGCTCGTGAGATCTCAGAAAAGGATCTGGAAGCTGTATTAAAGCTTGCACATCCTGAGGTTAGTCTGATTGGTTTTGTTTGCTTTGTTTTACCGATTGACGATTAAAGTCTGCTTTACCTATAGTTATTTTGATCAGGCTGTCAAGTATATTGAACCTCAAATAAGATTGGCTCAAAAAGCTGGTAAACAGAAGAAAGAGTATAAGTTATCAATGATCACAGACAGGACACTTGGGAAGATTAGAAGTTTAGCAGAAGGACCAATTGAGTCTGTGTTTACTGATGCGGCTTATGGAAAGGTGTTTTTTTCTATCTTCATTGGTTTTATTGTACTGTT------AAAGATTACCGCATCCTTACGGATATACTTGTAAGCCTACTGTTTTTTNNNNNNNTTTTGTAGGGATGATTCTGATTATTGTTATTTCACCTTTTTAGATTAAAATTACTGTTTTGTATTCATGTAAGTGATTCTACTTCAATAATTAAAACTGATTTGTTGAAGTTTTTTCATCTTTTGATATTCTCTTTCTTTGTTTATTATGTCTTGCATTCATTTACTATAAGGGACTTGAGGATCACCTAGGAGACATGGACTTCAAAATTGCTGGAACAAGGAAAGGTGTTACTGCAATTCAGTTGGATATAAAACCTGCTGGGATTCCTTTAGACATTATATGTGAATGTTTGGAAACTGCTCGAAAGGGTCGGATCCAAATAATTGATAGGATGGATGATGAACTCAGTTCGCCACGTATCTTGAATGATGGAAATGCCCCACGATTAGGTTGATTTCTGTATCTATTTTTAGAATATGCTTTTCTGTAATTTGGGGAATTATATTGAAGTTTACTGTTACTTGCAGCTACTATGAAGTTGGATGATGAATCTCTTCGCCGCTTGCTTGGCCCTCTAGGTTTGCAAAGGAAAAAAGTTGAACAAGAAACAGGTACTGCCATCATCTTGCTACTGGAATTGTACTCATCTTTGTCTCTCCTGGTTCAGAATGCATGCA-TTTGACTATGGCAGATTCCGCATGTGCTCATTATCCATGGAGAAAGTGGCAGCCGGGTTGAACGTTTACCC--TGTGTCGATAGATTATCTCCTTTTTCTTAAATTCATAATTTAACAGAAGAAAAAACCTGTAAATTGGGTTCTGCACAAGCCACCGCTTCCTATATCCTATGGAACACATCACTCTAAGGCAATGCTTCTTGTATATGAAAAAGGGGTGCGCATCATCATACATTCTGCAAATTTAATCTATGTTGATTGGAAYAACAAAACTCAGGGATTATGGATGCAAGATTTCCCTTGCAAAAATATTAAGAACTTBTCTGAGAGCTCTTTGTTCGAGAGGGACTTAATTGAGTATCTCAACACTCTTAAGGTACTCTTTCTAATCTCTTTTTAATTTTACGTCAAAACTCACGTAATATTGGCTCAWTTTKKTTYY-----------------------------------GGTGCAGATGTCTACACCAGTGTAACCTTGCTGCTATATTTGAATCATAAGAAGTGCCTTTTTGTGTAATGATAGCACATGCACACTAGGGGATGTTTATTACAAATACTTGACAWTCTTCTGAGAGCAAATTACTTTTTTGTTTCCTGATGCAAATTTTTTTTAATTTTCGCAGGTTAGAACTGAGGGTGGCTTGAATGCAGCTGCATCCTTTGTAGCAAAAGCAAATCCTCTTAATCGACTTGCTCATAAAAGGAAAAGTGAACTCCATCATGCTCTCTGCAATATGCTCTCAAGCATACTAGCACGTCTCGTAGAGGGAGGAAAGAACAATTGGCCTCCTTCAGCAGTGGATTCAGCTCTTACGTTGTGGTATGAAGCAGTTACTCGAATTAGAGGCCAACTTATGCATTGGATGGAAAAACAAAGCAAGCATATTACGGTATCTTCAGCATTATTCTTGTTCTTTTTCCTACTTTTTGATTTTTATTTTAATACTACATTGGTTTATTGTGGGTTAAATTCTAAAATATYCCTCCAACTATTTGTATTTGGCAAATTTAATCCTAGTGACATTGGACCTTATGGACCGGTGGCGGGGATAAAGTACAACACAAGCAAATTGAAGAAARGCAAGCAAATCTCTCTAAGGAAATTGTTAGTATCTTGGAAGTGCGTTGGTTGTGAGACTTGCATATTTGATTGC----------------AATGTTTACATTGTTTAATCTATTATAATTCTCCTTCTGATACTTAATAGGATTTTTATTTTATCTATTCCTCTAACTTAGGGGCTTTTTTAATCAATTGCTAAAGATTGTATTGTTTCCAGATACCATTTCAAAAGAAAAAGCACAAGGATCTCTATTCAAGTCTGTTCTCAAGTGCATACCATATTTGATAGAAGAAGTTGGAAGAAGCGATAAAATAACAGATATAATTCCTCAGCATGGAATAAGCATTGATCCTGGTGTTCGTGAGGAAGCAGTGCAGGTGTTGAACCGGATTGTACGTCATCTTCCCTACCGTCGTGCTGCTGTTATGAAGGGAATGGCTAACTTTATTCTGAAACTTCCCGATGAGTTTCCACTTCTTATTCAAACTCAGTTAGGCCGCCTGGTGGAATACATGCGTTTGTGGAGGGCTTGCTTGTCTGATGAAAGTATGATTGATGATGTTCATAATACAAAACAAACAGGTCTTGGTAGTGAGAACGTTCACAAATCTTTTAATCAATCAGTAGGTCCTTATGAATTCCAACCTTCTGAAATGGATGCACTTGGTCTTGTTTTCCTTTGCTCTGTTGATGTTCAGACAAGGCATATTGCTTTGGAGTTACTACGCTGTGTCCGTCCATTAAGAAATGATTTGAAGGACATGTCATTGTTGAAGGAGAATTCTGAGGAAAAGATGAAATATGAAGCAGAGCCAATATTTATAATTATTGCTTGTTCAGAACTTGCTGCTTTAGGTACCTACCTAAATTTATATACATTTGGCATTAGTTCGTGCATAATTTGATGTGGAGTGCTTATTATTGTAGGTTCAAAAATTTCGCCGTGAAGAACTCCGCATGCATATTGCAAATGTTCATCGTGCTATTGCAGAGAAAATTTGGCCGGGGATGTTGCGTCGCAAACCTGTCCTCCATTTACATTTTTTGAAGTTCATTGATGAAACATATCGCCAGTTGTTAAATCCATCTTCGGAAAGTTTTTCAGATTTGCAGGCTCTTCGSTATTCATTAGCTTCTGTCATAAGATACMTAGGTCCAGAGWTTGTGGACTCGAAGTCAGAGAGGTTTGATTTGAGAACAAGAAAGAAAATTTTTGACTTGCTAATGACTTGGTGTGATGAATCTGGCACTGTGTGGGGCCAAGAAGGCAGTACTGATTATCGTCGAGAAGTAGAGCGTTACAAGTCAGGACAACATGGTCGATCCAGGGATTCCATAGATAAACTCACATTTGATAAAGAGGTGATTGAMMAGGTAGATGCAGTTCAATGGGTTTCCATGAATGCHATYGCCTCTCTTCTATATGGACCTTGCTTTGATGATAATGCTAGAAAGCTAACTGGACGAGTGATATCTTGGATCAATAACTTGTTCCTTGAGTCGGCACCAAGGGCACCTTATGGATATTCACCTGTAGATCCACGCACACCATCATATTCAAAGTATGYAGCAGATGGAGGGCGTGCTGYAGGAGGGACACGARACAAACAGAAAGGAGGCCAACTYCGTKTTCCCTTAGCRAAGACCGCWCTAAAAAATCTTATTCAAACAAATTTGGACCTTTTTCCAGCTTGCATTGACCAGGTATTTTTYCCCCCTTTCTTTTAATATGTTATTCTAGTGACTTTTGAGTGCAG---------------------------------------------------------TTTCCTTTGTTAGCKTAATATAAGGTTTATCTGATCGTAAAATTTGATTATTTGTTAGGCTTGTGTTAGCCTAGCCAAGAATGTAGGACACATGAGAACTGAAACTGAGTTGCTTCCCCAGTGCTGGGAACAGGTGGTTACAATTTTCTTCTTTGTTTTGCCATTTATGTGGCATGTAACTGTATTTTTAGGCGAATTGGTTTCAATACTTCTTCCCTTAACTTTAGATCAATCACATGTATGAAGAGAGGAGACTACTGGTTGCACAGTCTTGTGGGGAGCTCGCAGAATTTGTACGGCCTGAGATTCGCGATTCTCTTATATTATCAATTGTGCATCAGCTAGTTGAAGACTCTGCTATTGTTGTGCGAGAGGCTGCTGCTCGTAATCTGGCAATGCTGCTTCCACTCTTCCCAAATATGGACAAATATTTTAAGGTCAGCCTCACTAACGCCCAGAGGCAATCATGGAGTCGAAAATTGTCTTCACAGAAATGGCTGCAATGTAAGCTATAGAAAAGGCTGAACATTTGGCTTCAGGAATGGCTTGAAGGCTTAAGCCCTAATAAAAGACTGATTTTGATTTAGACTGTTATCTAATTGTTTTGTTCTTATTTTTCCATATTATAGGTTGAAGAGCTGTTGTTCCAATTGGCGTGTGATCCTTCAGGAGTGGTGGTGGA-------------------------------------------------------------------------------------------------------AACAGGTTGAGCTTTTTTTTTTTAGCCATTTAATACCTGAAAGCTATCCTGTGATYTGTATTGCTGCAGAATTGTTTTGGAACGTCCGGAATATGGTTATGCTACCTACTTCTTTGAGCTTGTGGACTCTTTACCTATTGACTGGCAGATCAATCGGTTGGTAAAGGCAATGAAGCTCACTAACTGTAGCAGGGCAGTTCTTCTAGAGAACAAACCATTAATAGTAAGATCTTCGAATTCCTAATACACCTTCTCGCAGGTATAATTAATGTTCTGATTTTAGCTTATCTGTGTCAGGGAGATCGCAAGATTGATAGGGAAGCGAATGGAAGATGTGGGTGCTGAGCTGTATTATCATAAATTCAAATTTCATAATATCCAGTTTCATCCTCTGTGTTTCTTCTCCTCTACCCCTCGCTCAGTGGCAGAGCAAAATAGCAGCGGTTGTAGTTTAAATGGTGTCAGTCCTGTGGGTATCATAAGAGCKCCCCGTGGCGATGGAAAAGAATCAATTGTTTTAGTTACCCCTTACAATTCTCAAAATATCAAATTGAATGAAGCCTTATCACTAGGCCTTGCCTATTCAGTCTTCTCTCTTCTTAGCCGATCTGTATGGCTGGCAAAAGAHATTGTCTGGCTAGCCGCAGATTCACGGTATGGCGAGCACACATCAGTTGCTTCATGGCTTAAGGATTACCATAATCATGGTGATTTTAGACGTGCTGGGACCATGGCAGCTGCTCTTGTTGTTAAGGTCATGGATAAGGGGAGAAGCGAAAGGGACAGACTTGACATATATGCCGAGGCATCGAACGGACAGATGCCGAATCTCGACCTGATAAATATTGTCCATTACTTGGCTGTTCATAGGCAGGGTTTGAATGTGAAGGTTGGGACATTTGGTTTTTTACTTGATTCAGCATTGCTCAAGAATCTTGGTGAAATATTGCAGCGACTGAGCAGGCTGGTCCAAAGCTTAGTTCCTGGATGGAAACTGGGCGTTAAGTCCGCTGATTTTGTTGAAGGCACAGCTACTCTTGCAAGTTCWGTTTATTACCAGGTAATTTTGATTTATTTCCTTTTTACTGGAAACCATTGTTGCAGGTTGGTTGAAGGAGTCATTCGGTCAGTGAATAACCTCCTCGAGAAGTTCCACCAATCCTTTTTTCTATACTTCCTAACAGCTCCTAATAAGTTTGTCTCRGTAGGCGTCTACATGGTTCCATTCGCACTGCTCCTGGCTCCTCTTCCAATAGTGGCTGCCGCTCTCTTTTCCAATGCCGCCGCATCAACCGTCTGGATCATGGAACTGGCTCCACCCAGCAAAATCGGTGYTCCTTGTTCACCTATGGGCACTCATCGTYTCCTTYCTTCCACACTTCATCTCCCAAATACCCCTGGGCTCTCTCCTCGATTTTACTTGAAGCCTTCTGTTTCCTTTGATTTYAGGTTTSATTTTGATATTTATGCCATGGCTKCTGCNNNNNNNNNNNNNNNNNNNNNNNNNNNNNNNNNNNNNNNNNNNNNNNNNNNNNNNNNNNNNNNGAGCMCCCAGAAGTGAAGATAGGCTCTCTGGGCTTCCAATATGGTGGTGAGAGTGAGGTTAAGCTGGCAATCACTTATATTGATGACAAAATAAGATTAGGTTTGGGATCCAAAGGCTCCCTTTTTGTCTTCCTGAGAAGAGCTCACTGTTGTGTGCACTGATCCAGTATCTCTCTTCYCCATGGAACCTCAGAGAAGATAAAACCRAATAATCTTGGATGTCGGCGACTATTAATGTGAATCGGCGCTTTTATTTGACCCAAAAAAATGACTGAATATACATGCATGATTTGCTCGCAATGATACATACATTCTATTGAGACATGTTTACAGATTTCCTTGCTCTAATCTATATTGCATGATTTCATAGGAATGCTACACTVCCTGCAGAAAAGGAGAGATCATGGTTTGGCCCAAATGGCCAGTACATCAGAGAGTTACCCTGTCCAAGTTGTCGAGGAAGGGGTTATACGCCATGCCCCGAATGTGGAGTTGACAGATCAAGACCTGATTGTTTTCAGTGTACCGGAAAGGTGCGTTTTTGTGTTTATTCAAGTATTGGAGCACATGATTGTTGCTTGCTGGAGTTGCTTTTATATATTTGAAGTTATAAATTGTCACAATAGATGGAAAAGCAAACAAACTGTTGTTGATGAAAAAAATGTTTATTTGGATGATCAGAATATAATAGATATGCACATCGTGCCATTCAGTGGAAATAACTCTTAATATTTTCACAATGTTTATTTCTGGTTGTAATTTCATGTTTGCCTGAAAAAAATTTGTTTGTACGCTTTTTTTTTCTTCCATTTTCTTCATTGAAGAAGTTTCTTTAACTTTTTCCTACAATAGTATGTTTTTTCAGCATCAGAAAATATTAAGAAGTCAGCTCATTGGGAGGTCGATGTCCAAGTGGATCTCTTTTCTGCTAAAACTGGTGCAAATCGACTTGTTGGTGGTCTGTTCAAAGGGAAAACGCTAGTTTATTCAGACCTGRCACATGTTGTCTTGAGAATCTTGCCAAAATATCTGCCAGAAGCTGAAGAAAATGTTGTTCTGGTTTCTTCTCATATTGATACAGTTTTCTCTACGTATGCTTACTATCTCATCTTGCTTTCTGTTTGCAATTTTTAATTTATGCTTTCAGTTAATTTGAGAAAATTAAAAATAAATCATTACTTACTGCATGATTTTAGTTGTGGTTACTTCAAAGTTGA------------------------------------------------------------TGAAGAAAACTGAGAATCTCCTCAAGAAAAACAATTCACGGTATTCGACGGCTTTATTTGCTGCGAGGAAAGCTGCTATAGGTAGTGATTCCAGGGGAGCTGGTGATTATCTTTCTAATGGTTGTCGYTCAATCATTGACCTGCCTCCAGCTCTGGTATCGGAGATCCTGCACTGCCTCGACCCAAAAGACCTAGGAGTAGTTTGTTGTGTGTCAACGCTGCTTCAGAATCTAGCATCTGATCATCATCGGTGGAAGCAATTCTACTGTGAGAGATGGGGGCTACCATTGGCTACGGTTRCTTCTCCTGGGTCAGGCCTCCCRGGCGAGAAAACTTGGAAGGACTTATTCGTGGAGAGGGAGCGTCGGAGCAAGTCATTCATGGGGAGGTTTAGTATAGAGCCTCTTCGTGGTCACACAGAGGCAGTTCTTGCTGTTTGTTTGCTGCAGTCTGCAAAGCTTGTGTTCACCGGGGGCTATGACTCAGTTATTCGTATATGGGACATGGTGGAAGGATTAGCCCTTGCAGCTTCACAGCCTCTAGGGTGCACCATTCGTGCCATAGCAGTAGATTCYGAGCTCTTGGTAGCTGGKGGCACBGATGCTTTCATCCAATGCTGGAAGGTAACWGAAGGGAACCCTCATCTTTTTGACATTGCAGGTTCCACCATGAATCAAAAATTTGATTTTCGCCTCTGGGGCCATCATGGCCCTATAACTTGCCTTGGCTTGGACTCTGCTAGAATTTACAGTGGCTCATGGGATATGAGTGTTAGAGTATGGGACAGGATTAGCTTCAAGTGCATYAGGACTTTGAGTCATGGAGATTGGGTGTGGGATCTTGTCCCTCATGGTTCGACAATTGCAAGTTCTGCTGGCAGGGATGTGTACATCTGGGATTCCACTAATGGAAAATTGATGGATGCCATTCATAACGCTCATGTTGGTAACACTTGTGCTCTWGCTCAAAGCYACTTGGGTGATTTGTTGTTTACAGGTGGAGAAAATGGAGATATTCACATGTTTCAGTTAGCACACAACACTGTTGATGGTGAAATTAAGCCATGTGCGACCTGGAAGCCACACGAAAATTCTGTTAATTCGCTTACATTTGAGTTCCCTTGGCTAGTTTCATGTTCAAGCGATGGAAGGCTAGCATTGATAGATGTGAGGAAGCTRCTGAAATATCTACTTTATCCAATCAAATAGATTCAGGTAAACTGGATATAGTGCGCTTACCTTACTCTTKAGGCTTAAAGTATGTGCCTTCTAAATGCGTGC-AMCMAWKRCCCCAAAAGTGCAKGAAATTRCCTATTACTGCAGTCCAAAGATCTATTCAGACATTTAACAGTCAGTAAAAGGTGAAAGTTTRGAGCTGTGCATGCTCTTAGTGAGAGAAGAACCTAGTTGAAAGGAAAATTTRGACTTCAACATTCAGTTCTAATGGGTTTGGTGGATCTCCGTCGGATGCTTTTGCTCTCTGCTATCATTAGGTTGCTGTTGTTGATATACGGGGAATGGCAGGATGCCCACATGGAGGTCCGTTACACTGATGTTGACTACATTGTGTTCTCAGATGCAGCTGCCATGGTAGCTGCTGGAAGRTCACCGTTTGAAAGATCAACTTACCGTTACTCTCCACTTCTAGCTTTCTTGCTTGTACCCAATTCCTTCCTCCATCVATCATGGGGGAAAATCCTTTTCTCTGCATCTGGTACGTAAAACCCCAATTGGCTGTTTCTTTCTTCTGTTTTCGTCCATCATCCAATTATGCTTGTATGGTGTGGAAAATGTTTTATTTTGAATAATCTAGATATGGAATACTGCAGACTTAG--ATCTTAATTGCTTTTGTCACTTTTTAGTGAATAAGTTGTCATCATCACGTGAAATCAAACAGTTTTGTCCGCTGAAGTTTGTATCCTTTTTTCAGATTTGCTGGTTGGATTATTTGTTTACAGCATTTTGAAGCAGCGTGGTGTTCCTGAGAAATTCTCACTTTGGTGTGTGGCTGCTTGGCTTTTCAATCCATTTACATTCACCATCGGTACCAGAGGAAACTGTGAACCTATAGTCTGTGCAGTTGTTCTATGGATTATCTTATGTCTTATGAATGGTGTAAGCTCTAATTCTTGCACACACTGYCYCTTTTATTCTGTAAACAAAAYCGGTTTGATTCAGTAAATGATTTATGCATTAGTAAATAAGCTTCCATTTCTWTTTTTTTCTAMATAAAAAACCTTTTATGTYGACAGCTTGGCAGACAAYTATATTACAWATTGCAATTGGTTKAGCAAATGTTAGAACACTGCAAAATCATTCGTCCACTTCAGGATTTACCCAATCATATATTGCCTTCCTTTTGTGCTAGTTATCAGCAATAAGAGCAKTGGTCCTTCTGGAAAACCAATTCTCAGCCAATGGGTCCCAACGCACAAAATCTTACGAGAAAGCGTCTTCAATTCGGCATCACATCTACAATAYCTGGTTTTCAGTGATGGCCATATTCACAAAAGATGCTGTTTTATTTGGGTTGTTTTCTGCGTCTGTGTTTTTCACATTGACTGCTATTTTCTTCCATCTATACGGATGGGAGTTTTTGAATGAAGCCCTGATRTATCATCTCACGCGCACAGATCCAAGGCATACAATTGATTGTGCAGTTCAGYATAGTCTTGCAATTTTGAAGCAATACAAATAGTGTTTAGATATTTGTAAATTCACTTTTTAACATTGTCTAAAGTGTTTGTTAGATTCAGTCTTGCTCCATGMCATTTCTCTTGGTTTGTTCCTKTTTGTGCTTATCTTAAGCTGCTGCWGTTTGTAAATGCCCTTRTCATGTAGCGTTTATTTTCTGCAGAGCCTAGAGGAAAACCCACAGAAGCTATTCGGGGAGGGAGGTATTGATTHAATCTTRTCACAGCAGCTGTATCTATTGTACGAGGTACTATTCTTGTTATATTCTTGAATTTGCACATTAACGTTGGCTGTTCTTGGTATTTTAGTGTAAAGCAGGTGAGCTTTTATGAYGATGATGTGCGATTTTGGCAACATTGGCGAAATAGATCTGCTGCTGCWGAGGGCCCATCTGCAATTAGTCAGAACTCTCCTGCTTTTCATTCTCCTACACCAAGCACTCGAGGGAGGCATTTTCTTGTYATATGTTGTGAAAACAAAGCTATATTTTTGGATTTGGTGACTATGCGTGGGCGGGATGTTCCAAAGCAAGAACTTGACAACAAATCTCTTCTTTGGTATTTCTTTTTCTCTTGCCATTGTACTCTACTAAATGGATAATTATTTGTGTTTATCATAGACAACCAATGTAAATAATTTAGAAGTAGCATATSATGGAATATTTGGTGAGTTTAAGTGAAAAWTGCAAGCTCTGTTGAAACTGTGATTGCTAATTAGCCTATATATGCAGATTTTTGGGAGGGGAAAAAGCACCATGTTATTTTGTGTGATAATATATTTCTTTCTTCTGCAATTTTTCTTAACATAACTTACAACTTCAGATTTTTATTTTGTTACAAGCGCTTACTTTATTCACATTAGTATGTTTTGTGGTTAGTTTTGACTTGATCTCATATTGAACATAATTTTAAATGCCTCGCAGGTTTACTGCATGGTCGCTCATCCATTGCAACCACACCTTGTTGTAACTGGAACCAATATTGGTGTTATTCTTTGTGAGCTTGATGCAAGATCTCTTCCGGCTGTTGCTCCTCTACCTTCACCTTCAGGAAGCAGAGAACACTCTGCAGTATATATAGTTGAAAGAGAGCTCAAAATACTGAATTTTCAGCTTTCCAATACCGCTAATCCTTCCCTTGGAAATACTGGTTCCATATCTGAAACAGGGAGATCTAGGGCAGAGTCAACTGAGCCACTTGTTGTTAAGCAGACCAGGAAGCATATCAGCACACCTGCACCTCATGATTCATACTCAATTCTGTCTGTAAGCAGTTCTGGAAAGTTAGTCACTCACCATGAATCTAATCTGCTTGCTCTAGACTTTG-TAACTTTTAACTGTTATGCATTGCTAAACACCATTTTTGCATTATAAACTCTTGATGACTTCCGTATAGTATCCTGTACAAAATATACTTTTTAAGTTCATTTGCAAACATTTTTCTTAATGACTATCGGCAGTATCTTTAAGTTGTTTGTGATGGCAGTTCTTCTTTTGCTCCATCTGATGATTTGAAGCAGTCAGGCGCTGAAGCAGCACCTCAGAATTTTCAATTATACAGGTAGAAAATCAATAAGGCAATGATCATTATTAATTTTATTTTTATTTTTTTAGTTTACCCTTATAAAACCTTCACCTTCAGCCACCATTGACGTCAGCCTATGAACATTGAAATATTTGTCTGATTATCTTTAAATGTAAACTATGCAGCTGGGAAACTTTTAAATCWGTGAGCGGTCTACTCTCACAACCAGAATGGTCAGCCTGGGATCAAACGGTTGAGTATTGTGCTTTTGCATACCAGCAATACATTGTTATATCTTCTTTGCGTCCTCAGTATAGGTATCTTGGAGATGTTGCAATTCCAGCTGCCACTGGTGCTGTCTGGCATCATAGGCAGCTGTTTGTTGCTACACCAACAACCATTGAGTACGTATTCCATTCAACCCATGCATTTTTCTTAAAATGTTGTTTATAATTTAATAATGTAATTAGTGAAATATAGTTGTGGATAAAAGGTAAAAGAAAGAGAAAATTGTGAGTGCCATGGATGAGAGTTCTGAATAACATTCCTGGGGCCAATGTGAAGTATGCATTGGCATGCTAACTAATATCTGCTGTAACTGTACTTACGCAGGGCAAGTCGGCTTGGTCGGGAGCATCATGATGATTTGGCTCAATTCATGCTTGGAATGGGCTATGCAACTGAAGCTCTTCATTTACCAGGGATATCTAAAAGGTAATAAGTGAATATAAGTATTGTTATCTGTTAACACATGCCACTTAGTTTACTTAGG---------------------------TAAATGAGATTTTTTTCCCCAAAATGTCAGGTTAGAGTTTGACTTGGCTATGCAAAGTAATGACTTGAAAAGAGCACTGCAATGCTTATTAACAATGAGCAATAGTAGAGATGTCGGGCAAGAGAATGCCACCACAGATATAACAGAGATTCTAAATCTGACAGCTGCTAAGCAGGAAAATCTTGTGGATGCTGTTCAAGGAATTGTTAAGTTTGCAAAGGAATTCATGGATCTCATCGATGCTGCAGATGCTACCGGACAAGCAGATGTTGCCCGGGAAGCTCTCAAGAGACTAGCTGCTGCAGGATCTGTCAAGGGTGCTTTGCATGGGCAAGTATTGAGGGGCGTGGCACTGAGGCTTGCAAATCATGGCGAGCTTACACGACTGTCGGTATGCTAATAATGTTTTCTTTTATTTGTTTTCCATCATTCATGTATGAAATAATAGGCTTGCCATCATTGTCATCATCATAATTGTTGTCAATATCACCACTTCCCTTCAACTATTGTGGTTGAGTCTATTCCTCTGCCATTTTTTCTAAGGAAAATTTTATTTGACATATTCTAGTTAAGATAGATCCTTTTAAGCACCTTTTAAACATTTTTGCTTGGTCATTCTTTGTTGTAAATGCCTAAAGCTTCTCAATGTAATTTACAATAAACCTTTTAATTTCTGTTAATGGAAAAAATATCGTATTAACCCTTATATTACATGGAAGAAAAYATTTAATCGAATTGTGCCTTTGCAAAGCTACTGAACTTTTGTGAGATTGGTGGAAAAACTCGGTGACTTGGCTGCAATGCATCACCATTCTCTACTTTCCTTAAACTTGTTATTATGTATAACCTCTCCCCACTACDAACTACATTTTTTATCASAACAACTTACCCATGCTATTTCATTAATGGACCTTACAGATCTTGGATCCAATACTACCAGGACAAGAGCTCCCATTGCCACTGCACTTGGCTGAGGCTGGGCAAATACGATGGCATCCTGTCGGCACAAATTACTTGTGGAGTGAAGCGCAATCGCTGCCAAACATTCTCTCACAAGAAAATAGGTTTGGGTTCAGATCATTTGTGTGTTATCCTGCACATCCAACTAGTGATCCTTTTCGCTGCTGCATATCAGTCCAAGATTTTAGCTTGGCTTCATCGGGTGTTGCAAGCCAAAAGAATGCATGAAGCTGCTCCGCCTAAGAAACATATTATACACCGTGTGAAACTTATAACGCCTTTGTTACTGAAAAATTATCTTCCTGTAAACTTATCACTAATGTTAGAATCTGGTGGAATTACACATTCTCTTACAATTTCCGAGGTTTGTTACAATTTAGCGTTACAAAAGCTCACTTGCTCAGCACTTCCAAATCTCAACCACCTTACAGGGCCTCACTGGACTTCTTCAGTCTCCAATCAGAGGCGCTGAGAAGCATGGCCTTCCTGGCGTTCTCTCAGGTATCGCATTGGGGACTGCTGGACTTGTGGCAAGACCAATGGCTAGCATTCTCGAAGCGACGACAAAAACYGCACAGAGCATCAGAAATAGAAGYAGCCCTCACCTATCCAGCCGGCGCCGCACACGCCTTCCCAGGCCTTTGGCTAGGGAGCGTCCCCTGTCACCCTACTCATGGGAAGAAGCGATCGGCGTCTCCGCGCTTCAACAAGCAGATCTGGGTAGGCTTAAGGATGAGGTGTATGTCACATGCAAGGCACTTAGGAGGGCAGGTGGGTTCATRGTCATCAGTGAGAAGCTGGTGCTGGTCTTGTCGAGCCCGAGCCTGGTGGGTTTCGGCTCGTCAAATTTTGCGGGTGTTCCTGCTAACCCAACCTGGGTTGTAGAGATGGAGATGAGTTTRGAGAGTGTGGTTCACGTGGATAGAGCAGATGATGTTTTGAATATTGTTGGAAACAATTTCGGTTAGGTTTTCCAGAGCTTATTAAATTGATTTGGAAATATATTTGTTTGCCATTGTCCATTTCTTGTCTTCATTCTTAGCTAATACCGATAAGCTTTTTAGATGTTCAAAAATGGCATCTGATCGTCTTCTGCAAACTTTACAGTTCCTGCTGTTGAAAGAGTTGTCTACAGCACATGTTCTATCTATCAAGCTGAAAATGAAGATGTCGTTAAATCTGTTCTTCCATTAGCCACCTCACTTGGCTTCGATTTGGCAACTCCTTTCCCTCAGTGGCCTCTACGTGGCCTCCCCGTCTTTGATGGTGGTAAGTGATTCTACAAACAAACACGCCWTGGTTCTCTGATAGCTCCTTTTTATTGTGATTAAAAATAACAATCAATACTTGGGAAACTTTTTAAGTTGCCTAATATCATACGTTTGTTATTATTTTGCTGNNNNNNNNNNNNNNNNNNNNNNNNNNNNNATCAAATTAGCRTATTTCTTCCTCTTTAATCMTWTTAACTTTTGGTTGTTCTCACAGATTAAAGAGGTCCGGGATTTTGCAGGCCAGGAGATTGAAGTGAAGAAGCTCGTTGATGCCAACTCAAGGGAGGCAGTTGAAAAAGCCAAGAGTGCTGGTGCCCAGCCTTCAGCTCTTGACACAATTCTTGATCAGATTAAGAAGAAGCAGAAGCTTAGTGTCCTTGACAAGACCAAGAAAGATTGGGGTGAGTACAAGGAAGAGCACAAGGGGCTCGAAGATGAGCTCGACGCCTACAAGAAGAGCTCGAATCAGTATCTAGACAAGGTTTCCTTTCTGCAGAGGACTGATCTTCGAGAATTTGAGCGCGAGCGAGATGCTAGGCTGGCCGTGCAGGCGAAGAGAAAGCCAGCAGATATGAGAGAGTAGAACTTTTAGCCTCTGCTCAGAACCGGTTCCTGATCTTGTCTTGCCATAACCAGGAGATGATTTTGATTAGCTGGATTAATATATTTGTCATTCCTCAATATCTAGATCTCTCCATTGTTTGAGTTCTTGTTGATCTAGTCTTAGTTCTTAGATTTTGTATTAGAAACAATTGTTGATATTTATCTTATATCTTATT----TGTGGTTCACTAACCTAAA--TATTGTGCATTTATATTATCTTGTTTCTATTTCAGCCACCTATCTCTTTAGAAGGACCAGTTTACAATAGCTTTCAGGTTGATTCATTCAAATTGTTGGAACTCCTTGGGCCTGAAAAGGTAGATCCATCTGACGTGAAGCTAATTAAGGAAAACCTCTTTGGCTATTCAACTTTTTGGGTGACCAGGGATGAGTCATTTGGGGATCTTAATGAAGGAATTCTTTTTCTCGGGAATCTACGGGGAAAGAGGGAAGATGTTTTCGCTAAACTTCAACATAAACTCCATGAAGTCGCTGGGGATAAATATAATCTATTTATGGTGGAGGAACCCAATTCAGAAGGACCAGACCCACAGGGCGGACCACGTGTAAGTTTCGGATTGTTGCGAAAAGAAGTTTCTGAACCAGGACGAACCACTCTATGGCAATACGTCATTGCTCTCCTCCTTTTAGTCCTTACTATTGGTTCTTGTGTAGAGCTTGGAATTGCATCTCAGGTATTCTTTTTTTTTGTAACACTATTGTTTGTAAATAGCATCTAAATACAAGRAATGTGATATTTTTCTCATGTTTCTTAGCTTGGTGGGCCATTGTCGCTTCCCTGGGGCTTGTATGTGCTGATATGCCAGGTATTGTAGYCCCAACAAATGGCATAAAATTCAGAAATGCTTATTGAACAKTCTGTGAATCTTCTTCACTCACTCCYHCCACTTSCACAGAGAACACCAGAGAAGCCTTGCTTGAATGATGTTTCAGAGGTCGGAAAATGGAGGCAAGCAGCTTTGATAGCGGCCATTTCTCTTGTTGTTTTTACTCTTCTTCCAGTGTGGGATGAGCTTGCTGAGGAGTTGGGGATAGGGCTTATGACTGATTTTTGAATTCAAACTTGCTGAGATTTGGGCTCTGATGGAAATTCATTTTTGTATTGSTTGTGATTGTATTTTGAAGATTAGTTGTGATGCAATTTTACATCAAAAAAATTGTTGAAATAATTGTTTGAGTTTTTGAATATTTCAATGTGATTGTCTTAATTTGTGGATTTTAAATTAAAATAAACACTAAACATTATTGATCCCAAACATGCCCCAAGCTCTTCAACATTTTTTTCATGTCTTCAACTCAAATTCTCAGCCTCCAAAGAGAACCTTAGGAGGTGGAAGTTGTGCTCGTAACTCCTTAACGATTATTTGTTCCAGATGGTTCGTGTGCTTGTTGGCACAGCCATAAGAGAGGCGGCGGCAGGTGCTGAWGCAGATGCTTTGGTCAATCTGATGAATGCGACATGCAGACGTGMCACTGCTCCGCCGGCTCCTCCCCATGGCCTTTGTCTTGTGGATGTCGGATATGGGGATTTTAACCATCASRATTCCTTAWTACTGTGATCAACGGTGAGTATCTTGCTTTACTAAGGGTTTTATTGTCAAATTTTGT-------------------------ACTAAAAGTCACTTGACTACTTATTTGGTAGCAGGAGAACAATTTGGCTATTTAGCCACTGACGTTTTTTTCTTAAATTGCAAACTAACTCTACTTGTCAGATTGTTCCAGGCTTCAGGATACGCATAATACCTGTTATGGGAACCATCCCTGCAATTTTTGGGCAAGTGATGGCATCCTATGTTATGACCCAGCTTGCTGGACTGCATGTTCATACTGAACCAGTTGTAAATCTGGACCTGAATCACTACAGGATTCTTCATCAACGCCTCATTGAGCATGAAGAACTATTATATGGTTCAGCTGAGGAGGTCTTGGTATGTAAATTTCCATCAACTTTTGCTTTTTATCGCATAACTTTCACATTTGA--ATAGTGCTCCATCTTTGCAATTTTTTTTCATCTTTTTTATTGGTGAAACTTTTTACTACTTTATATAGATGACCGTG--------------------------------------------------------------------------------------------------------------------------------------------------------------------------------------------------------------------------------------------------------------------------------------------------------------------------------------------------------------------------------------------------------------------------------------GAACATTGGCGGCGCTGATGGAGAACCCACAAGGCCTTCAAGGCGTCGATGAAACCGATGAGCACAAGAAGAAAAGAAGTCAACTATGGCCGACCGTGAAACCCGCCCATTTCGCCGTAAAGATCGGATCGAAATCTCCATGGGGGATCATACAGTTCATGATAACTGGTTTATTCATCGGTCTCTTCGGAATGTTSGCCTTCGGCAGAAAGCTTCTGTTGAAGTTCCCTGGYTTCTTCTCCCTTGGTTGGTTCAGCAAGAGAGGGCCAACAGAAGAGGAAGTCAATAGTGCCGCCTTCAAGATGTGGTTTGTGGGACAAGGSTACAGTGATGTTAGGCTTGCAGCAGAGGGGAAAACGGAGCCTGATACTGAGATAATCACAAGAGTGTCAGGCCCTGAGATTGGGTATTTGACCACCCCCATCATTCTGATTCAGTGTGCCTTCATTGTGTTGAGCCGACGGCACGACTTGCCGACYGGAGGAGTATATCCGCCCGGAATCGTCTTCGGCGCGACGGATCTGCGAGAACGGCTGCAAGCAAATGGGGTACTTTTCGACTTCATATCGAAGCGAACTTTGCGACGGTAAGTTCRATTTTGTTTGCTTTCGGGTTTTCCGGCGATCTTTAAGAGTCGTGCTTCATTGCGAAAGATGGGATCACCGGCGAGCCACCTCATGCAGCTGATCACTCTCCGGCGATCCCTTCTCTACTCCGCCGTACGTCGCCTTTCCTCGAATGCTGTCACCGCTTCCTCGGATAATTGTCCTCCCGCGTCCTGCAAATCACCAGCGGAGACTTCTAAAAACGACGATACGATATACGTGAAGCGGCCGAAGTCATCGTTATCGTCGTCTTCAATGACACGCGACGAGATGTCCGTGACGATGCCGATGACGTTTATGACGGGATCGGTAGTGGGGAAGCGCTTCTACAAGGAGGCGACCACCCGGATGGCCGACGATGGCAACGGCTGGACGGTGATGCTCGACTACCGTACCCTCAAAACTCCTTCCAAGCGACCGCTCAAGCTTCCAAATCTCGCCCTAGCGAAGGCCATTGCTGCCGAGTGGGAGTACCAGGTCTATTTTCTCTTTATTCCTTTAAATTTTCTTGATGCTTGTTTGATTGTGTGCGTCGCTGATTCATCTTCCGTAATGGTTT--------------------------------AGAAGAACTAACTTGGGTAGTTTTATATATTAGTTGAATTTTTTTAGTGCTGGAGGCAATAAGATGGCATTCCTTGAAGGAGTATTC---ATTTGATTATCCTGATTTAAATGCCCAATTATTA------------ATATTTTTACTGTGMYATTTAAGATTTAAGCRTTMTGTATSTAAATATTAAAATTTAGATGTTTGATATGCAAATATATAAGAATTGTGAGAAATGTATGTAAATTTCCCCATACYTTCCCTGTCCTGCAGCGTTAGATTCTTGACTGGTCACTCAAAAAAAGGTGGCACTGATCCCTTGTATGTGGCGGAAAATGCTGCTGATCCTGAATCAACTTTGGTCATCTACATGGGCTTGTCTACTCTTCCTGGCCTTGCCTCAAAGTTGATGAAGCACGGCTTGTCACCGAAGACTCCAGCTGTTGCTGTGGAGCGCGGGACGACGCCTCAACARCAAACTGTAACCACACTTTCTCTGAAACTTACCTTCAAGATTTGCTGAGCTGTCGTACTCTCCTCCGGCCTCCCCATCCACTCCCTCGTCGCATCCCTCCTTCTACTCCACCACCCCTCCCAAGGCTCGCTCCTCATCCTCTCCGCTTCCGACTCCCAGAAATCCTCCATCTCGCGCTCCCTCCTTTCCCTCATCCAAAACCCTAACCCTAATCCTATTACCCCCACCGACATCCCCGGCGACGTTCCCTCCCACCACCGCACCGCTCTCTACAACAGCGGCGCCTCCTACTTCGTCACGCCTCGCATCCTCATTGCCGACCTCCTCTCCTCCCGYGTCCCACCCTCCTCCATTGCYGGTCTCCTCATCCTCAATGCTCACCGCCTCACCGATACCTCCACGGAGGCCTTCATCGCCCGCATCCTGCGATCTCTTTCCCGCACCGCTTATGTTCGCGCATTCACCGACCGCCCTCACTCCATGGTCTCCGGGTTCGCTAAGGCTGAACGAATCATGAAGTCCTTGTATGTGAGGCGCCTCCATCTATGGCCGCGCTTCCATGTTCTTGTCTCTGGTGACCTCGAACAGAATCCACCTGAGGTGGTGGATATCAGGGTGCCCATGACGCCTGCAATGAGGGGGATTCAACAGGCTGTGTTGGAGACSATGGATGCTTGTCTCAAGGAGCTTAGAAGGACTAATAAGGTGGATATTGATGATCTTACTGTGGAGAATGGGCTGTTCAAGTCATTTGATGAGGTAGTGAGGAGGCAGCTTGATCCCATATGGCATACACTTGGGAAAAAAACCAAGCAGCTGGTCAGYGATTTAAGAACACTGAGGAAATTGTTGGATTATCTTGTCAGGTATCTTCTTTTTCTGATAAAGCAGCTGAAAAATGGTTTCTTTCATTGGAGTAGACATGATTGCTAGTTGATATAGAGCGATACTTATCATACCCATTTATCTTATGCCAATGACAGATATATAAGTCATGTACCGTMCTTGATCATTCTTTAATGCATTTTTGATAGACTTAAAAATAAATTTAAAATATGGGTAAAATAGCTTAGGGATCAATTTCAGTTAAGTTCTTATTATTATTTTTCTTAAAATCTGGCTCYACTTAAGGTCATTGTGGATATGAGGGAGTTCATGAGCAGCCTTCCAAATGTTCTTCACCAAAAGGGCATGAAAATCATACCTGTTACTCTGGAAGTCGGCGATTACGTCCTTTCGCCCTTTATTTGTGTTGAAAGGAAGAGTATTGGTGATTTGTATCAAAGTTTTTCGTCCGGCCGGCTGTATCATCAGGTGGAAACAATGATTCGCTACTACAAAATACCTGTTCTTCTAATTGAATTYTCACAGGATAGAAGCTTTTCTTTTCAGGTATAAGKARDGAGACTCTTCTGTATCACATCATGTTTATTACCTGCTGTTTATGATTTGGCCTTTCGAGACACCAACTAGTTACTGTTTATTGCTCTAGTGATCTTGGCGATGATGTTTCGATCGCAACTTTTGCAACACCACAAGTTTCATGCTTGAAATTATGGATTTATCTTTCTCWTGTGTGAGAAACAACTAAAAATTCAATGATTGGTTACGTTTTTGGTTTATATAATTAAACTCTGGATATCTTGGTGTAATTTACATTGCTAATACATCATGGATTTCATGCAGAGAAGTGGAGTGTTCTTCATAAGTGGTGATGTTCATTTTGCGGAGATTACACGTTATGACTGTGGTTGCCAATATCCTTTATATGACATCACCTCAAGTGGTCTAACTCAAGCTGTTGAGAGGACTGTGCCTCCACCCTTGGATTATCTTCTGAGGTTAGGAGCCTGGTTGACGCCAACAACTATGAGAGTATATTCTCCAGCATGCCAATATAAATCTTGCACGTATGGTATGCCAATTTATTACCAAATGACCTGATTTCTCTCAATGCATCACATAGTTTTATTGCGCATTTCTTGGCATTTTTGGAATTTTTCCCATCTTAGACCTATTTGGTTTTTCTCATGGCTAGAAGATGAGCAGATA-------GCTTAAACTTTTAGATGCCTATTTATTGACAAAACAGGTATGGATGCAAGGTCCTATAGGCTCAGCTGCCTAMAAGAAAGCAACATCTTTGAAGTGGACTTTGCGGAGCTATTGCAGATAAAAGCAGCTCTTATAAAGGAAGCAATGGGCTCTAACGAGCAACAGAAGAAGGCGATGACGGCAAAGTCTGTGACTGGTGTGGCTGCTGATATTAGAGATGGAGACTGGCTTGAGAAGCTACAGGCATGCGGGTTTTCGCCGGAGAAGAGTACGGTGTGGGTGCTCGAAGGCATACTCTACTACCTCCCTCACCTCAATGCCATGAAAGTGCTTCAGACGATTGCGGCCAACAGTTCGCTCGCAAACACGATCCTTCTCGCCGACTTCATGAACGAATCCTCAGCCTCCCTCTCCAGTTCTACTTACCACTTTTACAGTGACTGGCCGGACCAGCTGCTGGAAGCTCTGGGCTTTCTCAACATCAAGCTTTCKCAGATTGGCGATCCTGAAGCAAGTTGATAACAATGAATGGGGATTCTGCAAAATCTAGCAGCACAATT---TTNNNNNNNNNNNNNNNNNNNNNNNNNNTTTTTTACTAARCACAGGTTGGAGTTACACCTGAAGGAATAGAGGTTCCACGCAGTCTCGTAGATGCGTTTTTGCAACAAAAGATAATGATGATGCCGCTTGATTCCCAGCCATCCATTCCTACCACAAAAGATCCTAARTGGCGTTATATGTGGAGAGTTGGTCCTCGCCCAAAAAGCACTCGCTTCAAGGTCATAAGCAGTTCCACTGGTGCTCATCTAGCTTCTTCAAGCAAGATTATTGATTCAGATTCATGTGATGCATAATTCCCCTCCATGCAGGAACTAAATGCAGAGCCTGTAATACCTGAAGGATTCCCTGAATGGAGAGAAACCATGGATTCATGGGGTTCCAAAATGATATCTGCTATCGAGGTGGTCGATATGTGCTTTCCTCTCCCCTCTCTTCCACTATCCACTCCTCTCAGCACAACCACCACCGTCAACGCTTTCGTTTCCCTTGCTCAGTTTTTTCCTCCACCATTCCAGGCGACCTTCCCACCCTCGAGCCGGAAGATAGCAACTTGGACTCTGACGCACAGAAAGCCCTCCTCAGAGGAGGTGAGCAGGTCACCTGTGTGCTCGAGGAAATTATCAAACTGGTATTTTATGGATAGCCCTAGTATTCACTTGCTTATTTGTAAATGACTCGTTTGGGTGTCATCGATCTCCTATTTTTTGTTTTCCACGTGTTTATTTATAAATGATTCGTTTGGGTGTCATCAACCACCTTAATTTCTGGTGTCTTGCAGCTTGAGGACATGGAAATGGATGAAGCTTCGGAGGCAGTGGCAGTGGAAATCGCAGCACAAGGTGTTATAGGGAAGAGGGTTGATGAGATGGAGTCGGGATTCATTATGGCTCTTGATTATATGATACAACTTGCTGAGAAGGATAATGATGACAAGGTTACTGAAGGAATATTTTAGTCTGGTTCTTTATACTACAATGATTCTACTTTGGTAATTAGTTTGTTTGCTTGCTGTCACACCTAATTATTTCGATTTATTGAAAGAAATTCTCCTGGGGAATCTTCTAAAACAGCAATGAGTCCATAGAAACTATTTGGATTATCTGCCAAAAAAGATGAGC-TTTTTTCCCCTGTAAGAATAGCAGACTGAATATTTTAACTTGCTTTTTCTTGGTTTCATTCATGTTGTTAAACTATTGTGTGTTCAGCGCAAATCTCTTCTGGAGGTTATCAAGCAAACAGTTTTGGATCATCTTACCAAAAAGTGTCCACCCCATGTGAGTTATCATCCTTAGAACTTCATTA-------------------ATAAAAGAATGAGAGTTTTGAATTGATATTCACTTACATCTATGGTGATGCAATCTACTTCTCACAACTTTGGAACAGGTTCAAGTGATTGGATTGCTTTGTCGAACTCCTCTTAAGGAAAGCAGACATGAATTATTACGCCGAGTAGCTGGTGGTGGTGGTGTCTTCAAAGGGGAGAATGACCTWAAAGTACAACTACCAGGAGCAAATCTGAATGATATAGCTAACCAGGCTGATGATCTGCTGGAGGTAAGGTTCTAAAAATCCATGATTAATACATCCTATTTCATGCTTGAAATGGACTTAGAGCAGTATGAACTTTCTCCTTTTAAGCCGGAAAATTTATCTCAAGTTGTAAGACTTTTTTTCTTCTTTAGGTTGGGCCATCGCTTGTCAAATCATTTCATAGATGTTTTTT--GCGGCTAAAGGCACAAAGGTAGCTCCTTTAAACAAAACAGAGCAAGCAAGGAATTTGTTCCCTCTTCACTATCTCTCATCATCATCCCCTACCTTATGAGATCC------------------------------------------------AAACAAATTAATCTCATGGCCGYGTCTTCGCCGGCRAVGCCATTCACACCACCAACACHHHTCCTCCTCCTCCTCCTCCTCNNNNNNNNNNNNNNNNNNNNTCCGTCATTTCCCACCTGCAGATCATACTGCGGAAACATAACCATCGACTACCCCTTCGGCATCCACAGCGGCTGCGGCCACCCNATCTTCCGGCAACTCCTCTTCTGCATCAACAACCTTCTCCTCCTCCACGTCCCCTCCGGCTCCTACCGCGTCCTCTCCATCGACTACGCCTTCCACCGCCTAACGCTCAACGACCCCACCATGTCGGACTGCTATTCCCTCGCCCCCAATTCCTTCCCCGGCCACGGCTTCATCTCCAACCCATGGCGCGCCCAATTCCTCCGCCCCGCACCNGACAACGTATTCTTCCTACTCGGCTGCCGCCACGACTCCCCTCTCTTCCAACTCGGCTTTCCCGGCGCCGAAGCCGGTCGCGGGCGCGTTTGCCGAAATGTATCAGGAATGGGGTGCGAAGACTACTACCGATGTCCCGCGTGGGACGCGGGGGGCGGATCATGGCCGTGGGCGCGKGCGGCGGACTCGGCGTATGGTGCGGCGTCGAGCCCGCCAGAGTGTTGCTCGGTGGCGGCTGGGGTTATTAGGGAGGTGAATTTGACGCGGCTGCGGTGTGCCGCGTATAGTAGTGCTTATAGCCTTGCGCCGGTGCGGCCGAGGGAGCACATCTCTTGGAAGTTAACATTATCTATGCTTTTGCAGAGATTTCATTACACTTGTTTCAACTTTTGYGTTGTATATTATCATTGATAAAATTTTGCAGGTTAAATTAAATGCCATGTTTTGGTCTAAACCTGGCTCATTGGCTCTGCCTCTTGGKTCTCCTTTGAGARTAGAAGAACCTCAGTATSAGGGCCTTCGACTCATGATGCTCAAGCTATTACTGTTTTATAGTAAGCAGAGCAGGTCAATTAGAGGAGCAAATGCTGTCTATAGGAGGATCATTTCTCAGGTCGATAAGCCTGCTATCTATGATGGTATACTTCTTTTGCTATCAGCTGATTACATAATCGYAACWCTTGAAACTTTGTCTGYTTTTCATGCTTGTATTTAATGTAAAATTCGTTGCTTCAAAACAATGGAGATTTGTTTCAYCTGATTACTTAACTCATATTGCTTTCCTGTTCATGAACCACTCTAGCTCCAAGGTGGTCACTCAATGGT--------------------TAGTGCACTACCTGTTACTAACATTTTAAAAAATGCTAAGAATCAAGATTACATTGTTCTGATGGATGCTGTTTTTATCGTTCTAAAGTTTTGAGGCTTATTTCTGTATTAAATCATAGTTTTACTRTAATGTTTTCTAATTAGTATATTGTGCTTTTATCATGGTTACATGTATATAATTTTTCAGTATTTAACCTGGAGAACACGTTCAAAACTACTTTTTCTCTACTGGTGCTTCATATGTGGCTATTTCTACGTCGTTTGAAGGAAGAGGGAAAGGAAGGTGCTGAATTTGGGCAATATTTATATGAGATCTACAACCATGATTTAGAAATGAGAGTTTCTAAGGCAGGGGTAAGAAAAATTTGAGTACTTCATATTAATTTYAAATAGCTGTGAGCTACCAAGTTGCTTGAACAGGTTCTATCTGATTATTTGTTTGAAGATTGATGTTTWCAAAGAAAATATGCATGTTCTGGTTACCATTATTTAGTTTTTGGAACGCACAAAACTTCTTATACTGGAGATGTTTAATTTGAGAAAATCAAAGTAGTCTAGAAGGGGGAAGAACCACACGGATGCACACATGGCCCACTTATATCCTACGGAAGAAGATGAAGCGTAGAATAAAGCTGAAGTTCAWTATTGACCCGTCGATAAGCTATGAGCAACGACCCATCCGCCGCCATGGCGGCGCAAATCTGCGACCAGATCCGCTCCGTYTTCGCCCCTCCTGCTCCAACTTCCKCCGCCGCCGCCTTTTCCCTCCTTCCACCGCCCCTCCATGTACTCGTCGGAGAGATCGCCCGCGCGGCGACCGCATCCAAGAAAGTGTTCGTGCACGGTGTCGGCCGAGAAGGGCTCATGCTCAAGGCGCTCTGTATGCGTCTCTTCCATCTCGGCCTCTCTTCCCACGTCGTCGGTGACGTCACCACCCCTCCCATCTCCGCCGGCGATCTCCTCATAGCCTCCGCAGGTCCCGGCGCTTTCTCCACCGTCGATGCCATCTGCCGCGTCTCCAAGTCCGCYGGGGCTAGGGTTTTGTTGATTACCGCTCGGCCGGGATCTGGAAGCGAGGCATCCCTTTTGGCCGATCAAGTCGCCTACCTTCCGGGGCAAACGATGGCGGACGATGAGGTGGAAGGCTCCGGTGCTTCGCCGGAGTTSAGTTTACCGATGGGGAGTGTGTACGAAGGAGCGATGTTCGTGCTGTTTGAGATGGTGGTGGTGAAGCTGGCAGAGAAGCTCGGCCGGACGCCGGCGGAGCTCCGGTCGCGCCATACGAACTTGGAATAGTGATGCGCGGTTGCGCCAGCCAGGTGTTCGTGTTATGTGCGCAAACAGAATTAGCTTCGACGGGGTGGTCTGCCTATGGCAATATTAGATCTTGGGGGTGTTATTTGGTAATGTGTTGCTATCTTCTCTTATTTCAAAATTAAAATGATTTAAATTGCCAATCATCCTAATGGTTTTTGTCTCAGATCTTTGAGGGAGAAAGGAACTTCCTGGCATCCATAATGGAATCATCCGATATGCTATATGCAGCTGCAGCAAGTCTTAACTTGAACTTACAGTTGTTCTGTTCACATGCGCCYGAAACTACTGATGAWATTATTCTGAACTGTATCAGGACGACAAGCACAAAAGATGGAGGTCTTTACTCAGCAATGCCTGAATCAGAATGTATCGCGGAATCTTTTCTTACAAGSTTTCCTTCTATAAATCCACTCTCAGCGCATGCAATACTTTCCTCCGGCGGCATGCTTGTCGAGTTTTTCCAATGGTCGCCTGAACGCAGAATTCAGGCKATYGGAAAGTATAAGGTGCCCGCAGAAAGCATCTCTCTTTTCAATGCTTTGTGCAGATATGGGGAGTTGGGAGAATCCAAATCTGTAATGACAGATTGCTCGTCCGTTGATTCAGATAATAGTAGCGGCACGCTACAATCCAAAAGAAAAAGGCAGAAATATGCGACGAATTATGGCACACCTGGCATTCMGGTGGATGATTCCTTTCATGTTGAACCAAGTCAATTGAACCATAGCACCAGTGTGATGCCTCRACCATCCCATCCATACCACTCAAAGAATTTCAAGTTTCATGATGTACCAGAAAAGGTTCAGTTTTTCAGCAATGCGAATATTTTGGAAAGAAAACACGAGTCAAACTATTCTAAGATGAGCAATATTGCCATTTTTCTCCATTTTAAGCATAATCGAGATTCACCAGCTGATCTATGTCTGCTAACTAGGCTGGAGTCCAAATAGCCGATCCTGCAACTGCAGTTTTCAATGGACAAGAGGTGGAGGTTTGGCCAAGAATCACATGGAAACCAAAATGGGCKCTGATATTTTCGGATGTGAAGAGGAAAGTAAATAAAGGATGTTCTATTTCCCAGAGATCCACCATGGCCATTAATGGACAAAACATTTATATTGAGGACCTATCGTTGGATGGAGCAATTCTGATCAATGCTGTTGATGARGCTGAGGTGCGTAATGTTCCCTTTAATTCACTTGGGACGCGCGTTTGATGC-CACTGATAAATTCTTCTCGTAGCACCTCTAGCGCCATTCCCCAACATTCCCATCCCCACCCACTCTCGCTTCACTGTTTCAGTGGAACAACACTAGACAGGGCATGTCGCACGGCGAAGACGGCGGCAGCGTGGTCGTCACTACAAACAGTTCACCAGAATGGACGGAAGATCTCGAGTACATGACCGGATTCGGAAACAATTTTTCATCCGAGGCGCTTCCTGGTGCTTTGCCTGAGGGACAGAACAACCCCCTTTTATGCCCCTTCGGCCTTTACGCTGAGCAGATCTCCGGCACGGCCTTCACTTCCCCACGCCGCCTAAATCAGAGGAGGTTAACTCGTTGCTCACTCTTCGCCTCCTATCTTCCGTGTCGTTCTTGATGATGAGTTATTGATGCTTCTTCCTGATAAGAGTTTGGATCAAGTGGCTGATTGGCTTATCAATATCTAGTGGGATTTTCTATCCTTTCCAGAAGCCGTTAAATTGTCTCCTTGTTTAGGATCATATCCATTTGATTACTTTATTCTTGACGATTCTTCAGCTTACAATCATTTGATTTACTATTTTCGATTGTTTTCATTGGTTTGCTTACATCAGGGACGGAAGCCTATAAGAAAAGGCAGCTGAAAAAAATTGCTTAGGTGTTCTAGGTATATTTAGCGGAGGGCAAAAG--ACATAAAGTGTAAAATTTTCTTGTCTACTGTATGTCGTTCCCAATACACAGTTTCTCTATTAGATTACACCAATCTTTTTCCTTATCCAATTTTTGTTATTCTTATCATGTGCAGGATTGTGGATTACAACTGAATGTGGAAGGTTGCAAGTCTCTCCGGGTGAAATAATTGTTATTCCACAGGGGTTCCGATTCTCTGTGGGCTTGCCTGATGGTCCATCACGTGGTTATATTGCTGAAGTTTTTGGAACTCACTTTCAACTTCCTGATCTTGGACCTATTGGTACAGCCTTTTATTAGGTTATGTTAAATTTCTCCACCTTTTCCGGTTCCCTTCAGAGTTAAATATTCATCTAAATGCTGTTTAGGTGCTAACGGCCTAGCTTCTCCAAGGGATTTTTACGTTCCCAAAGCTTGGTATGAAGATGATGCTCATCTTGGTTACACAATTGTCCAGAAGTTTGGTGGAGATCTGTTCACTGCGAAACAAGATTTTTCTCCATTTAATGTGGTTGCTTGGCATGGAAATTATGTGCCATATAAGGTATTAGTTATGTTTGTACTCTTTGTCCGTTCAATACAGTTTTGTTTGATCATGGTGATCCTTCGATTAACACAGGTAGCTTACTCCAAGTTGACTTCTTTATAGTTGGCTAAGTTGAATTAAAATTCTCCTAAAACGGGCTAAAAGCAAATAGAGAGAATTAGCACAAAGAAGAATATAATGATAGTAACCAACTTCTAAAATTCTTCTTATTATTGCTTGAATTTCTACTACATCTATCTTCTGAATGCAGTGCTGACAGCTCCAACTGATAAGCCTGGCGTTGCTTTACTTGATTTTGTCGTCTTCCCTCCCCGTTGGGTAGCTGCTGAGCACACATTTTGCCCTCCATATTATCATCGCAATTGCATGAGCGAATTTATGGGCTTGATATATGGCAGATATGAGGTAAATGCCTCTCTTACCTGCCATAATTAATCCTCTTTATGTATTTATACTATACAATATCTAGTAC-------------TTAATTGGCCTTGTACTTCATTCAATATATGAATTGAGAATTTTACAAGTTTACCGGAGGTTATATTCAGGCATCTGCTTTAGCCTTTTTTTCAACAAATGGAAACCTTGTAYAGGACATCTTCTTGCTTCTGCTGGAATGGATCAGTCTGTTCTTGTGTGGAATGTATGGAGCAAGTCTCAGAAGAAAGTCTGCACTTTCAGCCATCACCAAGCAGCGGTGACAGATGTGAGGTGGTGTCCACAAGGGCTGTGTTTACTTTCTTGTGGATATGATTGCTCATCAAGGCTAATAGATGTTGAGAAAGGGGTGGAAACGCAACAATTCAAGGAAGATCAAGTTGTTCAATCCATAAAGTTCCACACATCAAACTCAAATCTTTTCCTTTCAGGAGGTTCGAAAGGTTTTCTTCGTCTATGGGACACACGAGTTAAGAAGGTTGTACATGAATATCTCAAACATTTGGGTCCGGTCCTTGATGTTGAATTTAGTGTTGATGGAAGGCGTTTTATTTCTTCGACCGACACTTCAATAAGCAACATTAGTGAGAATTCCCAGAGGCCTTCACATGCCCATGCGTCAGATACCACCCCTCAGATTCTTCCTTCRTSGCGCAGTCGAATGGGAACTACATAGCCGTCTTCTCAGCCAGGCCTCCCTTCAGACTGGACAGTTTGGGACAGGCTCCTCCGATGGCGCCATTTATTTCTACGATCTTTTGCTTCCATCCTTCCATTCCTAATGTTGTTGCTGCCTGCAGCTGGGACGGTCAGATTTCTGTCTTCTCTCAATGATTCGGCTCAACACTTCGATCGACATTACATAGTATCATTAGATGATAAGCTATGTATTATTCTTTTTGCTGACCAGAACAAATATTATTAACACTAAGGCTTTGGCTTCTTTTTGTGATGCAGCTTAAGAGATGGGAGCGAAAGGAGTGCAAACCAAATAGTCTTCCATTATTGCATAAGATGCATGTTAAAGTGGGGGACACTGTAAAAATCATTGCAGGCGATGACAAAGGTAAGATAGGAGAAATTACTCAGATATTTCGCCATAACAGCAAGGTTGTTGTAAAAGAGATAAACTTTAAGACAAAACACRTGAAGAGCAAAGAGCAGGGTGAGCCAGGGAAGATTGTGAAGGTTTGTTGCTTAATTATTTAATTTTTTTTTTATAATTTTGTAATGAATTGAGGAATATGACAGATTCAATTGATTTATCTCGCAGATTGAAGCTTTAGACCGAATATTTTAGATGGTTCCATCCTGTATTTGATTGTTGATGTGTTTCAACAGTGCTGTTGTTATTTTACTAGTTGGCTACATGCGTTACAATGAAGTCCAATGGAAAGGCTATATTTCTAATTGTGGGACTGCT-AAATAGCATAACATAGTGAAGTTCAATATTTTTGAAATTTTTTGATTATTCTTTCAATATCACTTTGTTCACACGTTCGATCTTTCTAATTATGATGTTCTTCATGCTGCTGACATGATTGGTTCACTTTAATTGTAGTGGATAGATGAACCTACACTTCTGGTGACACGTTTTGAGTATGCAAACCTTTTCCACACAGTTACTGATTGGTATAGCGCATATGTCTCTTCCAGAGTTACAGGCTTGGCCAACAGGCCTCATGTGATATTTGTTGATGGCCATTGCAAGGTATGATGCCTGATGGTACATGCACACGCATTCATGATTGCATGCATTTGATGATATTCTCACTATTAATCACAACTTTTTTTTTTTGAAAAAGAAATTACTCTGGACTTGACAGTTTAAAATCATATGTTCTATGTGGTCTTTGGACGATCACTTTATTGNGAGTTGCTTCTTCATGACGTTTAACCGGTCTACAAACTAATTATCTGTTATTTCTATAAAGCATTCCGAATCTGATATCTTATGGATGCGTTTTCTGATAATTGATGCAGATATCGGAATYCTTAGCATCCATCATGTTGCGATTCTATGTGAGAACCTTGAAAAATCTCTTGATTTCTACCAAAATTTTCTTGGTATGCGCATATTTCTTATCYAACAAGTTATGTAAGCTCATTCCTTTACAAATAAGTTAATTATAAGACTTTCTATGTGATAGGACTTCAAATTAATGAAGCAAGGCCGCATGATAAGCTTCCTTATAGAGGAGCTTGGTTGTGGGTGGGTGATGAAATGATTCATTTGATGGAGCTTCCAAATCCBGATCCGTTGACAGGACGHCCTGAGCATGGTGGCCGAGATCGTCATTCGTGTATTGCAATTAGAAATGTTTCTAAGCTCAAAGAAAAATTTGATAAAGCAGGTAAGYGTGAAATATTTTTGTTACACATTCGCAATTTTTGTTGCACCTTCA------------------------------ACCTTAGCTCAAATATACMTACTTTGTTATTTTCTTTAGTTGGAAGACTGATTCACTACAATTAACTAGCATGTATCCAAAATGGTCTGCTGACTGCAGMAAAAAGATGGCATTCTGATGATACAATYAATAAAGCAAAAGTTAGAGCCAACACTCCACACATAGTCTTCTTAATGTTTAATGTTAATTTACTTAAAATTAAATATAAAAAGATCATCCTCTTTTCGTACTAATTACCAAATTATTTTATAAGTGCTCCAGAAATTAAATGAGTTTATAATTTACAGGAGAAGCCAAAGAGATACCATTTTCTYGTAGCAAATGCAAAATTCATGCTAGATGAGGAGGAACACTTCAAAGAGCTGCTGTTTGAGAAGCGCCGAAACTATGTGGAAAGGAACAAGGAACAGGATTTCTGGCTTGTCATTGAGCCCAAGTTCCTCGATCARTTTCCAGACATTTCAAATAGACTGAAAAGACCTGCGGTGGCCTTGGTCTCCACTGATGATCGATGGATCACGTAAGTATTATTATTCTGTGATTATCTTGGGATRATTCTGCTCYTCTTTCWTCAWCSTTTTCTATTCTAACACTTTGCACAACCCTATGTTTCACTGGTCCTCCACCCTAAATATTCATTTTTTTCTCAGCAGACGGTTCTCAAACTGCATCTTTCGCWCCTTCCCTCCTTCCTTCCCATTTGTCGTTTCACTTCCAGTTAAGGGGAAAATTAAACCCAAGGAACCCTAGCCTCCTTATTCTGAATTCCAAAACTTAGGGCCTAATGGCCTCCAAGCTTGGACTCGCCGGTGGGATCCCGGAGCGAAGGGTGCGACCGATATGGGACTCAATTGATTCTCGTCAGTTCAAGACGGCTCTTAAGCTTTCAGTTGCGCTTCTAGCAAAGTACCCAAATTCTCCTTACGCTCTTGTAAGTATTCCCTTGTTGTCKTATTCAAACCTTAGTTTTGTTGTCATTTCTATTTCAAGTTCGAATTCTTTACTTTGTARTTGTACTTCTCCCCTGTGAATTAGGGACTGAAATTTGTGTGGGGATTGTGTGAAGTAAGAAATTTTAGTAAACATTGAATGATCATTTTGTGAGCTCCTCTGTCTCATAGACATGCCATAGTACTCCTATCTGTCYCATTTKCTTGTCACTGACGCCAAGAGTTTGCTCAACTTAATCTAGGCTCATATGTGGGACATTCGCCGATTAGAAACTCGATCCTTCCTCGCCAGCCTCGCGCACGGCCGTGTCGTCAACTCAGCCTACTTTTCCCCACATACTGGAAGCAAAATCCTCACCACATCTCAGGACAATCGGCTGAGAGTGTGGGATTCAGTCTTTGGAAATTTGAATTTGCCCAGCAGAGAAATTGTCCACAGCCATGATTTCAATCGCCACCTGACTCCTTTCAAAGCTGAGTNNNNNNNNNNNNNNNNNNNTTTKNNNAAATATTTCCACGCCATTGTTGCAGGTGACGAACCTTGTCTTCCGGTACGCGAAGAAAGTWGGAGCAAGCTACATAAACAAGCCCAAGATGCGGCACTACGTCCACTGCTACGCMCTCCATGTCCTCGACGAGGAGGCATCCAACGCCCTGCGACGGGCTTTCAAGGAGCGCGGCGAGAACGTCGGGGCCTGGCGCCTCGCCTGCTACAAGCCCCTCGTAGCGATCTCCGCCGCTCACGCCTTCGACATCGACGCCGTCTTCAACGCCCATCCTCGCCTCTCAATCTGGTACGTCCCAACCAAGCTCCGCCAGCTCTGTCATCTCGCGCGTAGCTCCNCRCAGCCCAACGCTGCCGCCGCGGTGGCTGCTGGAAGCAGCGGCTCCGCCCACCGCCCGCTCGGGGGATCTGACTCTGGACTCCGTCCTTCCATGTTTTAATTAGTGGTTAATTGATTTTCGCTGATGGATGATGCTTCACTCTGTACTTTTTATGTGCGTTTGGCTTATATATATATGTTGCTAGGGTTTAATGTGGGTTATATTTAGCTC---AAAACATAAACCACAAAATGCTTGTTGCTTCTTCCTCACCATCCCCTCCCATGATCCTCCATCCCCCTCCAACGCAAAACCCCACCTGCCCRCCCCCATCACTCCTCCAACTCCGACCACCACACCATCGCCGCCTCCTTCTTCTTGGTCTGACCACTTCCTCCATCTCTCTCTTCCTTCTCCGCCACATCCCGGCCGCCGCAGCCCGTGGACTTTTCCAGATGCCCCCCGCCCGTCTCAGCAACCGTTACTTCCTAGTCCGCGCCGGGGAGTCGGTATACGATGGCATGGGCGTCCTCAACACTAACCCCGTCACCAAGACCTCCGTCGACAGCGGACTCTCGCCGGAGGGTAAGCGCCAGGCGACGCGTGCGGCTTTTGAGCTCCAGAGAYTGGGGGCTTGTGGGGAGAGCTGCTGGATTTGGCCATCTATTACACAAAGGGCCTATCAGGCCGCGGAGATCATTGCCTCCGTCAATGGAATCGATCGCAGGTTCATTACTGCTCAACCTTTTTTCACTTATGATTTGAGACTATTGTAGATCTTGATAGTCGCTCCGCCTAAAAAAACTGAATGAACCCTGAATMAGAAAMTTAATTTTTTTCCTGCATCATTTCTATGGATAGACAAAATCATCCTGAGTTCTCGACCTCATTAGTTTATTTAAATCCTAATAATGTGCTTGAAAAACATGGCATGCCAAGCTTTCATATAATCTTGTTTCCTGTCTTGCAAAATTCTTATTTCTTTTGTTCTCAGAGCAAGGATGCAGAAGTCCTGCTAAAGCTTGGGAGTACAACAGATAAGCGTGAACAATACAAGTTGATGAGAGATGCAATGGAGAAAAGGTTCATTCAAGTGGCTCGTGGCTCTATAGTTGGTGGTGTTCGTCTTGGCATGTTTACTGCAACATTCTACGGGTTACTTAACCTTCTTGCTGATAGGCGTGGAGTTCATGATGCTTTCAATGTTGCTGGAGCTGGTTCCGCTACAGCTGCTATGTTTGGCCTAATACGTGAGTAAAGTAGCCTTTTCCAAATTTAAACTTTTATGTTTAATGTACACGTGCTACTAATTTCTACAATGTATGGATATTAGTTCAGTTTTATGATGTATCAAAATACCCATTCCATCTATCTTCATTAGTGTAGTAAATTAACAGTCCATGGTCATCTAAATGGAAAAATGGTGGCAAAATATCCCAAACAAATTCACATACACGTATCAGGCAGTCATGTGCAATTTTCAAGCTAATCGTTATAATGCTTGCTCAGAATTGATATGCTGACATTCATGTGATCAAAATTTGTTGCATCGAATTTCAAGTTGTATTTCTGCAGATTTTCTCATCTTATTCTTCACCGAAGCTCTTTTCTATGGAGGAGTCGCAATATTTGTTTCACTCATAGATTATGTCTGGAGGCCTCTCAAAATGGTGGACGCCAGTAATAACAATTGGTCAAAGATCCAGTTTGGGCTTCGAATATCTTCTGTTACAACATTAGCTCTGAGCCTGATCATTCCCCTCGTAACCATGGGGATGGTTTGGCCATGGACTGGACCAGCTGCTTCTGCTACTCTTGCGCCATATCTTGTGGGTCTTGTTGTACAGTTTGCTTTTGAGCAATATGCTCGTCATTACARGTCACCTGCTTGGCCAGTCATTCCTATTATCTTTCAGGTGCTTATGATRATTATTCCTTCTGCTTTATTATTCGAATATGATTTTTCATGTTGGTGAGGTTWACGAAGATATGAACAACATTAATATACGTATCCATGCATGCACGAATTCTAATCCTTTCCCGAGTTAGCTCGATTTGAAACTGAGCTCAATTCATTATGAAGATCAATCAAATTTTCTAGCTTTCTTCAATTTGCCTTGATTTCACTTAATGVWWWYYTHWTTTTTCCTGYCTGYTTGCTTCAGGTTTATAGACTGCATCAGTTGAATAGAGCAGCTCAGTTGGTGACAGCACTCTCCTTCTCTGTGAGAGGAACTGAGACAACACCRCAGACTCTTGCCATAAACAGCTCCCTTGGAACACTCCTAACGGTCCTCCAAATCCTTGGGGTCATCTGCATCTGGTCCCTCTCGAGTTTTCTCATGAGGTTCCTTCCGCCGTCGGTGGCCTCTCTYGATTCCAGATAAGATTCTTGATATTGAAAAAGTTAATTTTGAAGATTCATAAGCAGGGAAAAGAACAGGCTTTGCCTTCGTTTTGATAGTATGTTTTTTGTGCTTAAAMTGACTAYTTAGGTGGTCAAATGACTTCATGCAGGTGTAGCTTTACAGCTTTCAGATGATCCATCCCTAACAGAAGAGGTTTACAAACGTGCTCTTTCCCTGGCCACGGCTGAACAGGCACATGCCATCCTCTCAAATCTTGGAAATCTCTTTCGCCAGCAAAGAAGATTTGAATATGCAAAGATTTTGTTTGCCAAATCTTTGGAGTTTTGTCCGGGATATGCATTGGCACATAACAATCTTGGTCTGGTTTATGTGGCAGAGGGCAGATGGGAAGAAGCTATTRACTGCTTTGAGAAAGCTTTGCAGTCAGATCCTCTTCTGGATGCCGCAAAATCCAACCTGGTCAAAGTAGCCGGCATGGAAACTAATGCTGGTTCCTTGAAGTGATGCAAATCAAGACGAGACTTTTCTGTTCTTTCAGTGACTAGCATTTTATGTGTTAGATTCAATGGAAAGCATTGGGGYTTTGGCCTTGTTTTCTTGCTACTAAGTGCAGCAGCTCAGTTCTCGTCCATCAGGCACTTGCTGTTGTGGTTTCAATATGTTCATTTAGACCTAATCTGCAGCAACCTCTATGAACTTTGTCAAAGCTTGCCACCACCTWAAAACCACTTGCAAGAAAAAATAGGCTCAGGCAGCCATATTTTATTTAAACTGTGGTCTATGTATRTGCAGGCCTTTTGCTTCTGTGCTGACAAAGAGGCCCTAAGGCARCCTCGAATTGTTCGTGTAGGCCWAATMCARAACTCTATTGCACTTCCTACTACTGCGCCCTTTAATGAACAGAAAAAGGCCATCATVCACAAAGTAAAATCTATGATTGATGCAGCCGGHGCTTCTGGCGTNNNNNNNNNNNNNNNNNNNNNNNNNNNNNNACATGGTAAAAAGATTTGAATTTTTDAAGTYRAGVGATTTATAGAGTTGTATTGTGADTGCAGGAAGCATGGATGATGCCATTTGCCTTBTGCACACGAGAGAAGAGATGGTGTGAATTTGCAGAACCTDTTGATGGAGAATGCACAGTGTTTCTTCAAGARCTCGCTCGAAAGTACAACATGGYGATAGTGAACCCAATTCTAGAAAGGGATGYTAAGCATGGAGAAGTTCTCTGGAATACTGCTGTKTTAATAGGAAACCAGGGCAACATCATTGGCATACATCGGAAGGTAAAARAAAAMCCGGTTCTCAAGMGAGGTTTGCACTTTGTTTATAAGCACCTTTTTGGATTTGAATCAGAATCACATTCCTAGAGTTGGGGATTTCAATGAGAGCACATACTACATGGAAGGAAACACAGGCCATCBAGTVTTTGAAACTTGYTATGGGAAGATTGCTKTGAATATTTGTTATGGAAGGCACCATCCTTTAAATTGGTTAGCTTTTGGATTGAATGGNGCTGAAATTGTCTTCAATCCTTCCGCTACTGTTGGAGAGCTGAGCGAACCAATGTGGCCAATTGAGGTACTTTGACATTCCCCTCTATTTTCAGTTSTTCTCAGGCAAGAAATGCTGCAATAGCAAATAGTTATTTTGTTGGTTCAATCAACCGCGTTGGCACTGAGGCATTTCCAAATCCATTTACGTCTGGTGATGGAARACCTCAGCATTCAGATTTTGKACACTTTTATGGATCCAGTTATTTTTCATTCCCCACAAGCTGCTATCAGATGGTTTGCTAGTCTCTGAGTTTGGAAGTAGGCTAATATTTCAGTGGAATATCATTAATTTAATGTGAACCTTTTGCAACAGATTTCATCGCAAGGATGTTCTTGATCTTCAGTGGTCTCCTGATGGTGGACACCTAATTTCTGGGTCTGTTGACAATTCTTGCATAATATGGGATGTCAATAAAGGTAGGTGGATGGCTTACTAGTTAAGAGTGGGACAGCTAAAACAGCTTGCATAATAAAATTCTGTCATTTGTTGGCAGGTTCTGTCCATCAGATTTTAGATGCTCATTTGCATTATGTTCAGGGTGTTTCTTGGGATCCGATAGGGTGCTATGTTGCTTCTCTTAGTTCAGATAGAACGTGCAGGATCTACGTGAACAAACCTCAAACTAAGCAAAAAGGCTATGAGAAAATAAATTTTGTGTCTCAATATGTATTGACAAAGTTGGAGGTACAAAACATGGATGATTCTACGGTATGTTGATCTTCTACTAATTCTTATATAACAAAAATTGCRGCAGCACAGGATAACTATTCATTTTTTATCTATTCAGCCTCTGTTGGCAAAAACTCATTTATTTCATGATGAAACAAAGCGAATCTACTTTTAAAATTTGTCCCATGTACCAATTCCTAAAATTTCAGGTCTCTTTTGTTCTATAGAAATTTATGCATTTATCAGAACAAGTTACTCTTGACTAACTTGATTCGCCATTTTTCAGGCGGATTCTCCGAATTCAGACTCCTAGAAAGGCTCGGAGAAGAGAAGAAGCCAACCTCCATCATCGGCGAGGTCGCCGAYGACTTGAATCTGGATCTGGTWGTVTTGAGCATGGAAGCAATCCATTCAAAACATGTTGATGGCAATCTATTAGCAGAATTCATCCCCTGCCCTGTGTTGCTCCTGCCACTGTGACTTATTACTCCTCTCAACCCTCTTCTCTGMAGGTCTGTTCTATTGAATTATTTACATGAAAATCTTTCTTA----CCAAATCCAGCAGGATTGCCACTCTTAGAAGAGCTCATGTCTCACCAGGCTTATAAAATTGAAGTTWTGGCTATGCAATAAGCTATTTTTCAGATTAGTTTACATGTTAAATGTGGAACTCGATTATTTAATTATCTATTTATTGGATATGTTCATTCCTTCTGTTTTCTTGTTTCTTCTTTTTCTTAGAACTCATATCTGGCTACTTGGAAGCATTAGGATTGTGA-TTGTTGGCTTTTACATTTCATCAAGAACCAGAAATGCCTGGTTAAGTTACTTTTGCTGTTGCTCTATTAATTTGCAATTTATTCTTCACATCATAGGTTGCTATGGGYRGAAGGTTTGGTATTGAAGAACCTCAACTTATGAAGATAATGAGAGCAACGCTTCACACGCACAATGAATGGTTTAAGTTGCAGATGGGCAAGGATAGATTCGAAGAGTTCCTTAAAATAGACCGTCTTAAGGATGTCAATGCTCACTTTAAAGGTGACAGTATGGCTGAGGTAAATACGGATATTTCAGCCCGTGGTTTTTCGCAGAGCACTTCTAGTTCAAGTAACAAGTTGCCAGAAGATAGCAGCAGTCCATCTCAAGTCTCCTCGAACGAAAGCCTGTATGATGAAAATGCAATAATTAAAGTTATGGTATGCCATGCTCCGACTCATTTACACATATTTCTTTGGATGACAATGGAAGCTAGTTCTTTG--------------ATATTTAAGTAGAATATCTAACTAATTGCAGTGGAGTTATCTCTAAGTTGTCAGGCTATGGGAATCAAATATAATCTCATTGGACTAGCACTAGTTTTAATATGTTGCCAGGAGATGTATTTTCTTTGCAACCTGCTTGTCTTCATCTAAGAATGACTTCATGTAATACTGCTATAGATTCTATTCAATGAGAAGACCCTTTTTCACCTTTATTGCTGTTCTTTTATTCAAGAAGGCCTTCTTAATAATATCCAAAAAGTCAATGTAACTGGTTAGGAAATGCCTCTTATGCTACTCCACCTGTATAGGCTTGCAAAGTACCCAGCAGCATGTGGTCTAAGTTAGGCCGTCTCAAGCGTTCTATAATGCCTAAGCTTACTAAAGGGAGTGCACTTTATGGATCTGGAGCTAGTTCAGGAATCATGTCCTGCATTGCAGGTCGACTTTTATGTGATACTTATTTGAGCTCTCGAGACCTCCTGAAGGAGGTATTTCAGAATTATATCAGATTGMATAGTTTGAGCGAGCTAATCTTTTATTTTATTTTATTTTCTTAATTCCTCTTCAATTGCTCGTAATATTTAAGGTTAGCTATTCGTTGACACAACTGGCAAAAACTCAGCTGAGTAAAGATAGGAAGGAGATTAGCCCGCATGATATTCCTGTGATGTTCCAATCATCAGCTGCACTGCTCCAACTGGTACGAGTTTATGTCTGTGACTGCCTTAGCGGTCCATTCAAGTGGTGTTTACTTGATCTTTATTTTATAATTTGTATGCTTGTCATTTTGATTCTCGAACTTTAACATTTAAACTTCATACAGGTGAAGAGTCGTTTCACCACGGGTGCTGCTTCAAGGTCATTTACATCTACTTCTTATGATCCAGTAACAAAAAATGAATTTGAATATGTCAAAGTTGAAAAAAACCCAAAGAAAAAGGGATATGTTCAGGTGCATACAACCCATGGTGATTTGAATGTGGAGCTTCACTGTGACATCACTCCACGGGCATGTGAAAATTTTATCACTCTTTGTGAGCAGGGATACTACAATGGGATTCCTTTTCATCGAAGTATAAGGTATGGTGAAAGTTATTGCACGATGCCCTTGATTTACTCTCTGTTTTACATTAAATTCTGACTCAAAAACTGTTTTAGAAACTTTATGATTCAAGGCGGCGACCCCACGGGCACTGGAAGAGGAGGACAGTCTATTTGGGGTAAGCCTTTCAAGGACGAGCTAAATTCTAAACTAGTGCACTCGCGCTTACATAACCCGATTATCGGCGGCAGATTGGCGAGACCGGCGTAGCTTATTCCCTGCAAACCTTACTAATTAACCTAAAACAAACATAGCTTCACGTGCCTGTGGAATGGCTAAACTGGCAATGGTGAGGCCGGAGACGAGATCAGCCTTGAGGAGAGAGAARCTGTAGGCGGGAGCCCATTCGAGTAYGGGGAAGAGGAACTGAGCGCCAAGCAGCCATTTGGTGCKTATTGGTTTGCCGTCGAAGCGGCGGAAGGGGTCGTCGGRGAAGAAGGTCTCCTTCATCCTCGTCTTCAGCTTGGCGCAGGTGCTTTGAGGCGGGGGGAGGGGCACTCGTCGTGGYGACGAATCCATCGGCACCATTATCTCCACCTCGCCGCCACCTCTGCTGCCGTCGGCTYCCTCCATTGGYTCTCAATAAGGAGTNNNNNNNNNNNNNNNNNNNNNTGRGKKTSTTTGGGTTCGTTCACTSKMWMTTGGGGCACTGAGACTT-GTGGTGAATTGATAACAGCATACGTACATAGTCCAAGTATAGGAGGAAGATTAGCGAGCTTGGCGTAGCTGATGCCCTGCGGGATCGCAAGACTAGCTATAGTGATGCCGGCGATGAGGTCAGCGCGAAAGAAGCTAAGAGTGTAGTTTGGAGCCCATTCGAAGATGGGAAAGAAGTATTGGAGGGCACGGATTACACGGCGGCCGCCTTTTTSTTGTTTGAATTGACGGAATGGGTCGTCGGGGAAGAAAGTTTCTTTGAGGTTGGAGCAGAGGGTGTCGAGGAAGGGGCGAGGTGGGGGGACSGGAACGCGGTGGGCGAGCTCAACGCCGGCCACGTAGGCGGCGTCGGTGTTTCCCATTAAGAGGAGGGTGTTAACGCTGTTAATGGATTAATTAGTGAAGTAACTAATGTGATTA-AGGAGTTTATCTGAGGAATGGAGATGAATGTGGGAGATAATCTGCGCGCCGGGGTACTGATCCATTCTTCTATAAACCATGGAATTTGGAATGTTGCCCAACACGATTGTCCTTGGCCTTGCAATGAACAACAGAACTCTAAGAATCGACACCAAAACCTGCATCAGTTATAATTTGGAAGCACGGTGAGAATGGCTTCTGGTTATATGGTCATTCAAAAATGTAAAAGACACGATCGAAATTACRAACCGCAGTGACAAGGCCGATCTCGACGCTCCCAAAGACGACTCCAAGGTAAGCTCCAAYGCACACGCAGAAGTCAATCTTATCAACCTTCCACAGGTGAAAGGCAGCTTCGTAATCGATGAGGCCTAACATGGCCGAGATAATGATGGAGGACAAAACCACCAGAGGAGTATAGTGAAAGAGAGGTGTGAGGAATAGTAAAGTGATCATCACCGCCACCGCCATGATCACGTTCGACATYGCTGTTTTGCAACCGGCATTATAATTCACAGCCGAGCGTGAAAAAGGCCCTACGTAATTTCATTGTAGTGAGGTAGCATGATGTTAGGGATCCACAAGATTAGGATGCCAGGAAAGGTAATCGAATCTGGGTAGTGCTCCAAGTCACGGTAGAGCTCGGTTCCTCGAACCTTTCCAAGCTGGCAAGTTACAGGTCTGGCCACATGTAGCAGTGCTCTTATTATGGACAAACCTACCTGAAAGATCAAACTTTATGGTTTACTWAGCTCGGCTTATTGATCTTTAGATTGTTTTTCTAAATTGTGACTGATGTTTGCAAGTTACTTACAGACAAAAGCAGGCCGACTTCCATATCGACAAAAACAACTCCTAGAAACGCAGCCATGCAGACGCAGAAGTCGAACTTATCCACCTTGAAAAGATGTTTCATCTCATGCAGTTCGATGAGTCCGAGCATGGCAACTACGATGATCGATGCAAGAGATACAAGTGGCGTGTACTTGAAGAGAGGTGTCAGGAGCAGAAGTACCAACATAATACATATAGCCATAACTACATTCGACATCGGTGTCTTGCATCCAGCATTGTAATTCACTGCAGATTTTGAGAAGGGGCCTGAACCAAGAAATAATAGGAACTTAATACCAATGGTCTAATTTA----------------TTAGAAGGGTCATGTAGAAACCTAATCTGCAGATATTAAATAAAGAAGAAGAGATTCAATATTTATAAGCTCCCCTCTGCTAACTTGACTCAAGCTCAATGCTTACTTCTAACGGTAGAAGCCCGGCATCCCCTAGGTCCAATGTCTGCCTCAGTTCACCACCAGACCAGTTGTAAACATGGAGGTGCCTCCCATATAGCCCATTAGCCACATGTTCAAGCTCAAATCCTTTACTGAAAGCTGCAGGAGCTCCCCATGATGTACTAATCATTGTATTATGTCTAGGTTGATACCAGAAATCATATCCAAACAATGGACTGTGACCTGGTTTCTCCCACCTGTCTTTCCAATCTAAAGATCAGAAACTGCATNNNNNNAGGAAATATCATCAGTCATCACCTTCCTTTCACATTGAAATTTGAATCCAATAGAAGGAAACCATTCCCTGCTGCATTGCCATCTCTGTCACCAAGGCAAGACACCATAATGTCDCCGGATGCAAGGCAATGDGAGGTGTGAGGATAAGCCAAACCAGTCTCCCTCGCAATATCGTCCGGCTCGACCACCTTATGCAGCGCCGGAGCTTTTGCATCTGTCATGGCGTCGACGATATAAATGCGACCAGACCTGCGCATATTTGGGAGATGAAAGGATCAGATATGGATCGAAATCTGAGGTTTTGGGGGRCTTTGAAAGTCTCACAGCAATGAAGGCAGGATCAAGAAACGCCTGTTATGTGATGGATCGCCATGGCAGGAGCTGCAAGCATTCCAGCCAGAGTGATGCAGCTCATCACCTATGTATGGAACAGAAAGTCTATGGATGACTTGAGAATAGGTCGGCGAGTTAGGATCGACGTCCACTGTTGCTAAGTAATCAGGCTTGCCCCTGCCATGGTCAGTTCCTGTCTTGCATAGTAATCATGCTATAACCAATCCTGTCATAGAAACCCAAACAATTGAAAATTTAATCGACTGGATTACAGCATTACCTATCCTTAACACTAGAACATGGCTCCATCATCTCTAATTTAGCAGCAACACGAGCATGGCAGCCCTCAGTAAGAGTATTGAGATACACCAATGGAGTTTTACCAATTAGCTGTATAATGACAAAAACAATACAGAACTGGTCATTAAGCTTACCAACCAAGAAGAGAACTGAAGTAATAGGAGGAACTCACCAAATGACAGCAAAGAACATGGCATCACTACACTATACAACTTCCCATCAAA-------------------------AACATACAGGGATGAAGATGTAACCATCATCTGAGTGCATTGAYGAAGGCRAGCAGMGAATCGGCGTCCCGTCGCTCGGAAGGATACTTGATCGGCCTCGAGGCGTGGTTGGGGAAGAAGASGACGGTGGGGAAGCTGCCGAGCTGAAGTTCTTCCTTGGCGAAAGGCTTCTGTTCGCCGTCGGCGCGGAATTTCCCGACCTTGACGCCCGATCCATGGAGCTTCTCAGCCAGCTCGAGATAGGAGGATTCCATGGCCTGGCAGAACTGGCACCAGGGCGCGTACAGGACGACTATCCATGGCTCCCTCCTGTTCGCCGACTTGAGCAGATTCTCAATTCCAGTCCTRGTGAGGTTAACAATGGCCCGGGCCGCGAAAATATCGGCGGCGCCGCTCGAACCATTGACTG------------TTCCATTGGAAAGGAGATTTTGCGAGCCGATGTTGCCTTTGTGAAGGCCGCATTCCTTCGCCTTBGCGTCCTCCCACCACCACCTTCCTTCCCTGGTGCACGGCTCGC------------------------------------------TTTTCGATACAAGATACTAAACCAATTATTATTCTGTCATCTTCGAGGTGAAACATATAAAAAAAGGAATCAACCCCTCCTCGTTCAAGCTAATCTATTTTTCGGGACCATTGTTGGGGAAGGGAGTCAAAATTGGCATCATTTCTGGCATTATTGCACTAACGGTACTCTATAGAATTATAAATTCCTATTTTNNNNNNNNNNNNNNNNNNTTTTGATTTGCTTCTAAGCGATTAAAGCTTTACAGGAAGCAGTGGCGATTGGAAGAACATTTGCATCCATGAAGGACTATCDGTTGGATGGAAATAAAGAAATGGTCGCRCTTGGGACGATGAATGTTGTTGGCTCAATGACTTCATGCTACGTTACAACCGGTRCGACTTARATTTCATCCTTTCTACAATTTTTGTGMATATATAGGAATTAGRCCAGATTCTAATTGTTGATAAATTTGGGGGAGTTGGTGTATATCAATTCTCATAGAAGTTCAGCTTCAATGCAWGGATATGCACAAAAATCAATAATTTCTCTTGAACTATGGAATTGAATATTTAGCTTAATGAGTTTTTACTGAAGATGATTACGATGCTGATCCATGCAAGGTGAGGAAAATAAAAAAAGGCATCAATCCATCATCTGTTCATAAGATTTACTTCACGGGTTCAAATCTTAGTAAGGGAATCAAGATTGGTGTTGTTTCTGGGATGATAGCTTTGACTGTGAGTTCTAATAACTTATTTGTTTTCATGGACTCAAATAATTTAAGATTCTCAGGAAGCCGCAGCCATAGGAAGAACATTTGCAGACATGAAGGATTATCAGTTGGATGGAAACAAAGAAATGGTTGCCCTTGGAACCATGAACATTGCTGGATCCATGGCTTCATGCTTTATTGCCANNNNCTTGCATTATTCA------------------------GCYTTTTCCTTGTAGGTTCCTTCTCCCGATCCGCCGTTAACTATATGGCCGGATGTCAAACGGCTGTGTCAAACATTGTTATGTCAGTTATAGTATTACTAACATTGGAACTGATAACCCCTCTCTTCAAATACACTCCAAATGCAATTCTCTCTTCCATCATTATTAACGCCGTGATCGGCCTGATTGATTACGACGCGGCTATTCTAATCTGGAAGATAGATAAGTTGGATTTTGTAGCTTGCATGGGAGCATTCTTTGGTGTGGTCTTTGYTAGTGTTGAGATTGGACTTTTAATTGCAGTAAGGATTCATGGCCTCAATTACTTCGCCTTGATTCTTCAGGAAGCAGTGGCAATAGGAAGAACATTTGCTTCCATGAAGGACTATCAGCTGGATGGAAACAGAGAAATGGTGGCCCTTGGAACCATGAACATTGTTGGATCCTTAGCTTCTTGCTACATAGCCACTGGCGGAATAGGAAATTCRTAAYTTTCGAGTTCGCTGTATGTAAAAASSMCTAAAATGAAACATTTAATTTGCATAAATTTTCTTCAAAATAGGTTCTTTCTCAAGATCAGCAGTCAATTACATGGCTGGATGCCAAACAGCTGTTTCCAATATTATAATGTCCATAGCAGTTCTGCTAACATTATTGCTGCTTACTCCCCTCTTCAAATACACTCCAAACGCCATTCTTGCATCCATTATTATCAACGCGGTGATAGGCCTCATTGACTATGAAGCAGCCATTCTTATCTGGAAGATTGATAAGCTGGACTTTATTGCCTGCATGGGAGCCTTTTTTGGCGTGGTCTTTGCCAGCGTTGAGATTGGACTTCTAATTGCAGTAAGAACTTGCTTTTCTTCTTCTCTTAAAAAAGATCTAATTTYGTCGATTTGTTGATACAGGTCTCAATATCATTTGCTAAAATCCTTCTTCAAGTTACTAGACACTTTTATTTATATTTAAGTATTTCTTTTTCTTTTTCTTTGTGTGTTAATGTAGAATTTCGTTCGTTTTATCTCATCCGTGATGCATTCAGGGGATTTTTTCTGGATCATGTGGTTATGAACTCGACCATGGTGTGACTGCCGTGGGCTATGGCTCCGAGAATGGCAAGGATTACTGGATTGTGAGGAACTCCTGGGGCACAGAGTGGGGAGAAGCTGGATACATCAGACTTGCTCGTAATATTGGCTTGTCATCTGGCAAATGCGGCATCGCAATGGAAGCATCCTATCCCGTTAAGACCACGCCGAACCCGCCGAATCCCGGACCATCTCCTCCGTCTCCGGTCAAACCTCCATCGGTTTGCGACAACTACTACACCTGCGCCGAGAGCACCACCTGCTGCTGCATCTATGAGTACAATAACTTGTGCTTTGCCTGGGGTTGCTGCCCTCTTGAGGGCGCCACTTGCTGCGATGATCACTACAGCTGCTGCCCTAATGACTACCCCATCTGCAACGTTCAGGCTGGCACTTGTCTC--------------------------------------------------------------------------------------------------------------------------------------------------------------------------------------------------------------------------------------------------------------------------------------------------------------------------------------------------------------------------------------------------------------------------------------------------------------------------------------------------------------------------AAGAGTAATAGGGAGTTGTTTCTAGCAAAGWAAATGCAATGATCTTGTTGAGTGYGAATGCAGCACWMTCAAACAAAGTATSATCTTWTCWCTGAACTTGCAATCCTTTAGTAGAAAACAAAAAAGAATGCCAAGTTCATTTAATAGATGATRTCRCWACTAAAAYTTGTGCATGGTTGRCTTWTTGTGAAGCTAATATGCCATATTAATGGAACCATAAGTTAGTATTTACAGGACTGTGTTTCTAACCTTAACTTGAGGCACATCAAATTGTGATTCAGTCCCATCCTCTGAAATGTAAACTGCATCACTTCCTTTCTGAATCAATCCTCCAACCCAAACTTGCCCGGCGAGCACAGGCTTGCCAGGTTCCTCAATGTTATACTGCCTCACATCACCATGCAGCCAGTTAACAAAGTAGAGATACCGATCGTCGAGTGAAATGAGAAAATCAGTTATCAGCCCCGGCATCGCCGGCAGAATCCAGTTCTTCACCTTCAGTGATTCCACTGATATCACCACCTATGAACCATTGCGCGAGAAATTTCCATCTCAGTACCTCCCTTACTGCAAACTCTGAAACTGTTTAAAGACTAGGAAGAATTTACCTCATGACTCCAGGAACCATCTGTCTGCTTGAAGAATCTCACCACATTACTGSTTARAGCGCACCCAACAAAGCCAGTATCTTTAGAAGGGTCATGTAGAAACCTAATCTGCAGATATTAAATAAAGAAA---------ATCATAATAGCCGTTATAACTTTTGAATGTTTAATTAAGGCAACTTAAGATACATAAAGCACCTAATACGAATACAAGCATAAGCTAGAACTTAACAGGATGGTGCAACTAACCTTAATCTCCGGCACATCGAACTGTGCCTCGGCTCCATCCTCTTCAATGTAAACTACATCACTTCCTTTCTGGATCAATCCTCCGACCCAAACCTGCCCGGCGAGCACAGGCTTGACGGGGTCCTCAATATTGTATTGCCTGATATCCCCATGCAACCAGTTGACAAAGTAGAGGAATCTGTCATCTAATGAAATGAGGAAATCAGTAATGAGCCCAGGCATCTCAGGAAGAATCCAGTTCTTCACCTTAAGCGGTTCCACCGATATCACCACCTATGAAACAAATTATTAKKRWWTAKVGTTCCCCCATAGAAYTGTAATCGATCAGTGTAGATAGATTCATTCACCTCATGACTCCAGGATCCATCTGCAGTCTTGAAGAACCTCACCATGTTACTGGTCAGAGCACACCCAACAAAGCCGGTGTCTTTCGAAGGGTCGTGTAAGAACCTAATCTGGGAATGTTTGATCATAATTTTAG
I15670_E017_Asparagales_Orchidaceae_Epidendrum_octomerioides_seq1     TCTCCACTTCTCAGGAAATGGARTCCATTTTTGGAGAGCCTCCTCTACAAAGTAGCCCACATGGTGAGCTTCCTTCATCCAGTGCCATTGATAAACCAACAGCTCAGGAATATCTCATCCTTTCCTCGCCGGACGAATGCAATCGGGATCTGTCCCACGTTGATAATCACGGAGAAGCTCGGATGGTTGATGTCTCCTCGAAGGAAGATAGCAAGCGAAGCGCCGTCGCCAGTTGCAGGGTCCTCTTGGGGAAGCATGCATTCAACCTAGTGGCAGCAAACCAAATTGTGAAAGGTGATGTATTGAATGTGGCAAAGATTGCAGGAATCCAAGGAGCTAAACAGACCAGCAATCTCATCCCTCTGTGCCATAACATTWGTCTCACCCATGTCGATGTCGGTCTTGTCTTGAATGAGGAGGACTTCAGTGTCGAGATTGTAGGAGAGGCGGCAACTACCTCGAAAACTGGCGTCGAGATGGAAGCCATGACTGCAGCTGCGGTTGCTGGGCTCACTGTGTACGATATGTGCAAGGCTGTGGCAAAAGAAATTCAGATTACAGATATTTGTCTGGAGAACAAAACTGGAGGGAAAGGTGGCTGTTGGTCCAGAAAACTTTCATTGGTTACTGATGATGATTGCAGTTGAAAGATAGAAGAGGCTKTGTCTTTCTGGTTGTCTTCTAAGGGAACTGTTGCTTTGGTTTCAAATGAGTGAACGTTTTGGTGATGTGGGTTCTGCAATTGGCAGAAAGATTCAGATTGTGACAGTCTGATCGTTTGACGCAATTATCTTATGAAGTGGATGAGGGCAGCCCACTGGAAGAACCAAATTTGCATGCTGGTGATGGAGGAAACAGAAATCCACTATCTAATGAGTCACAGTTAATTGAACACCTAGAAGATAACATATCATCTCCAATGTTGAGGATTTACCTAATGATTTAGCAAATGTAAGTCTATCTCATTGTGAAAACAGATCAACCTCCTTGCATGAGGCTGCCAAATCTGGTAATGCTGAATGGACTCTTGAGCTTCTTGAACAAGGTTGCAGTCCTTGCTTAAAAGACGAACGAGGTCGAACTCCTTACATGTTGGCAACAGACAAGGAAGTTAGAAGCACTTTTAGAAGATTTATGGCTGAAAACCTTGATAGATGGGATTGGCAAGCTGCTAACGTACCCAGTCCGTTGACAAAGGAAATGGAGGAATCTCAAGCAGCCAAGCAGGTTTTGTTCCTCAACTTTAACTTTTTAAGGGTTTACCTTTTACTGAGCATTTTGGATACTACAATCAACTTAAGTTGAGGAGGAATATTTAAAACTTGTTTTGTTAAAATGTTTAGCAGATACGTTGGTATTGTTCATCGTGTTTTCGTGTAATCGATGCAGTGTTTCAYGTGGATCATCTTGGGTGTGAATTGCTTTCATTTTGTTTAAAAGATTTCTCTTGAATAATTATCATTTATTAATCCTATATGAATTGCAGCAGATGGGTGCTTTAGCCTTGGCATGGTTGCTCATTTTGAACCCGTTTTACATGAAAAAAATGCTTGGATGTATCCTCGTCTATTCTGGGAAACCGGAGTTCTTGGTCAAATGTTGTACCTTGAAGCTCATGCTGTTGGCATATCAGCCACTGGAATTGGATGCTACTTCGATGATGATGGTATGCATTTCTTATGCTTTGATGTYGAATGTGGTAATATACATTTTCTGCTATG-------------------------------------------TATTATCATTGAACGCTATTGTCCATGTTTCAAGGGTCCTTGATCTACAGAGCTGCGTAGAAGTTAACATTTTGTAAGGGAAAACCTTTAGCTTGCACTTCAAGAATGGTGAAGATCTTACTGACATGAACTTAAGTTCCCAAAAGACTTATATAGGGACATATCCTGCCTTGTTTGTACACTTACTAGACACTTGTTCAAAGGAATGCTTCATAGTTATATATTTCATTTTAYTTCTCAATTTGGCCGCGGATGAGTTTCTTTTATTTTACAACTGTTTGTTTATTTGCAATATGCTTCAGGTACAAATTGAGGAATATTGAAGAGACTGAGGCGGCCAAGAAGATTCTGCAAGAAAAGAGACTTACAGGTAGAACAAARTCAGAATCAAACATTCCTTCAAGTTACAGTGCAGATTATTTTCATCGCGGCCGAGATTATGCTGAAAAACTTCGGAAAGGTTAGTTATGTGTAGGCTTTTTTTAATCTCGAAAGTTTTAATTTCTTGCTTGGCATTTGGCTCTACAATGGAAAGAACATTTAAGTGCTCTAATTATTTTCATTAGTTCAATTTCTTGCTTGGTATTTTTTTTTCCGAGTGTATTAACTGAGATATTGAGGCTAGAATTCTCTGACGGATTATCTTAGCTTGCATTTGAAAAGCTGTTTAAAGAGAGGCTTGTGAAGGAAAATTAAGTGAAAGAGCAATTGGCGTGAATAACGGACAAACAGGTTTTGTTGGTAACATAGTTATCGAGGACATAAGTATAAGATGAAGTTCTATATTCAGGAGGTGGCTGTATTCTTCCCGTATGATTACATCTACCCTGAGCAGTATGAGTACATGGTGGAGCTAAAGCGAGCTTTGGATGCTCGAGGCCATTGCTTGTTGGAGATGCCAACTGGTACAGGAAAGACTATTGCCCTCCTATCCCTCATTACTTCATATGCTCTTGCACACCCTTCCTCTCCCCTTAAGCTTGTCTACTGCACTCGTACGGTTCATGAGATGGAAAAGACTCTTGCTGAGCTTCGAGTTTTGTACTCCTATCTACCACCCTCTTCCTCTCTCCTTGCTCTAGGTTTGTCTTCTCGCAAGAACCTTTGTATCAACCCTGATGTCCTCTCAGCTTCCACTCGTGACTCAGTTGACTCTGCATGCCGTCGCCTCACTGCTAGTTGGGTTCGTGCACTTGCTGCTGATAGGGAGGTATCTAACAGGGGAGAATCATTGCAGCCCCTGGGTGCTATCCCTACTTGCTCTTTCTTCACTCGTGACTCAGTTGACTCTGCATGCCGTCGCCTCACTGCTAGTTGGGTTCGTGCACTTGCTGCTGATAGGGAGGTATCTAACAGGGGAGAATCATTGCAGCCCCTGGGTGCTATCCCTACTTGCTCTTTCTTCGAGTCTTACGACAAGGCCTCTCGTGATGCCATTCTCCTTCCCTCCGGAGTTTACACTCTTGAGGACCTCCGTGCATTTGGTCGTGATCGTAAGTGGTGCCCTTACTTCCTTGCTCGCAACATGATCCGGTATGCCAATATTGTTGTGTATAGCTACCAATATTTGCTTGATCCTAAGGTTGCCAACATCATCTCCAAAGAGATGCAGAAGGAGTGTGTTGTTGTTTTTGATGAGGCTCACAACATTGACAATGTCTGCATTGAGGCTCTTAGTGTAAGCATTCGGAGACAAACCCTTGATGGGGCCACCAGGAACCTCAACCGCATTGCTCAAGAAATTGACAGGTACATTTTCATTGAATAACTTTTTATCTTTGTTTTCTCCTCTTTTTAANNNNNNNNNNNNNNNNNNNNNNNNNNNNTTGCCATAATACACGGCCTATATTACATGACTTATACAAAATATTACTTACACAACTATTTTTTGCATGAGACCAGGAATTTGAATCTGCCAGCAAGCCCCAACAATGAAGAAATGCTTGATGACTTGCGTTTAAAATGCAATTTGGCCCACTATTTTATTGATGTCTATATGAAACTCAATTGTGTCTTCCTGCATTTGACATTTGATTATTAATTGCCACATTTGTTGCTTTGTTAGAAAGGTTCAAGGCCACGGATGCTGGTCGGCTGCGGGAAGAGTACAACAGGCTGGTTGAAGGTTTGGCACAAAGAGGAAACCTTCCTAGTACGTGTTGACATCTGATACACTCTACCTTTAGCTTCTTTTTCCACTTAAACTATATGGCGCAAATCCTTCTCTTTATTGATTGCAGTGACTGATACTTGGCTCGCAAACCCTGCCTTGCCTGATGATATTTTAAAGGAGGCAGTGCCCGGAAATATCCGAAGAGCGGAGCATTTTTTAGCCGTCTTAAGAAGGTTGGTGCAATATTTGAAGGGTCGTTTGCAAGTTGAGAGTGTGGAGACAGAAGTACCAGTCGCTTTTGTTGCTGCAATAAATGGACAGGCTGGAATTGATCAGAAAATGCTGAAATTCTGCTACGACAGGCTGTATTCGCTAATGCTTACTCTTGAAATAACTGACACAGATGAGTTTCTACACATTCAAACTGTCTGTGATTTTGCAACTTTGGTTGGTACATATATGAGGGGGTTTTCTATAATAATTGAACCTTTTGATGAGAGAATGCCCCACATACCAGACCCTGTTTTACAGGTTTTTCCTCTCATCTATTTTATGTTGCTGATAATGCAGTATATTCTCAAATTCATGATAAACTAACTATTGCATTGTTATTTTGTGGCACAGCTTAGCTGTCATGATGCATCACTTTGCCCCACATACCAGACCCTGTTTTACAGGTTTTTCCTCTCATCTATTTTATGTTGCTGATAATGCAGTATATTCTCAAATTCATGATAAACTAACTATTGCATTGTTATTTTGTGGCACAGCTTAGCTGTCATGATGCATCACTTGCGATAAAGCCAGTGTTCGATCGTTTCCAGTCTGTGATAATAACATCTGGAACTTTAAGCCCTATTGATCTGTATCCCCGTCTTTTGAACTTTAACCCCGTCATAAGTCGGAGTTTTACAATGTCCTTGACCCGAGATTGTATATGTCCAATGGTTCTAACACGTGGGAGGTATGATTGCTTACCATCTTTTAACCAATATATTTGCATAGAATCATAGTTCTTTATGCTTGTGCTTTTGCATGTATTTTCATTATTTTAGCTCAACATTAACAGAATCCTTAGTTTTTATGCTTGGACTGTCTCACCAATATATTTGCATAGAATCATAGTTCTTTATTTTAGCTCAACATTAACAGAATCCTTAGTTTTTATGCTTGGACTGTCTCTACTTTTGAGTCTTCTAAAGAATAACTTTAAG-----------------GCATGCTTAAGAATTCTTGTTTTTTCAGTGATCAGTTGCCTGTGAGTACGAAGTTTGATATGCGCAGTGATCCTGGTGTTGTGAGGAACTATGGACGGCTCTTGTTGGAAATGGTTGCGGCCGTACCAGATGGCATTGTCTGCTTCTTTGTTAGTTACTCCTATATGGATGGTATTGTGAACAGTTGGAACGAGATGGGCATCTTACAGGTAACAATTTTAATATTCGCTAAACTAGTGGTTTTGATATGGAGTTCTAAACTTAGGGAAATCTTTTTTTTTTCTTTTTGGGTTTTCTTTGTACATATTTTGTTCATCATCATCACAATATCCACTGTGGGGTTCTGCTATATGAGTCCTCCATTTGCTGTAGTTTTATACTTGAAAATTTCTTCAATTTAGTTCCTAGCTACCTTGATGACAAATAAATAATGAGAAAGATGAAATAACTAATACTTTTCAATTTCATTTAACCTGCTAATTTTATTCTTATCATCTTTCCCATCTCAAACTATTCCGAAATTCGGTTTTCAGCATCTAATACATGTTTTCCCTGTTCTGTGAGAAAGACCGCAGCCAGCATGGGATAGAACCTGCACAGCAGCTGCTGCTGCTGGCCTTCTCTCAGAGCTTCACCACCATCCAGAACTGTACTCACATCGGCTTGATAAACAGGCGGAAGAGGTGGAGAATGCATTGGATGTCTTACTCAAGGTCTTGACTGCTCGACGCTTGCGGATGGGCCGGTCCATCACTCGCAGGGAAAGACATAACAACTGCATCTAAAAGAAAAGTCAAATTTTATTATCCTTTCCTTGACTTGGAAGATGAATTTGAGGTAGTACTTGCTGCTTCCTTATGACTAGTGGGCATTTGATTATCTTGATTATGTTGTTGCTGTTTATTCGTTAAATTGATCTCTTGTTTTTTTGCTAGGCAAATGAAAATTTGGGGAACATCAGCTGGCAAGCAGAAAGAGCTGAGTAAAATGCTAGATGAATGGTGATAGCTAGCTTAGTGCTTTGCTTCTTTTTCTATTTTGGTTATTTTATTGACATTTTTGCATATAGCCTTTGCAAAGCCTATAAAATCTACATTTGCAGGGCAGTTTATATTCGACAGAAGTTTGGACATAGGCAATTGTCATCGTCAACCTATCTTTCTGAAGCTGAACCTTTTCTCGAGCAGTATGCCAGGCGGAGTCCACAAAACCAGGTTTTGATAGGATCTGCTGGAAATCTTGTCAGGGTTGAGAATTKCCAGGCTATCATTGAAGGAAGTAGGGATGAAGAAGGCGATCTTCATCCTGATGAGGATTCTGCTCCTACTAGTCCCACAACCACACATTTGGACATGGTTAAAAAAGATGAGGGTCTTATTGTGTTCTTCCCAGGTATTGTTTGGTTTATTAGTTCTTAATTCTCTATTTTTTAATGGTTAAAGATACCTTGTAAATCATTTAATGAAAACAAATATTGTCTTACTTGAACATTTATAATAGACCTTGAAAATTTGTTCCTTATCAATCAATCAAACGAGTTTAACTAATTGTATGACCAGCTACTTGTGCATTCTCTGACAAGGGATAATATAGTTAAATGATTTTGTGCATTCTCTGCCTGTCGCTTGCAGAGCTCGCCGAAGGTACATGCTTGAAGAATTTTGACTATATTGGAAATGGGGCTGGTTTTGACAAAGCAGGTGAAAAATGGACAACTGATGTTCCGAGCGACTCACACTTCTTGTTGTACCTATTTTGTGCTTTCTTGGAGCATCCAAAATGGATGTTACATGTAGACCCAACATCCTACTCCGGTGCCCAATCAAGCAAGAATCCTCTCTTCTTGGGAGTTCTTCCTCCAAAAGATCGGTTTCCTGAGAAGTATGTGGCAGTTATCTCTGGTGTTCCATCTATAATACACCCAGGAGCATGTGTGTTGTCCATTGGCAAACAAAGGCCCCCAATTTTTTGCTTATACTGGGATAAGAAACTGCAGTTCTCTATTCAAGTAAGTTTTTATGTGTTATTTATAAAGCTCATCTTTTGCCATACTAGATTTGAATGAAAACGTTCCTTTTGATTTTTTTGAGTTGGGTTTTCATTGACTTTCCCTCGAATCTACTTATTTGTAATACTATTGTCGTATTTTCTTCATACCCGTCATCCAAAAAACAAGCCATCTAATTCATTTAGCTTATGTAGTTATGGGTTACTGAAAAGCTGATCTTGATTTTCCGCAGGGAACCTAATTGTAGATTGCTTGTTACTCATGATGACTATAGCTTGATGTCAAAGCTGCCGAAAGATAAAACTTCAGTGGTGACAATATTAAGAAATCCAATTGATCGTGTTTTTAGTACATATGAATTTGCAGTGGAAGTTGCAGCTAGGTTTCTTGTACATCCAAATTTAACTTCAGTAAGACAAATGACTAGAAAAATGACATCCAGATCTCGCGGAGTAAGTACTCTGGATATATGGCCATGGAAATACTTAGTTCCTTGGATGAGAGAAGACCTATTTGCCCGGGTATTTCTCATTATCTTGTTTTGCATACATAATATTTTTTTCAATCACTGGCACTCTCTTATTATTTGCCAGGCGAGCCTCTGTTGCTTTAAATGTGTGGCAGCCGGAATTAGTTCGTGGCAGGCAAAGACAGATGGTGGAGCAATGCACTGTTCCTGTCGAGTTTCGTCTCAGCAACCTTAAGATGGAAGTCAATCTCTGCAAACAACAGATTACAGCTTATAAAATCTAACCGTTAAATATTTTGGAGACTGAAAATTGTCATAATCTTACCTCCATTCTTCTCTTGTATTCTTCTTGTAATATCTTCAATTATACCAAATGAATCTTCTGAATGCC-------------ATTAGCACATTTTACTACTTTATC------------ATTATAAAATGCATGAAAGTTTACTCTAACACAAGTGCTTAATAATGACTTTCCAGCTATTCTTTTACAAGCCAAATTTGTGGTGGCCAAATGGTATGGGCAAGCAGTCACTATATAGTGTTGAAATAACTGTTGATGTAAAAGGATTTGGCGAGTCTGATTCATGGTCTCATCAGTTCGGATTTCGGAAGATTGAAAGTACAATAGATAAAGCTACAGGTGGAAGGTATGTATGTTATGCCATCATTTTGATCCTTCTTGAATCCATTCCTTGTTGCGAAGAGATTGATGAATGGGCGATGTATTTACCAATATTAATAGATATCTGAGCTGCATATCTCAGTTTTGCAGATTATTCAAAGTAAATGGCGAAAAAATTTTCATCCGTGGAGGAAATTGGATCTTGTCCGATGGGCTATTGCGGCTTTCAGCGAAACGATACATGGCAGACATAAAGTTTCATGCAGATATGAACTTCAATATGCTTCGTTGTTGGGGAGGTGGATGCCTTGTTTCCAGCMATGGATCCTCATGTTATACTCTTTGKAAAGTATATTTATACTACTCTAATGGAAGTTCTTAATACTCTCCAGCTCCTCTTTGACAAGCCAAATTTGTGGTGGCCCAATGGTATGGGYAAGCAATCCTTATATGATGTAGAATTAAGYGTTGATGTGAAAGGATTTGGGGAGTCTGATTCATGGTCTCATCAGTTTGGATTTAGAAAGATTGAGAGTTCAATTGATACAGCAACTGGTGGAAGGTATGTAATT----GCATGAATCCATTGTTCAGAAAAAAACTTTTTGTTTCAGTTTCTGAGCTTCAGATCTTTAGCTTTGCAGATTATTTAGGGTAAATGGCCAACAAATTTTCATTCGYGGTGGCAATTGGATCTTATCAGATGGGCTGTTGCGGCTTTCGGCTAAACGTTATATGACYGACATAAAATTCCATGCAGATATGAACTTCAATATGATCCGTTGTTGGGGGGGTGGATTAGCTGAAAGACCAGAATTTTATCACTATTGTGATGTTTATGGCATTTTGGTGAGTTTTTATATTTTGCATAACCTCAATCCACCCCTCCGTCTATCGAGTTTCTTAACTTGCATTCTTAAATATTAAGGTAGATCTAATGATTGTGTCAACATCCATTTATCATTTTTGCATGTTACAGGTTTGGCAAGAGTTCTGGATAACAGGTGACTGTGATGGAAGAGGCATACCTGTATCAAACACCAATGGTCCATTGGACCATGATCTTTTCCTTCTTTGTGCACAGGACACCATCAAGCTTCTTAGGAATCATGCAAGCCTTGCTCTTTGGGTTGGCGGAAATGAACAAACTCCTCCGAAAGACATTAATACAACTCTTATGAATTATCTAAAGCTTCATCCTCTGTTCAAGTCTTCTGATGAAAATTCTTATTTTGGTGAAGATTTGTCACAAGAATCAACTGATCCCAGTCAATATCTGGATGGAACCCGTGCTTATGTTCAAGGATCAATGTGGGATGGTTTTGCAAACGGGAAAGGCGATTTTAGTGATGGCCCATATGAAATCCAAAACCCCGAAGATTTCTTCAAAGATGATTTCTATCAATATGGATTCAATCCCGAGGTCGGCTCAGTGGGGATGCCAGTTGCGGCTACTATTAGAGCTACAATGCCACCGGAAGGATGGCAAATCCCATTGTTTAGAAAGCTCTCTAATGGTTACATAGATGAAATTCCAAATCCAATATGGAGCTACCATAAATACATCCCATACTCAAAACCAGGGAAGGTCCATGACCAGATCGAATCATATGGTCACCCAAAGAACCTCGATGATTTTTGTGAAAGGGTGAGCTGAAATATCAACTTTTTCTCAACTTGGATTTGTTAATTTTTGTTCATCTTCTATCCGCCCTTCAAATCTTTGTCCTGTTTCAAGGGATGGACCTCTCTCCCCTGCTTTTACCACAACCATGCAGCAGCGAAATGTGACCTAATTCTACTGTGTTTTGCACCAGTGAATAAGGTCATCTACTATGTAAAGTTCTATAATGGCACCTATCAGCACCACTGACATTTCCTTTTTCCTTATATGCATCCACCATTGCTTGCTCTTTCTGATCCTGCTACTGAAATACTTTTCTGTTAGGTCTGGCAAGAGTTTTGGATAACAGGTGACTGTGATGGAAGAGGCGCACCTATCTCAAATCCCAATGGACCCTTAGACCACGACCTCTTCCTGCTCTGCGCYCGAGACACCRTTAAGCTCCTCAGGAATCATGCAAGTCTCGCTCTCTGGGTCGGCGGCAACGAGCAAACTCCGCCAGCAGACATCAATACTGCTCTCATGAATGACTTGATCCTCCATCCTCTWTTCAAGTGCAGTGATGAAACTTATAATTCAGGCGAATCAGATGATCCRAGCAGATATCTCGACGGAACTCGCGCTTATGTTCGAGGATCGATGTGGGATGGTTTTGCGAATGGTAAAGGCGATTTCACCGATGGTCCCTACGAAATTCAGAATCCAGAAGATTTCTTCGAGGAYGATTTCTATCAATATGGTTTCAATCCAGAGGTTGGCTCTGTGGGGATCCCTGTTGCTGCTACAATCAGAGCTACAATGCCACCAGAAGGATGGAATATCCCATCTTTTCGAAAGCTTTCGACTGGGTATGTAGAAGAAATTCCAAATCCAATATGGGAGTACCATAAATATATCCCATATTCAAATCCAGGGAAGGTCCACGACCAGATCGAATCATATGGCCGCCCGAAGGACCTCGATGATTTCTGTGAAAAGGCGAGCTGAAATATCGGTGAGCTGAAATATCACTTGGATTTGTTAATTTTTGTTCTTCTATCCGCCCTTCAAATCTTTGTCCTGTTTCAGGCACAACTGGTAAATTATGTACAATATAAGGCTCTCCTTGAGGGATGGACCTCTCGAATGTGGACCAAGTACACCGGTGTTAACATCTGGAAGACGCAGAATCCATGGACTGGTCTAAGAGGTCAGTTTTATGATCATCTCCATGATCAAACTGCAGGTTTCTATGGCTGCCGAAGCGCTTCTGAACCTATTCATGTGCAGCTTAATCTTGCCACTAACTATATTGAGGTTAGCAAAATATACTCACAAGACATTTCATGAGCTTTCTGATCTGCATTTTGAGACCTGTTCTTCGCTTGGATCGGGTAATTTTGATTCATCTGCATCCCTAAACTTCTGATCTCTGTCCTGTTTCAGGCGCAGCTTGTTAATTATGTTCAATATAGAGCCCTATTGGAGGGCTGGACTTCCAGAATGTGGACAAAGTTCACTGGTGTTCTTATCTGGAAGACACAGAATCCATGGACAGGGCTAAGAGGTCAGTTTTATGACCATCTTCATGATCAAACGGCGGGTTTCTACGGTTGCCGCAGCGCCGCTGAACCCGTTCACGTCCAGCTCAATCTTTCTACTTACTACATCGAGGTGAGAATTGATTTCAAATTCATTGGATTTGCTTTGCCATAAGTTTGAATTGATCATTCA-------------------------------------------------------------------------------------------------------------------------------------------------------------------------------------------------------------------------------TAAAGCTTTCCCATCACATCTCTCCTTCCCTCTAAATTCCTCATGGAATGAAATYTTCAGGTATACTTCATCAACCACAGATATGACGGCGCTCAACTGTGGCAAGTTCAGAGCGTCCCTTTTGTTCACGAACTCGTCTGGATCTCATCCTTCATCTCCTTCTTCTTTCTCTACCCATCCACCTTCAATCTGCTGGAAGTTGCTGCTGTTGATAAGCCCAAAATGCATCTTTGGGAAACTGGAATCATGAGAATCACCCGTCATCCACAGGTARAACAAATTTGTAGTACTAATTAGTCTCTGTTTTTCTTTVTGTGGAGATGGTCGGGCAAGTGATSTGGTGCTTCGCTCACACCCTCTGGATTGGTAATTCCGTAGCCGTCGCGGCTTCCGTTGGGTTGATCGGCCACCACTTGTTCGGCGTGTGGAACGGTGATCGGAGACTCGCCGCTCGTTACGGCGATGCTTTCGAGGCTGTGAAGAGCAGGACGAGCGTGGCGCCTTTTGCGGCGGTTCTCGACGGCCGGCAGCGGCTGCCTAAAGACTACTACAAGGAATTCCTTAGGCTGCCKTATCTCACCATCACAGCTCTGACGCTCGGAGCTTACTATGCTCATCCACTTATGCAGGCATCAAGCTTCGGTCTTCACTGGTAACATCGCATGTGATTGAGTCATATGTTATTTCCAATTCTTGCAACGCATACAGAAATCCTGTAAACTTGTCTGCTTAAGCTTCAACTATGGTACTTTATTTCTATTTATATCTTATACGAACATTTTAACTCAGGAGGATGACAGTTCACTTTTGCGATTTTTGCAATGCAAATTTGGCAAGGGACGAGTTGATGGGCCTGAGTTTTTCTACGATCCCAAATATGCTTTACGACTATGCCTCAAGGAAAAAAGGATTCGTGCTTGTGTTCACATCTATAGTATGATGTCCATGCATGAAGAAGCTGTAGCTCTTGCTTTGCAGGTAAATTACGCTTATGAGTGTTTTATTTATTTTCATATATGGTCGCTTGTTTTCATCTAATTGAACTTAATGTTGATCATTTGAAATGACTGCATGTAGTTTTGTTAGTTGAAGTTGATTGCTTAGTTTATTTTTTGGGTGAATAAGGATAGTTTTGAGGTAAAGTTCATTATTTAGATACAATATAATACTTCGCACCTTATGAACAACTGCTACTTTAATTCGCTGAAATTTCATGCACATCTTTCAATATATAATTTCGTTTATAACTGATTTATTTATAACAC-TTTTTTCTTATACGCCCCCGCTCATCCATATTTCCATGTTTTTCCCATTTTTTTTCCTGCATTTTCTAATCCTATTTTTGAAATTCCTTCATATTAGGCTGCCAAAAATGCTGGTGTTCCAGTTATTCTAGATGCAGGAGGGGTGGAAGGTCCAGTTCCTGATGAACTCCTAAAAGCTGTTGAYATTTTGAGCCCTAATGAATCAGAGTTGGGGCGTTTGACTGGAATGCCAACTGAAACTTTTGAAGAAATTTCTCGAGCTGTAGCGAAATGTCATGAAATGGTGAGAGTACAATAAAAAAGTTGCGCTTTTCTCTAATAATTGCACATAATTATAAGAAATATTGGTGCCTCTTTTTTCTTAGTATGCATTATCTAGGTAACAACATAGTCATGACTATTAACTATACAAATAATATTTATCAGGCAAAAAGAATTGAGAATGGAATCTATCTCGGGCCAGTTGGGTGTCTGACATTTGAAGGGAAGTTCTCATGGAAGAAGAAAATGYTGGCTTTTATGTTTGAGCACCTGCGAATAAAGGTAGGACCATTTGGTCCTTTTGAAATAAGCTTGGGAAAGCAGGAGCGAGAGCCAACCGCCAGGGATCCTTTCTTCATTTGGTTCTACATTGATGATGAGATTGCCGTTGCTCAAGGCAGAGGTGGAGGCTTCGCATTTTGGTGCCGGTGCCGGCGTGTCGAAAACTCSTAGTTTACCACAGGTATTCTTCTGAATCGATGTATTTGTTATACCTTTTASTAGTCCTATCATGGCNNNNNNNNNNNNNNNNNNNNNNNNNNNCTAGTTGTSGGAATCATAAATATTTCTAWCTGATGCATAGGCC-----------------------------------------------------------------------------------------------------------CTTACTTGTGAAACTTTAGTCTACATGGCTRAATRGTCTAYCAAATTATTATTCTCATATGTTTTTCTGGCTTTTTCAGTTTTTCATGGATGATTGCCTGCAGAAGCTTATTGATCGTATTGATTCAGGAGAGAKATTGAATGATTTGATACTCAGTGACCGCCTYGCRAAGCTTATTCGTATCAGGTTAGAAATGCAAGYGCCTTATATATCGAAGTGGCCTCAGGCATTGAGCATTCAGGTATGAAGTTTCTGTTAATCACTTCATTTTTTGGTGTCACATCCATCATACTAATATTTTCGACGATAGGCACAACCAATGAATCTCCCAACTAGTCTTAAGCAGCGAGCTGCTCTGGTTGATGAGATTTGGCATGTTGCTGGAGACCAGGGTTCAGACATTGATTGGTATGTGAAGCGAACTGTACTTGGAGGCATATACTCGACTAGCGAAGTGTACATGATGACTGATGACTCTCCAGGTTTATTTTTCCCCTTGTATGATTTGTGGATATTATCTGCTATGATGTTATTTGATTCTCTTTACCATT------------------------------------------------------------------------------------------------------------TTGGAATCTGGAAACTTTAGAAAACCCCGAAAACAAAAAAGTTCAGTGCCCAGATTTATCAGAATGATCAAGTCTTTTGGAAACCAAATTAGCTATTTCTATAAGCTGCATCGACTTGCAGTTTTCATTGCCTCTTTAATATTTGGTTTGGCTGYGTTGATTGTTCTGTCGATGTATGAAAGTAGTTTCCCGCTGATGAAGTACCAAAATGACAAATTAAGTTTAGTCTCTGATTCTTATCCTTTGAAGAATTTGCATAATCTTGTTATGGTAGCTGGACATTCCATTTACATTAGTAGCAGCTGTGGGAAGTTTGATAGTGAGGATTCATGGTTCTTGGAGCCTTATCAGAAGCATCCAGGCCAAGCTTCTACCTTCATTGCTCATATCAAGGAGGGAGTGGAGAWTGCTGCTGAAGATGAGAGTGCTCTTCTTTTGTTTAGTGGAGGGGAAACTCGCAATAATGCTGGTCCTCGGAGCGAGGCCCAAAGTTACTGGGCTGTTGCAGATGCAAAAGGGTGGTTTGGTAAATTATCTGGCTTCTTCTTGGTTCATGCAATTGCATTAATTTAACTTAAAATTTATGATAAAWTTGAGAAATAATTTTGTTTCTAGTATGAGAAATATGTTATAATAAATATTCACGCTTTTCACGCAAGTCTCTGTTCCTCGCCTTGCAGGAAGAGTAGCCCAACCAGAAAAGCBGCAGATTTGGTCATGGAGGAATGGGATCCGACCACGAAGTCAGCCCTTACGCAGATCACGCTGCTCTCGACCCGGGCCGGACCCCGCGATGGCGCGGCATGGACTCAGCGCTTGAAGGAGGAGTACCGAGCCCTAATTGCGTATACTTCGATGAACAAAGCCAACGACAATGATTGGTTCCGGATCTCCGCCGATAACCCTGAGGGTACAAGATGGACGGGATTCTGCTGGTACGTCCACAATCTCCGACGTTACGAGTTCCGCCTCCAATTCGACATCCCCGTCACCTATCCCGCCACAGCCCCTGAGATCGAGCTCCCTGAACTCGATGGAAAGACCCATAAGGTTGCTC-TTTTCTTCTCACTTTGATTCCTTTTATGCTTGATTTTTTTAAAAATTTTTTAGTACCTATGCATGTTTCTGCTTATTTTTTGACTTTATGTTTGATCAGATGTACAGGGGAGGAAAGATCTGCCTGACAGTACATTTTAAGCCACTCTGGGCCAAGAACTGGTAAATGACCCGCCTATGGTTTATCAACTTTGGTTTGTGGAGATAATTGCGTTCTTTTATCGTTTTGCTTGTTTTTCGATGGTTCTCATATCATAGAATTACTGTGATGTTTGACACTTTTGCTGTTTAGATATATGTGTTCCTTGAGGGTGTCGATGGAGAAAAGGTTGAAAGTAACTTTGGAGAAATGTCTGTGGATGTTAAATTTCATGATGTCCAAGGGAAGAATTATCGCATCGCTATTCCAAAGCTGAATAAGGAGATTGTGCCTGAGAAATGCAAGGTGTTAGTCAAACCAACAAAAGTTATTATCTCACTCACCAAAGCTTCAAAAGGAAACTGGTTGGACCTGCATTTCAAGGAAGATAAGGTAAGCTTCTTCTTGCCACATAATTGTTGACAGCATAGTTATATGCTCTGGGATTTGTATAGCTACACTTGACTCTGATAAAATAATGCAGGTTAATGATTATCCACCAGGGATAGGCCTATCACCTCATATAGACACGCATTCAGCATTTGATGATATGATATTTAGCCTTTCATTAGCTGGACCATGTATTATGGAGTTCAGGAAGTATTCTCTGGGGTCATGGCGTTCAAGGAAAGCTATTTTCCTTCCTCCACGATCAATGCTTTTGTTGTCTGGGGAAGGACGATATGCTTGGCATCACTATGTTCCACATCATAAGGTTTGCAATAATCTTTTTATTTTCAGCGTTCTTCAAGTTGTTTTGGCGTAAGGAATTGCAGTGATAGAGTTTATCGGTCGGTGATCCGGTCTAGGACCCCGCGGTGCCGGCGAGGCCGTTCACGGCCATTACCGGAGTAGCATAGCGGGATAGATATAATTTTCAGGGAATTGAACGGAGGGGSCGCGTTCKTCGAGACTGAGCTAGACAMWAATTTGGCTGTGAAATTTTTTGTACTGCAGTTGGATAACTTCGTATCGAAGGTATCGAATTGTCTCCGATTCCGGTTGTATTTTGCTTATTTTAACTCTTGAATGTTTTTCCCTCTTTCTTAGCCGGCCTCTTAGATCTGCAAGGTCGGCGATATATCGAGCATGGAGCAACTGAAGACGATCGGGAGGGAGCTGGCAATGGGCTCCCAGGGTGGTTGGGGCCAGTCTAAGGAGTTCCTGGATCTAGTGAAGTCCATTGGAGAGGCACGCTCGAAGGTGGAAGAAGACCGCATCGTCCTCCGTGAGATCGAGAGCTTAAAGCGCCGGATCGCGGAACCGGATGTTACTCGCCGCAAGATGAAGGAGTACATAATACGCCTTGTCTATGTGGAGATGCTTGGTCATGATGCCTCCTTTGGCTATATTCACGCCGTGAAGATGACTCATGACGACAACATTTCTCATAAAAGAACCGGTTATCTTGCTGTCACGCTCTTCTTGAATGAGGATCATGATCTCATTATCCTCATTGTGAATACTATACAGAAGGATCTGAGGTCTGACAACTATTTGGTGGTTTGCGCGGCCCTGACTGCAGTTTGTAAACTCATCAACGAAGAGACCATCCCAGCCGTGTTGCCACAGGTAGTGGACCTTCTAGGCCACTCCAAGGAGGCTGTAAGGAAGAAGGCAATCATGGCGCTTCACAGGTTCTACCAGCGTGCTCCGGCTGCGGTAGCCCATCTTCTCTCACATTTCAGGAAGGTACGGTACAAACTTGGCTTTACTCTAGAATGCAGTATATCAGAGCGGTTGTCCCTATGTAGAGTCTCAAAATGCTTATTTTCAAAACATTGATTGATGCAGTCAGACATCAATCTGGACGTCTTGCAATGTCNNNNNNNNNNNNNNNNNNNNNNGTCGGTGATATGTTAGGATGGTTGCATCAGGTTAGTCAATGTCGATCAACTGCTTCGACCGGATGTCATTTTCTTATAATTTATCTATTTTTGAATCTTTCTTCTTGAGAAGGCTATTGCATCTGAAAGGGAACTTGTACTTGTATTGCTTGATCCGGATGCTATATCTGATACTGGGTCAGCTACTCATCGGTCCGGGAGGAACCCTGAAAGTGATTCCACAAAGTCAGAACCTGATGTGACTTTTGTTCTTGATAGAATATTTGAAGGGGCTTGTCGACCCTTCAAAATCAGAGTCGAGCAAGTTTTGCAATCCCAGCCTAATCTCATAGTTTCGTACAAACTAAGCAATACTTTGGAGTTCTATAGTTACACTGTGAGTTAATAAAGTTAATCGGTTATCGTGAGCACCATTCGATTGTCCATTCTCTGACTTGATAATTGACTCACAGATTTCTGACCTGCTGGGAAGAGAGACTGCTCTCTGCAATACCCTTTGGCTACTTAAAGATGCTGCCCACCAAACATTCCATAATATATTGAAAACTAGAGGTGACAAGTTGTTAACGGATTTCAGGTTAAGAATTTATTGGACAGTGTAAAATGGGATGACAAGGGGCTAGTGGYAGCCATTGCTCAGAATGTGGACACTGGAGCTCTTCTAATGCAGGGATTTGCAAACAGGGAAGCTCTCGAAACCACCATTTCATCTCGTAAGGCAACTTTCTACAGCAGGTCAAGGTCATCTTTGTGGACAAAAGGGGAGACTTCAAGCAATTTTATTAATGTTCTTGACATTTTTATTGATTGTGACCGTGATTCTGTAAGGTTCCTCTGCTACCAGTTTACCACTCTGTAGGATTTCTACTTTTCGGTATATATGAACAATTGATTGGTCATCATAGGATTCTCTTTATTAGGTAATATATCTTGGGAAGC-------CTTCTCCATTACCTGTTAAAGAGAGAGGCTTCTTTCTTTGGAACCTTGAAATGTTTTCATTGAAATATCATCGAATTAATTATGTTGTTAGCTTTATTGTGATCCCATTCTTGAGTGAACTATACGATTTTTGGTTCATACCATGCTAAACTCCAATAAAATATAGTATTCATGTTGCATTATTGGTGATGAAATTGATGGTGTTCCTGGAATTCAGAATGTCGCTCCTTTGTTTGGTCGCAAGACAGCCATAAAGCTATTGAAAAAACATGGTTCTCTTGCAAATTTACTTGGTGCTGCTGCTGTCAGAACAGTGGGAAAACAGTATGCACAAGATGCTCTGACTAAGCATGCTGATTATCTGTGGAGAAATTTTGAAGTGCTTAGCTTGAGGAGGTATTTGATTACTAAATTATGAAAATCTCAAAGCAATCTTTTGCTGTGTTTTTCTTGCATTAGTAGTC-------TAACGTTTCTAAAGAGGTTTTGTTTACTTAACTAGTCCTCCTATTTCCTCTGCAAACTATGTAAAATAATTGGTTTGTCTCACATACTTTAAAAGGAGAAAGACAAACTGGTAGCGGAGGTTATTCGATATGTTCTTTTTAGAACTCACCAAGGAAATGGATGCCCCATTAAGAGGGAAGAACTGACCCAATTGATAACTAAAAGCTATCATCAGAGGTCTCTTCCAACAATTATCATCAATGAGGCCAGAGAAAAGCTTTCTATCATCTTTGGCTATGAGATGGAAGAGCTTCAGCGTTCACGTCCTTCCTCTAACAGGCAAAGCCGCGCTTCTCAGAGTGAGATCTCTTTACTGCGTTTTATTATTCTCGTTCAATAAAATTTTGTTAATCCCTTAAAAACTTGTTTGGATTTTTTCTGTAGTATCTGACTGCAGAATCAAGTGCACTGG------------AATTTTCAGCATGGCTTCTTCCACCACTATGGAAGCTTCAAAATATCAAGAATCAGATACGGCTAACATTGGCCCTTCTTGCTCAGCAAATGTCTGTGCCACTCCAGATATTGAAAAAAAATATGTACACCATGTTTACGATTCCATTGCTCCGCATTTTAGTGCTACTAGATTTGCTAGATGGCCTAAAGTTGCTAATTTTTTGAATTCCTTGAGTCCTGGATCTGTCATCTTGGATGCTGGTTGCGGAAATGGCAAGTACCTGGGCTTCAATCAAAACTGCTTTTACATAGGCTGCGATATCAGCCCTCCCTTGATTGATATATGCGCGAGGAAAGGACACGAAGTTTTGGTCGCTGATGCGGTTAATCTTCCTTATAAAACTAATTTTGGTGATGCTGCTATTTCTATTGCTGTTCTTCATCATCTGAGCACAGAAAGCAGGAGGAGGAAGGCTATAGAAGAGCTAATTCGAGCGGTACGAAAAGGTGGAACTGTTCTAATTACGGTTTGGGCTGTAGAGCAAGAGGATAGTTCATTGATTTCAAAGTGGACACCTCTTTCTGGGAAGTACAATGAAGGATGGGTAACCTCTAGCAGTCCTCAAGTGCGTAATTCTGTGGCACTGATGCTAGAACAGATTCCAGAGACAAATGAAKATTGTCGCTCTACATCGGAGATATCAAAACATCAATATCCAGAAGATGGTGAAGAAGGTGGAAGGGATAATATGATGGCTCCTTTTTACAGTGGAGTAAATGAGCATGACATCTCTTCTGGTAATGGTAAAGCTGATGCTAATCAAGAATTCTTTGTTCCTTGGCATTTACCGTATCATCGTGCTGAAGTTAATGGCGCATCGACTACAGCAATTGCAAATGGATTGGCGAAGAAGGATGATAAGGAAAATGTGAGTAGCTACACGGCTAAAAATGTTTATGGAGTTTATTCACTTGCTTTGATTCATCATAAAGCTTTGTTTTTATGGGTTATCTGTAGATTAATTAATTTTGTTTGTTCTTCTGAATTACATGAATTATTGTCCCTAAAATTTATATGGCATGTAGCTCAATTTTTTTGGAAAGAATTGAGAAGCGGGCTGCTTTATGTGATGAGGTGCTATGCTATTTTCTCTTGTACCTACCCATAGTTTTTGGTGACATATATTTCGGTAACATAGTTTTCTCCTTGTTACCAATGCAGGAATGGTGGACATACGTCTGTATGGGCCCTTTCGATCCCCAACCAAATTGGCACCTTGGGATGCGTGGCACACAACACCGTGCCGTAATGTGGAGAGTCTGGAAAGAGGGCGGCACAGGTTTTCTTTATTGGGGTGCAAATTGTTATGAGAAGGCAACGGTGCCCGGTGCTGAGGTACKTTTCATCGGAAAGTAAACAAAAAATGTTNNNNNNNNNNNNNNNNNNNNNNNNNNNNNNNCTTGAAAATCCTA----CTTGGCATTATTTACCTATATTGGGCTGGATAAAAACTATGGATCATACCAGTATTATTTATTRTTCCCACTGCAAACGAATATTGATT-AAAAAAACTTTTTAACTCGATTATTCAGTTGTGGGATTTGATGAACTAGAATGCAATGTTTTTACAAAATAGACTATGTCAACCATTGACTCCTAAAAAACATGATTCCCTAGTAACCATGTTACTCTGGTTTTAGAAAAATCACCTAATCTGGCGATTCTTAATGCCGCCAACCAAACAATCTAGCCGCACAATATCCATCCTACCAGCTATCAATCGAGGGAAAGAGGGAAATCCTGCAACTTCAAGTGATGGCGGCCGCGTGGGCGGTATCCGGAAGTTTGTCTATGAAAGACCGTCGGATTCTGGCGGCGTTCAGCACGACCGCGGCGTCCCTCTCTCTCGCTGGATCTTCCTTCATTGTGCTCTGCTACATTTTCTTCAAGGAACTCCGCAAATTCTCCTTCAAGCTTGTCTTCTTTCTCGCCCTCTCTGTACGCTCTCAAATTACTCTCTTTCTTGTGTTCTTTAGTCTATGATGGTAGGAGGTGGAATAGGGTTCTGTCCTTCTTTAGTTAATGATGGAACTATGGTAGTAGGTGGATTTAGGGTTCTGCTCGGTTTTCTTTTTCTTTCGCTTTAATAGC----------------------------------------------------AGTTGATAAATGAAATTGTTAGATATGCTTTTTTGTTTTTTCTTTCTAACAGGTTACAGTCATAGGAAGGCCTCTGAATAATGAAACTGGGGCAAAGAATCTGTTCTACGGCTATGATGATGAGCTATGTGGAGTAGAACAACTTGCCCTACAGTATTATGCTGAAGAGGGGGGTGGATGGCTTGGCATCCATTCTGAAAGTGGCATCTGGATGACTATCTTTGGACTGCTTATGTGGGATGTCATTTTTTCTGAAGTGCCAAATGTCTTTCGGTCGATGTTTCAGGTATAGGTTAATTCCTGAAAGCTTTCATGTGCTCGTTTGAGGTTTACTAGGAAATGATCCTTATGTGCTTCATCTTGCTACATGCTTGAAACAGTTAATTTCAATCTGCAAATCTTTAAGTTCGTTGATTTATATCCTTTCTCTGCCATTGTTTATTGCCATATATTCCTTATAAGAAAGCAATCATCTTGCAAGCAAGTATCATGGTTGTCCTTCATCTTGCCATCATCTGGTAATGAATTTTGCATTATTTTCTACAAAACTGTTGAACTCTTTTTAGATTCTAAGCTGATCACTTGGATTTATTTAGCTTTATTATTGKATTGTTTATTAAGACCATCGTCACAATTGTTCTTAGTCTTTTTAGGTATTTTTGCGAGGCCCAGCATTGTACGCGTTCAAGGGGATGGCCGGTCGGTTTGCTCCAATTGGAGTGCATTTAGCYATGTTACTGATTATGACAGGAGCAACACTTAGTGCTTCTGGAAGCTTTCGTGGCTCGGTGACTGTACCTCAAGGGCTGAATTTCGTTGTCGCAGATGTTATGTCTCCTGCTGGCTTTCTTTCAATACCCACAGAACTCTTTAATACTGAAGTTCATGTCAATAAATTCTTTATGGATTACTATGAGAGTGGAGAAGT-------CTCAATCACTATTTAAATTGCTTAACTTGTTCTGAGAATTCTGAAATTAATGCCTTAATTCAGGTACTCCTGCATTAAACTTCAGATATGTTCTTTGTGGATGTCCTTCGGAGTCTATGTAACCGGAATACTCTTTCAAACAGCATCATTTATGTCGTTTATGCTCATATCACATGGTTACTGCATCATGTATGAGCGCCTCTCTGTTCCCCAGAGGCGCATGACTGCTGCATTGGGTTGTGGCCTATACTTGACTCTTGTTGGCTATAGAGCCGCCATTCCTTACTTCACAGTAAGTCCCTACTCTCATTTGGATCACCATTCTGTCTGATTGTGTACTCATTTTTTTGTTTTCTTCGGCTTGTTTCTGCTAAAAGAGCTGCTTGTTGTTGTTCAAA-TGTGGCTTTAGGATGATCAGAGAGTTGGTCCAGACCTCGAGACACTTTTCAGAAGATTTTGGAAGGTTGCTTCTCCATATTGGTCATCTGAAGATAAAGTCCAGGCCAGGTTAAAGCTTGCTGCTGTTTTCGCTCTCACCTTGGCAACTACAGGAATTAGTGTCGGGTTTAATTTTCTTGGTCGTGATTTCTACAATGCACTTGCTAGTATGTTGATTCTGTCTTTTTCCTGAAATATTTGTTGCTTATGTACAAGCTTAATTAATTAACATGTTCTTCTCCTTTGTTTGTTTTTGCAAGATAAGGACCAAGAACAATTTACAAAGCAACTTCTATACTATTTGGGAGCTTTTGCAGGAGGGATTCCGGTGAGCATATTGCTGCACCCTTGTAGGTATTAATAAGAAGTTAATAGTYGTCTCCAATCATATTTTCCCATATCGACTTTTCAAAATTTTAATTTTCATTGTGTTACATGATGAAATTCTGGCCAAGTTCATTATTGTCRTCATATTCACTCTATTATGTTTAGTTTTACTTGATTATTCGTTAACGCTGTGCAGTTCTTTGTCCTGAGAGATTATGCAAAAGACACACTATCTCTAAGGTGGAGATCTTGGATGACAACCTACTACTTGGAAYGCTACCTTAAGAATCGCACATTTTACAAACTTCAGTCTCAATCCATAATCGACAACCCCGACCARCGCATCGTTGACGATCTAAGTTCTTTCACCGGGACCGCACTTGCATTTTCATTGACTGTTTTTAATGCAGCGGTTGACTTGATATCTTTCAGTAATATATTGTATGGAATCTACCCTCCCTTATTTATAGTTCTTATTGTTTATTCACTTGGGGGTACTGCTTTTAGTGTGTTTCTTGGAAAGGTAACTATGTAATTTATTCGGGTGGATTTGCTGCATTTATAGT------------------------------------------------------------------------------------------------AATATATTGTATGGAATCTACCCTCCCTTATTTATAGTTCTTATTGTTTATTCACTTGGGGGTACTGCTTTTAGTGTGTTTCTTGGAAAGGTAACTATGTAATTTATTCGGGTGGATTTGCTGCATTTATAGTCTAAGAAGAGYACCAACTGTTTAATGTTGCTTTTCAGGGTTTAGTCAACTTGAACTTCATGCAAGAAAAGAAAGAAGCTGATTTTCGTTATGCGCTAGTGAGAGTTCGAGAAAATGCTGAGTCAATTGCATTTTATGGTGGCGAAAAAAATGAAAAACAGGTTCTATTAGACCGTTTCAAGAGGGCTTTTGAAAATCTCAGTGTAAGCTCTCTCTCTCTCTCTCTNNNNNNNNNNTATATCCAAAACAAAGAAAGGATACATCAAGTAGAAGCAAAAAAGCCTTCTCTTGTAAAATCATATCCTCTTCAGCTAATGGTGATTTTCATTGTCAGGCTCAAATTATCGAGGCTTTAGGAGCCATTGTAGAAAGAGTAAGACCAGTTTCTATCACACACAGAGACCACTTTGTTAATGTTGCGAGGAGGAGGGCCTTAGAGGCGAATGAATCGTCTGCAAAAMTTGGAGAAGCTTCTGAAATCAAAGGCAATGGCATATCAAAAGWCTACTCAAAAGGAGGTTTCTTTGCCGATCAGTTTGAAAATTTAGCAAATTTCCGCGCCCATTATGAGGGCACTGGTCCTGAGATCTGGGAACAGACAGAAGGCAATTTGGATGCCTTTGTTGCTGCTGCTGGAACTGGTGGTACACTCGCCGGAATTTCACGATACCTTAAGGTTTCAACATACATTCATATACTTTAAGGCTCTCTTTGTTTTGTTTTTTTCCCTATTTTTCAGTAGGGATGGGGAATTGTCCCTTTATGTCACTTACTAGATCAATTCAATCTTCTACTAATTACATTGGAACCAAACATCTATTATGAAATTGTGAAGTAAAATCAACATTCCCCTAAATTCCTTTTGCATTTAACCTGTTTTTATTGGTATTAACTTCGGTCGCCGATCTAATTTCTACAGGAAAAGAATCGAAATGTGAGATGTTTTTTAATTGATCCACCTGGATCTGGACTGTTCAATAGGGTTACCAGAGGAGTGATGTACGCAAAAGAGGAGGCCGAGGGCCGCAGGCTCAAGAACCCTTTTGACACCATCACTGAAGGAATTGGAATTAACAGATTGACGAAGAACTTTTTGATGGCAGATTTAGATGGGGCTTATCGAGGCACTGATAAGGAAGCTGTTGAAATGTCGAGGTAAGCACAAATTATACAATTTAGGTGCTGATGCTCGAAGCTTCAAATTCGCTCAAAATTTTCTCGAGTTTTGAGTCAACTTGAAATTTAC-CAATAAATTTCAAGTTAATGAGTCTGTAATCTGTGCATATGGATTTGAGCTTTGAGCAAGTGACTTGGTGAATGCATTAGTATGATTTTATTTCAACTAGTAACCTCATATTTCATTATACTTAATATTAGCAAACCTGTCTTTGCATCATTAATAATTTTTTTTTTTAAACTGAACAAGATTTGACTAATTTCCAATCATCTTAAACCCAAACATTTTATCAGGTATCTTCTTAAGAATGATGGACTCTTCATTGGAAGCTCTTCGGCTATGAACTGTATTGGAGCCGTTCGGGCAGCACAGGCTTTAGGACCGGGGCACACGATAGTCACCATATTATGTGACAGTGGGATTAGGCATCTCAGCAAATTCTACAATTCCCAGTATCTTGCTAATCTTGGCCTAACGCCAACTGCAACTGGTTTGGAGTTTCTCGATCATCCTTGAGACGATTCTAAACGAAGATGATTCCCATAGCTTTACTGAGCTCAAGCTCATTGCAGGAGACTGGTTATAAAACTTGCAGGGAAACAATGGAGTTTCCTTCTTTTTTTCCGTTGT------------------------------------------------------------------CTCTGCAAATGCAAGACTAAAGCTTCATTCAACAACTCCTTTCCAAACTATATTTTTATTTTCTTATTGCCAATCGCCTTAAAATACATTTTATTAATGTGCTAAATATTGCAACAAWAGTAATCTCTTTATTGAACTTAAAAAAAAGGATTTGATGGCCTTTTCCATATGATGTYAGCCATTCCTCTTTGCATTTGCTACAGGCAGCTCAAGAGTGTACATCAGTTCTTGATTTGGATCAACGACACACAGGAGCGTTGATGTTACGAGCGCADACTCTCGTCACCCTCAAGGAATATCAATCAGCACTCTTCGATGTCAACAGATTGATGGAACTAAATCCGGCGTCGGATGTGTATCGAAACCTACAAGGACGACTTAGAACACAATTGGTATGCTTCTTTCCTTCAAAATAGATCAGCAACCTCTAATCTGCVCCRTCTGCAACCASTGTGTTGAAGGAGTTTGTTTAGATGCCTTCTTTAGTAGTGTHTCCATTACAATTTTAGCTCTTAACGTTACAAGTTCCTAAAATGGTWCAGTTAGTGTTGCAATTTCATATGGGAGGTAAATAAAATTTAGAAGAATGGRGATAGTTGTTTGCTTGAATGGAGGAAGACATGGCACCTCTACTGTGAGTTTGCCACAAGAGGCATTGTGATTGAGGTTCGCAAACATGGAACCGGTTTCCCGAGGAATAGCAAATTGATTAAAAAGATACACTTTTACTGGAACGATCTGTTGCGTTCGATCACGCTGACATTAACGCAAGAACTCGAGTTTGAAATTAGAGCTCTGACATCAGTGACACCCCCAGTCCAGGCTCCATATTTGCTGAAAACTGTTCCAGATTGTGTGACTGATGACTCTGGTGCCATGATCTCAGATGTTGTGCTGAAAATGAACCGTTACAGGCCTCAAGAAGGTCGATGGTTATCTCGCACCGTGCTCGATCACGCAGGAAGGGAGTGCTTCGTTATTCGTACACGGTTAAGTTATTTTTCTGCATTAGAAGATGTTTATGAATTTGCAGTATCAGCTAATTTACAAAGATTTGATGTGCATGTGTAGAGTAGGTAGGGGGTTTTGGAGGAGAGGAGCTGAAACTCCAGCAGCGGTTAAATGGGATGATAGAATTGTAGAAGTACGTGAAGGCCAGTGGTCCTATGTTGCCAATTCTGTAGGTTATGCTCCTAGTAAGTAGTTTTTATAAGAATTGTTAAAAGATTTCAAAATTTTGTCTCTGTATCCTTTTGACAGACNNNNNNNNNNNNNNNNNNNNNNTAATGCCCAGGGAAGTTAGAAGCAGATGTTGTGGTGATTGGAAGTGGAATTGGTGGACTATGTTGTGCTGGACTTTTGGCTAAATACCATCAAGATGTCATTGTGTTAGAAAGTCATGATGTGCCTGGTGGTGCTGCTCATTCATTTGAAATAAAGGGTTACAAATTTGACTCTGGTCCATCTTTATTCTCTGGATTTCAGTCAAGAGGTCCGCAAGCAAATCCTCTAGCACAGGTGAATTTGTTATGATTTGTAAATAGGGTGGTGCGCATTACTGTAAAGCGTTATTTCAGCTTTGTTTTATGCAAGGAAAAATGCCAATATACACTTCTTAAAAACATGCT--------CTATATTTTAGAGAAATCCTTTATTGATAATTTTACCTGAGTACATTGCTATGAAATGCTTATTGCAGATTGTAAAGGCTAAAAAGGCTGTAGTCAGCAATGCTTCTATGTTGGATACTTTGAACCTGTTGCCAGTGGATTCCATCCCACCATCATACAGAGAAAAGATAAAGGCAACTCCACAATGTGAATCATTTATGCATCTCCACTTAGGTTTTGATGCTCAGGTGAGGGTAATAACATTTACTTTTTTAAATTCTCTATTGCAAGGTGCTGTGGAAGGCCGTTGAGCGTGTTCTTGGCACAGGTTTCATGCCCGAGAAATGCRATGTGGCAATGGTGGGAACGCCATTGACGCACAGAAGGTTCCTGAGAAGGCACAGAGGGACCTATGGGCCAGCCATAAAAGCCGGGGAAGGWWCCTTCCCCGGCCATTCGACGCCATTGCCGCACCTCTTCTGCTGCGGCGATTCTACCTTTCCGGGAATCGGAGTTCCTGCTGTTGCCGCCAGTGGCGCCATAGTGGCCAACACCTTGGTTCCTGTCTCAAAGCACTATGAGCTCTTGAATGAGCTTGGAATTTAGTAATGGAAGTTTTACATAATGCCTCATAATTCTTATGTATTTGTAGATCTAACCCTTTCTTTCGTTGGAGTTAACNNNNNNNNNNNNNNNNNNNNNNNNNNNTTGTATATTATTTAAATGGGTCTTAATTAATACATCAACTTTGGCTTATCAGGCTGCATCCATACCACCTATACTAACTGGAAGTGATGTTATAGTTGCTGCAGAGACTGGTAGTGGCAAGACGCACAGCTACCTGGTTCCTCTGATTCAAATCTTACGTGGCGATTCTGTTCATGAAAATAGCGGTGCTAAAGAAATTACTGAACCACACAAATTGTCTTTGGTCCTTTGCCCAAATGTGATGCTATGCGAGCAAGTAGTTCAAATGGCAGACCGTCTTGTCAATGATTCTGGTAAACCACTCCTAAAAGTTGCTGCTGTATGTGGGCAGCGAGTAAGTTCAACTGCTAAAGCTTTTCTCTTTTTAAAGTGATGATTTATTATCATAATCTGGAATAATCTTTTTGATCACATATAATGTTGGAAGTTTGCCCCATACATTTTAACACTTTGTTTGCTGGATGAATTTGAAGTTTTATTTTTATTTGATTATAATGATAAAACAAGCAATGCTTTTCTAAGAATCCAATAAGAGCTTCATCAATATTTGTTTCTTTATGAAGTGTTGTTTCATTTTCCCTCCTTTTTTCTCCTTTCCTCTCTTCTAGATTGGAACAGAGATGGATAGAAGTTGCTGCTGATACTCAGGTAGATGCTCTTCTAAAGGCTGTTAAATCCTGTCATGTAAAACAACTTGGAAGCTCAAATGATGATGTCCGCCGCACCATGGTGTTCACTAACACAGTTGCTGCTGCTGAATCAGTTGCAAAAATACTTCGTATGGCTGAAATAGAATGTTCTTCTTACCATAGTGAGAGTTCCTTCGAGGAAAGAACTGATAATTTGATAGATTTTCGAGAAAAAGGCGGGGTGCTTGTTTGCACGGATGCTGCCGCTCGTGGTCTGGACATACCAAATGTTTCGCATGTTATTCAGGTAATGGATTCTTTAATAATGTGCTACAAATTTTTAAGTTATATGCAATATTTCGTTTT---TTCAATTAACACCAAACCTGACCTAGTTCTAAACAGAGCAGGATAAATAAATTTTCAGTGTGACTTCCTACATCCACTTATATTRTCCAAGCTTTTCACTCAATTATAATGTTATTGTATATGCAGGTTCATGAATGCATTCTATGGTTGAGCATTGTGTTCATCACTATTTTGTGCACACCACAACCAACCATTGTCAGGTGGTCTTCTACGTCACCTGTATCCATTGAAATCATGCATCARTGGAAAGGATTTTGTGCTCTAATTKSTAATGCATATTATAAACGAGGAATGGCCTGGTGAGGATCATCTACTTATTATTGTCCAACTGGTTTCCCTCCATCCCGATTCAAGGGTTTCAGCTGCTTTGTGCCTCAGCCGGAGCCCTTTGTTTCCCTCCATTGCCAACCGATCTTCCAGCAAGCATCCTTAATGGCTTCTTCATCTGCCCCGCCTCCCTCTTCTCCTCCGCCCTCTTCCTCTTCCTCGAGCTCATACTACGAGATTCCATGGGTCGAGAAGTACCGCCCCACCAAAGTCGCCGATGTGGTCGGCAACACCGACGCCGTCTCCCGCCTCCAGGTCATCGCCCGTGACGGAAACATGCCCAACATCATCTTATCGGTATCTCCAATGCCCTACTACATATGGTTACTGTGGAGTAACCGAAGAAAAAAAAATTGGAACTCATAATTAGGTCTTTGCCATTCGTTTACACGCAGTAGTTTCTGGATCTCATTAGAATAGTAATTGAATCTTCAGGGCCCTCCTGGAACTGGGAAGACGACAAGCATCCTTGCCCTTGCCCATGAGCTTTTAGGGCCTCACTTCAAGGAGGCAGTTCTCGAATTGAACGCGTCAGACGATAGGTGCGGTGCATTGTCGCGTCAGACGATAGGTGCGGTGCATTGTTAAATTTGGAAGCTTCTGTGCTTCTTTAAGTGGTTATTCTAAATATTGTTTGTTTGGATCGTTCTTGGCAGGGGAATTGATGTCGTGAGAAACAGGATCAAGATGTTCGCCCAAAAAAAGGTGACTTTGCCATCCGGAAGGCACAAGATAATAATTCTGGATGAGGCTGACAGGTAGAGGACATACACACTTTCGATTTTTGTTATCTTCTTCCCCATTTCTACATGATTGATTGCAATTGATTTATATATTGATGTTTGGTGTATCCAGCATGACATCTGGTGCCCAGCAAGCTCTGAGGAGAACAATGGAGATATACTCGAACACTACTAGGTTTGCTCTTGCATGCAATACTTCATCTAAGATCATTGAGCCCATCCAGAGCAGATGTGCGCTTGTTCGTTTCTCAAGGTTATCTGATAAAGAAATCCTTAGTCGTCTTCTCATAGTGCTTGACGCTGAGAAGGTAATGAATGCATACTCATATTCCTTTATAAAAAATTCCCAGTTGATATATTGAATCTTCCTTGCTTTGATTCATGGTTATTCAAAGTTTAAACATCATATAACAAATTATTGAGTTCAGTGATATGTTTCTAGATCCAATCCGAGCATTTTAAGCTGCTCAAAATCCTCACTTTCTATAGGTCCCTTACGTGCCTGAAGGCCTCGAGGCAATTATTTTCACCGCCGATGGTGATATGAGGCAAGCTCTGAACAACTTACAGGCCACTTTCAGCGGGTTCCGATTTGTCAACCAGGAGAATGTTTTTAAGGTTAAGCGGTGAATCTAATATGCTCCATTCAA----------TATCTTCTGCTAGATGGTCACCCTCTTCGCTTGTTAATTGTCAGGTCTGCGACCAGCCTCACCCCTTACACGTGAAGAACATGGTCCGAAATGTGATCGACGGAAGGTTTGACGACGCATGCTTCGGGCTCAAGCAGCTCTATGATTTGGGTTATTCTCCCACAGACATAATCACCACTCTCTTCCGAATAATTAAAAACTACGACATGGCCGAATATCTGAAGCTGGAGTTCTTGAAGGTATTTTCAACCTTCCTAACCATCTCTACTTTCTATGGCC---CTATCCCTCACCTCCGATCGGTTGCAGGAAACTGGGTTTGCTCACATGAGAATCTGTGATGGGGTTGGCTCGCTCCTTCAGATGTCAGGCCTCCTTGCCAAGCTTGCTCTGGTCAGGGAGACTGCCAAGGCTCCATTGTGGTGAGCATCTC---------------------------------------------------------------------------------------------------------------------------------------------------------------------------------------------------------------------CTAAATGCACATTCGCAGGCCTCCGTCCCCACGTATCCTCGTTAACAACGTCTCATGCATGCGTAATGCCCAGACCGTCCTCCGGAATATCAATGTTTCGGTCCATGACGGCTCCGCATTAGTGCTCACAGGTGCTAATGGTTCTGGAAAGACTACCTTCCTTAGAATGCTAGCTGGATTCTCCCGGCCCTCTGCCGGCGAGATCCTCTGGAACGGCCATGACATCACTTCTCCTGGAGTCTACCAACAGTACAAGCTCCAACTCAACTGGCTTTCCCTCAAGGATGCCATTAAAAGCAACTTTACTGTGTTGGAAAATGTTCAGTGGTATGAAGTGCTTGAAGGCAAAGATGGGAATGCGTCTCTTCCATCTCTTGAACTGATGGGACTTGGTAGACTGGCTAATGAGAATCCAAGGATGCTCTCTATGGGCCAGCGAAAGCGGTTGCAGTTGGCTAGATTGCTAGCCATTGGCAGGCCGATCTGGTTAATGGATGAGCCTTCAGTCGCATTGGATGCCGAAGGGGTTCAATTGCTGGAATACATAATAGCGAGGCATCGTAAAGAAGGCGGAATAGTTTTTGTAGCCACTCACGTGCCTATCGAGATCGAGGATGCGATGTATCTTAGGCTCCCCCACAGGTTTCCTCGGAGGAAAACATTAGTTGATCTACTTGACTGAGCAACCTGATTGAGGTAAATACTTCACCTAGTGATTTCAGTTCACTAATAAATTTTCCTGCGCTATTGATGCAATCATTAGCAAGTCGGAACAGAAGCATACCGCGTACTTGAAATGGTAGTCGTTGGGAGTTCAAAAGTTACAATATTGTTTTTTCAGTCATTGGTTGCTGTGGTGAAGGAGAAAGAGGCAAGAGGCCGCTTATGACTAAAATAGCAACCGATAAAAGTGATGTAGTTATGTTGACATCTGACAATCCAARGAATGAAGATCCACGTATGTGATGTTGATTTAAAATCTTTTCCCTCCTCTTCCTCC----------ACAATTTCTCTACTCACTTTCTATAAGTTGTTAATAATAGTTCCCATAGTTACAGATAGAAGTAGTTTCTAACTTGTCTGTTTTATTGAATTTTAAGATTGTTTTCACCTGAAACTAYTACAGTTGATATTTTGGATGACATGTTGGCTGGTGTTGGATGGAGCATGCAAGATTATTTGAAATATGGTGAAAATGATTACTACCCGCCTCTACCTAATGGCCACAGGCTTTTCTTACATGATATTCGGAGAGTGGCKGTACGGGCTGCGGTTGCTATGGGTGAGGAGGGTGATATAGTTGTAAGTTTCATTCTACTACTTTCACAGTTGTTTTTTCGAAGGACTGGTAAAGAAACATATTCATATTGAATAATTACTTAATTATAAATTGGATTTATTTGCTTTTTTWWKKTTTTYYTKKWRRMYWRKKRWWWTWAAATAATAGCAGCCACGGCAAACTG-GGGGGATCTATTGAAAGACAAGTGGCTGGTATTTACAGGTCCACTACGCGCCGCCTTCATCATTTTGTTCCATCATGCTGACCGCTCAGTTCCAGAGGCGCGATGTAGCTTTCCTTGAGCTCGGCCGACTTCCTCTTTTCCGCCGGCGATDCTCAATTGAGGGCAAGAGGCGGCTTTCGTTCCGGCCGATGGCGGCGGCGGTGTCCGGAGATGGACTAAAGAAAGGTATAGCGGAGTTCTACGATGAGTCGTCAGGGGTTTGGGAGAATATATGGGGGGACCATTTGCACCATGGCTTCTACCAGCCGGGCTCCTCTGCCACGGTGGCCGGCCACCGTGCCGCCCAGATCCGGATGGTCGAGGAGTCTCTTCGGTTTGCCGGAGTTTCAGGTACTCTCTCTCCCTCTCTCTCTCGGCAGCGGTGGCGGTCACAATGAGCCGCGCCGAACTTGGAATTGCGTTTGTGTAGAGGACAAAAGCAGACAAAATTTTGTTTTAATGCAGACCTTTTAGCTTCATTCATGTAAATGCTAATCTAAAGCAAGCACTGTGAGTTCTCTCTGTATGCTAAACCCTA-AATAACAGTTACGTTAATGCTGATCCAATGTGATGATTGTGTCAGAAAGTGCAGGCGATGCAGATGTTGTCAACCAGTGAGCTGAGCATCAAATGGGTATTAAAAGGAAGTCCCAAGAATCCTGTTTTCGCGGCGCTTGGGGGAGATTTGATGCTCCAAGTAGATTCGAGGTTCAGCTTGAACCAAATAAGCGGCCAGGTGATTCAGCATGAAGAGTTCTGGGATTTATCTGCATCATCAGTTGTTGCTCGCAGTTACTTCTGGATGTCTAGGAGGCTTTTCTCTGCAATTGAAGCCGGAAAAGATACAGTTGATGATGTTAAAAGCATGGCGGCTGGCATCTCATCAGAGAAGGAGGACAGGGAGATTTTTCCTGACTTACCTGGAGACCCGACAAAGGTTGCCTCTTCTTTTTGCTTTTAAAATTTCCAAACTTTTATTTAGTATTTAACATCTTGGCTAAAAATTTGGATCTTATCTACCATCTTTTTAGCCAAATTTTTTTCCATAAAATATCTTATCCTCAGCCAAAATAGTCAATACCTCAAGTTTCCTTAAAATATCTTATTCTCAGACTAAATTGTTAATACCTCTTTTCATTATGTTTCTCCTTTACTCTAGGAACACTTGAATCTGTGGTAGGCAGTCAAGCTTGTACTTCATTGTTAGATATTTTTCATTGATTTTCTTATTATGCTATTTAAGCTAGAGGAGAGCTAAAAGATGATGAAGTTTCCVAAGCACAACTTGGTGCCTTTTTTGCTGCAATGACAATACGAGCAAATGCATTTCCAGAAGCTACCCAGTGGAGCGAAGGAGAAAGGCATGCCATGGACCAATTTTGGCCACATCTTGTTCAAGCTCTTCCTCCAGATGTTATCTTTATAGCTGATCCTGAAGGCACAATTATGGGTTTAGGGAACTTCCCACGTTATACTGGACAAGGAACGACAGAAATGAGATTGGTTGGTGCCCTCAGGGAAGTACTGGCAGGCGGTCATCTAGGTTATGAAGAAGTGAAGGGTGTTCTAAGAGATGTTCTACCATTAGAGGGTAAGAAGTTACAGAAGGTCAGTGAGTCACTACTAGCTGCATTTCTAATTGGACAACGCATGAATCGCGAAACAGCTCGTGAGCTGAAAGCTTATTGCCTTGCATTTGATGATGAACTAGGTAATCTTTGCTACTTTCTTATTTTACATAGTGAAGTTTAAATGATTGTATTCATTGATCCTTCTTTGTATGTTTACTGTACATCAGGGCCACCTCCTGTAGCTGATGTTAGATCTTTGACTCACTATGGTGAGCCCTATGATGGAAATTCTCGTTTCTTTAAGAGCACTTTATTTGTTCATTTGATGATGAACTAGGTAATCTTTGCTACTTTCTTATTTTACATAGTGAAGTTTAAATGATTGTATTCATTGATCCTTCTTTGTATGTTTACTGTACATCAGGGCCACCTCCTGTAGCTGATGTTAGATCTTTGACTCACTATGGTGAGCCCTATGATGGAAATTCTCGTTTCTTTAAGAGCACTTTATTTGTTGCTGCAGTAAGAGCTTGCTATGGAGAATCTTGCTTGCTTCATGGAGTGGAATGGATGCCTCCAAAGGTCTGTTGAATATAACCATAAGTTTCTATGCATTTAAATTAGTGCAGTTAAAAGTTCTAGGCATCCTTTTGACGATATAGCTATTGAATATCGAAGGCACTAAGCACCTTGCTTGGTGCTCGTGTGAGTGGAATGAGGCGTTTAAAAAATTGTAATATAACTTTATAAGACTATGTAATTATTTTGGATACTGTTAAAGAGTTAGAATGATA----------------TTATCAAGTTCAGAAGCATGTAGCGATATGCTTTCTTATTTCCCATCTATGTGAACTCTCTCTTGTTTGATGTTGCTTCTCTTCAAAAGCTTTGATCTGTTTGGWCATCCYTATAGTCTGGATTGAGAATGYAATTCYAGATGTTTTCTATCTTTTTTTCTGATGACATGAGGDATTGATAGATCAGCAGGGTAATTTGATTGTAGTACTCTCTGCAGTATTTATACTGGTCCATCTTCTGTTACATGCCAATTCTTCACCTTTCTTCAGACTGGTACATGATAAGGAAACTGGAAGACCTAAAGGTTATGGCTTTTGTGAGTACAAAGATGAAGAAACAGCTCTGAGTGCACGTCGAAATCTCCAAGGCTATGAGATAAATGGACGCCAGTTGAGAGTTGACTTTGCAGAGAATGACAAAGGAATTGATCGAAATAGGGAACAGGTGAAGTTAAATCTCTTATTTATTGTTATT---------------------------TAGGATGTATGCAATTCAATAACTTTACCATTTCATATTCCTCCTAATTAATAGAAGGAATCAACTTTTACCACATTAGAAAACTAGGTTTTGGACTTTGGATTTATCATTTTTGAARGTTATGTTTTGTGGTGAAACTGCAYGAATATTGGCATTAACAGCTTAATTTGATGATTCACCTTTGGATATACTCGTTCATTATTCAGTGATTGCATGTGTGTTTGCACCTCTACACTTATCTTCATGATGAAGATTTAATCTTAATTTTTCTTATTACTGTGCTTTTAAATTCATGCAGTACTGGGAAGATAGACTACTAAGAGCAAGAGCTTTGGGCTTGAATACCATCCAGACGTATGTTCCGTGGAACTTGCATGAGCCTTCACCCCAGAAGTGGGTTTTTGAAGGCATTGCAAATATTGAATCATTTCTAACCCTTACACAAAAATTAGGATTTTTTGTGATGCTTCGTGCTGGGCCATATATATGTGCAGGCAGGTGAAACTCATGTCAATATCAATTTATATGTCAGCTGCTTATGCCCCTATTTTTTAATGCTAACCTTCAGTAGTTTCCTTGTATTAAAACTTTGTAGGACTAGCAGTTATCTGACATCACACAAATGCTTGYCAGGGTGTTCCTGCCAGTGTTCAAATCTTTTCTTGTAATCAAGATGCACAAGCTCAGCCTATTGCCCGAAGAAGCTTCTTCCGGTGCTCGAGCATACAACTACACTGGAACCATGGTTCSACWGGTCTTCTAGCTGTGGCACAGTCTGATGTGGACAAAACGAACCAGAGTTATTATGGAGAGTCTAAGTTGAATTACCTGACAACAGATGGGAGTCATGARGGACTTGTTCCACTTAGTATGAATTCCTATCKATATTTGTGTTGTCATAGATTTTCTCCCTTTTTWWTTTACADGGTCACAATGATTGATCTTTGGAGCATCTGTCAGGGMAAGATGGTCCBGTTCATGATGTTCAATGGTCACCCTCGGGTTTGGAATTCGCCGTTGTCTATGGATGTATGGTTTTCTTTCCTTTWTACTTTTCCTTGCTTGSTCTGATTTTGATAGGTTGATTTAGCTTAATATTTCTTTGMTTACATAATTAATCAAGGGAAACTAACAATCAATTAGGTTTTGCAGGCTGGTTGTCAACTCTTTAGCAGCTTCTGCACATGGCTTTACTGTATATCTACTACTGATTTTATCTTTTTTATGTTACCAAAATCTACAGGTGCACATATTTGTATGAYACTCTACGCCCCAAAGTGATATATCAAGCAAATCTTGAYGCTCTTTGTGAGCTTGTTGACATCCTAAAAGTTGAAGTGCTTGGAGATCAACTTAATAGACGGGGTGAGTCWCTTGCAGGACTACGCCCTATCCTTCAAAGAATACTAGCAGATATTCATGAAAGGTTGACATTTTGTGCACGAACTCATATCCGTGATGAGGTATGGACTACATATCAGTTTATAGGTTATTTGTGCTCCTGTCTGGCTGGCTGGTTTAAATTTTTTA----ACTTAAATGAATCATAGAGTCGAACATATGCTTATGTTAATTAGGGTAGTGTGAACTTTNNNNNNNTACCTAACACCAAACAGAAAACAAGGGCTTAGGACGATCAGAAGGAGNGCDACAACAAAAGGAAGGCCAGACGGAGGAGAGAAACAGAAAGATGAAACTTCGGTACGCCATGGTCTGTTCCTCGAATCAGAACCGGAGCATGGAAGCTCACTCTCTGCTCAAGCGCGAGGGCTTTGACGTTTGCTCCTACGGCACCGGAGCTCACGTCAAGCTCCCTGGCCCCTCCCTCCGCGAGCCCAACGTTTACGAGTTCGGCACCCCCTACAAGCAAATGTACGACGANCTCCGCCGCAGGGACCCCGATCTGTACGCTTCCTTCCGTCTCCTTCCTTTCCTCTTCAAAACCCTAATCCTCAT------------CCCTTGATTTATTCTTCTGGAATCGAATGGATTAGGTACAAGCGCAACGGTATTCTGCCCATGTTGAAACGCAATTACAGCGTGAAGGCTGCGCCTCAGCGCTGGCAGGATAACGCCGCCGACGGCTACTTCGACGTCGCCTTCACATTTGAAGAGAAGGTGTTTGATACGGTGATTGAAGGTTTGTCCGCACCTTGCGCTTACAAATTACGGGTTAACCGGGTAYTCACTAACCTAAAATTARCTAAATGACTCATAATTTTCTTGTATCCAGTTCAGGCATCTGGCAAATAAAGTTGGCAACCTTGAACGCCCATTTCTGAAGGAATTTTTTCCTCGCTGGATAGAATCTTGTGGATGCCCCGTATTAAGGTTTTAGTTTTRTACATCCTTTTATATTCTTTTGATCTCTATCTATCAATAATTTAGTTCTCAATTTTTAGCTTTGTTTTGTTAAAAGGATGGGGCTCTCTTATAACAAGAGGAGGAACATGGTTGAATTGGCTGCCTTGAGAGGCAGCACTGTGAAGGTTGGATCTGTTTCTAGTAGCAATTCATGTAATGAAAGCCAAGAKAGTGATACTGGTTGGCCTGGAATGATGAGCATTAGAATTCATGARCTTGATGGAACSTATGATCACCCAATTCTGCCCATGGCTGGGGAAACCTGCCAGCTACTTGAGATACAATGCCATTCTAAGCTAGCTGCTAAAAGAGTTCAGAAACCCAAGAAGGGTTCAAAAACTGATGGATCTGATGATAATGCAGATACTGCTCCTAGTCAAGATGCGCGAACAAAGTAATAGCTTTAGCTTTTAAGTATCCTTATTCCTCTTTCTGCTGGTTTTTTATTTATTTTTGTTTAAATAAATTTCTCTGCAGTGTGGATTCTCCATTGTTATGGATCCGTGTGGACCCTGAGATGGAATTTCTGGCTGATGTTGATTTTCGTCAGCCCCTTCATATGTGG----------------------------------------------------------------------------------------------------------------------------------------------------------------------------------------------------------------------------------------------------------------------------------------------------------------------------------------------------------------------------------------------------CTGACATTGTAAAATGCAGTCCACGTCGTGAAGTACGTACTTCATCGTTGTTTTGTCRAGCAAGCAATGCTCACACTTAGCTCCTTGATCCCAAAATATTGGTTCAGCCATTGGTTAATATTGTTCATTTCAAAATATCGATTTATAGTGTATCTTTATATGCAGATATGGGCTACTTAGGGGCACCCTGAGGGCCCCTGCTGTGGGCTGGATGATGTATAATGTGCTTGTGAGCAATGAGAAAGCAATCGAATCACAGTATAAATCCCATGTATATGCCGACCCTGAAAATGTGACGCCGCATGTAGTCAAGAGCAGATACGCCCTCACAAAGAGGAAAGGGGCCCGATACGTTCCGGCAGCTTTCTTGACTGGCCTCCTCGACCCAGTCGAGACTCGAGACGAATTCTTGGATCTATTTGCCAAGTTAGATGGAGAGATACCTATTCTAGTCGTTTCAACCAAAAATGCGCCGAAGAGGTCAAAAGCTGAGATTGATGCACTTAAAGGTGCGAAGGGTGTCACCAAGTTTGTGGAAGTACCGGGGGCGCTTCTACCTCAAGAGGAGTATCCATTAACTGTTGCTGAAGAGCTAAGCCAGTTCTTGCAATCAATTTCTATACCGGCTGGTGATCTTAAACACTAACCTAAGGTCGAGGCCAGAGGAATGTTATGATTCACAGGTCAGTTTTTCATCTTTTAGAGATATTTAACATGTTTTGTTTCATTCAATCTTATACTCATGTCAGTGGTTGCTATGATATATGAAATTTGAACAGACAAGAGAATAAAAATGGTTGCTTGGTACATTGTCTGATATCTATAGCTCTTGAATTTCCAAATACAGCTCTAACATATATTTACCTTTTTTCCACTATATTTGAATGGCATTGTTTTTTGTTTCTGTGACAAAGGCACATTGGTTGTATTTTTTTACTTTCATGCCTTAGAMGGTGAATGATTTTGTTATATCCACMGCAGTCATGGCTTTAGGAACCTGTAGGNNNNNNNNNNNNNNNNNAGTATAGCTATCAGCTGTATGTTGGTATTTCAACTATTTATCCTGCTCTGATTTTTGTAATGCTGTATCAAGGTGCATGGAAGCAACCCCAAGCTTAGCATGTGCAAATAAATGTGTTTTTTGTTGGAGGCATCATACTAATCCTGTGGGAAAAGATTGGCGGTGGAAGATGGATGATCCTCTTGTTATTGTTGATGCTGCCATTGATCAGCATACTAAAATGATCAAGCAAATGAAGGGTGTGCCAGGTGTGTTTCTTCTTTATGCCTCTTTCACTCTCAGAAAAGTATGTGAGAATTCTCCTGTATGATGACTGAGGTCATTATGCATCCTAACGCTTGCAAGGTTAAATGAAATGAGTGCTTGTATATTTTCATTTAAACTAATACTTGGAGATTGACGAATGCTTGTGTTGATCATTTTTTAGGGCAATAAGCTAACTTTAAGATATGAAATTAAAAAAAAAAATTTTCATCAACAATCTGATTATTTTC-AAACATCTACTTGAAGAAAAAGATCTGGTTAGTTAGCTTCTTGTCCTTAACAAACATTTTCTGCGAGCTCAGACCTTTCTCTTCTGTTTACTACAGGGGTGAAGGAGCAGCAGTTGCTTGAAGGTCTATCTCCCAGGCACTGTGCCTTGTCTCTTGTWGGTGAACCAATTATGTATCCAGAGATAAATACACTTATAGAGGAACTGCACCGGCGGCATATTTCTACTTTTCTTGTTACAAATGCTCAATTTCCTGACAGAATAAAGATGYTAAAACCTGTTACCCAGGTTTGTGCAGCCTAATAGATGCAACATATTGTGTTAAGTATGCTGTTTCAGTTGCAGATCACCAACGAATTGCTATACTTTTAACTCTCGCAGTTATATGTCAGTGTAGATGCTGCAACGAAGGAGAGCTTAAAGGCAGTTGATAGACCACTTTTTGGAGACTTTTGGGAGCGCTTTGTTGTGAGTTTTATTCTTAGAATCTACTTTATTGGTTGTCAA---------------------------------------------------------------------------------------------------------------------------------------------------------------------------------------------------------CCATGGCTCTGTTGTGATACTTGTCATCACTGTTTTGGCTTACAGAACTGCTACATCGAAGCTGACGATGGAGAATGTTCCATGGCATTCTGATGTTAAAGAGTTCTCCGAAGCTTTGGCCGTCAGGAGCAATGGCCTGTATGAAGTAGCTTGCGAGCATGTTCATTCCTGCTGCGTTCTGCTGGCGAAGGTTGGGAAGTTCAAACTCAACGGTCAGTGGCACACCTGGATAGACTACGAAAGGTTTCATGAACTAGTAAGTCCCTTAGTTGCCCTGCTGCTCTTAATTTCCAGTTCTTTTTCATTAAAACTTGGATTGTTTCTTTCATAGGACTTCCTTCCAACAAAACAATACTTCAATTAACGCATTTGGTGATCAATCGACTAACAAATCTTAGATTAATTAGTTGCATTTTCTTTTCATTTAGCCTTCTTTTTAATATTTCAGATCTTGAAGGAGATGCAACCATTGAAAAGATCGGACCTCCTGAGAAGGTTATTAACGCATTTGGGCCAGAAGTTATAGGAGAAAATGTGGAAGGAAAAGTATTAAACACGCAAGTAGACGAGCATTCGGGGAGAACTTATTACCAGTTCGAACTGGAGCCTCCACATGTCATTATATCTGCTACTGCTGCTGGCAACCGTCTCTACTTGTTCAGTGTTACTGCAAGTGGTAATGCTTCCCTTTCGATCGCCTTATTGCATCAAAAATCTGAATCATGTTCATGCAGACAAATGATGGTTTTATTTGCAGGCTTACAGTGGAAGAGGCATTATAAGGATCTAAAACAGATAGCAGACTCCTTTCGGGTCATCTAAAAGAAGAGCTGTGAGTTATTTTCTGCGTTCGTGGAC---------------------------------------------------------------------------------------------------------------------------------------------------------------------------------------------------------------------------------------------------------------------------------------------------------------------------------------------------------------------------------------------------------------------------TCAAATTTCATCTTGAGCAAGAGATACTGACATGTACCTGCTAATATTCATAACTTTTCTATATGCACTTACTTGATACAATCGTTACTCATATAAGCATGTTTTGCTTTGTAGGTGGACATTCCAGGCCCTCTTGGTAACAGTGCAGTGTGGATTCTTGAATCTCTTCCTAGATTATCTTCATTAAATGGCATCAATGCATCAAGCATCCTAGAGAGTGGAAAACATGTTGTTGATTCTACTTTTAAACCACGTCTTCCCGATTTAACTTCTGCTCAAACTCTAGTGGATAGGGTTATTGATGCAATGTGGCTATATTTGATGACATATAGACTTGCTGACGAGGAAAAGATAGATGAAACTTCTGTTTGGTATGCTCTAGTCTTTGCTTGAATTTTGGCAGCAATTTTGTTTTTCTTAGTTTCATTTGAAATCGTTTACTAATTAACTGTGATGATATGGAGATTATGACTGATTTTTTGCAATACCATTGCCTTCCTTGAAAACGTTTGGAGCATTTGTACGAGTTCTGTATTTGATGAATGATTAAAAGATAAGTTCTCGTTGACTGTTTGATGTGAATCATGGCAACTAAAATATCATTGCTACATTATCTCTCTCA-TCATGTATTTGGTGGTGAAAGCCATTGATAACTATGTATCAKTTTTATTTTTCTAATGATTTAATTTTTTAGCTTGTTTCTTGACTTTCTTCCTTTCTCCCCTGTATCCAAACAGGCACTGGGTTCTCCTAAATGGCTTCAGCCTACATATAACTTAGAGACGCATCTTTCTCAACTCATAGGAGACCACCTTACGAGGAAACGGGCTGGCCTTGACAACTTATGGATTTTAAAACCATGGAATATGGCAAGAACGATTGACACTACTGTTACTGATAATATATCTGCAATCATCCGTCTCATGGAGACTGGCCCTAAAATATGCCAAAAGTATATTGAACGCCCGGCATTATTCCAGGGAAGAAAATTTGACCTTCGCTACATAGTATTGGTTCGCAGCATGAAACCTGTCGAAATTTTTCTTGCAGATGTTTTCTGGGTATGCTGTACTTTTTAACCAGGCCCAAGTAATTATGCTCCATTTAATCATTGTTATGTTTAAAACTGCTGAGATTTTGTCTTCCTGAAAATGGAATTTATTAATCTTCTTTCCTTCTCTGTCACAGGTTAGATTGGCTAATAATCAATTCACTTTGGAAAAGAGCAGCCTTTTTGAGTATGAAACTCATTTCACAGTGATGGGGCTGCTGCTGATGCTGCCTTGGCTGGGATACAGGTGTGTTAATGCTTTACTTCGCCGTAAGAGTTAATAATTACTTGTTCCTGCTGTAAGGGTTGATAATATGTGCTCACATTTTTCATATTTTTTGCTTCTGACTGTTAATATTAATGGCTTTTTCTGTTGTAGGGGGGATTTTCTGCTTTAGTGAAGTCATTGAGAATGCACTGCATCGAATTGCTTGCAGAAATTGAAGCACGCTTAGATTTTGATGATGAATTGCCACCTCTGAACTCAAGTATTTTGGTCGACAGAATAAATGCGATGTGCTGTGATGTGCAGGAAGCATTGGAAACCTCAAATTATGATAAGTTTATTCAGTCCGGCTTGCAGGTATTCGTGTACGGATGTGAAAATTTTCTCAACTTCAGAATGGATTTGTGTGACAATATGATCTGGTAGTTGTTATTTTTAATTTTCTTCTTTTTTTTAGCTGTTGTTAGCATTTGATGAGATTTGTGAGCATATGAACCTAGCCCATTGGAATTCTCAAATTTGTTTCCAAACAATGTGTTACAGGCTAGAGCACATTTATGCTTGCAAGTTTGCTCATTCCATGTTATTTTTAAATTTCGATATTGTGAAAGTTATCTATCTGCAGGATATCTGGAACAAGACTTGGTACCCTAAGGCAGCAGATCATATAAGCACCAAAAAGACATGGTATATAGTAGATGCAACTGATAAGATCCTGGGGAGGTTGGCTTCGACAATTGCAGTGCATATAAGAGGAAAGAATCTAGCAACCTATACTCCTAGTGTTGACATGGGGGCTTATGTAATTGTGGTATGTGATGAGCTTTGAAGAATTTTGAATGCTAATTTTTTGAATGGACCTTGAAATAGACAATGGATTGCGTAAAATTCATTAATTTATGAGTTCAGAAGCTCCATCTGTTAATTATCCTATTATGTTGAATCATTACCTAAAATGCTAAGCCTTCAGTGAACTTTAAATATGACTTTGTCAAGGTTTGCTATTTTTTTCAAGTACAAGTGAGCAGGCTAAGTGACGGGATTGCTTGCTTCTTGTTTRCGATAMAACTTTATTATCTAAGRAAATTCTTAGTGTAGTCTGTCACTGAGCTTTGATGCTATGATATTTCAGATGGTTGTGGTGCTAAAAAAAATAACTACTGGGGCTTTGCTTTCACCATCTGAGGCGTCTGAAGAATTTCGTGAAGGAATAATTAAATGCCTAAAAGCTATGCTTCTCAGGCTACAACCTTGCTCTGTTGGRTCTTGCTCATGCAAGGAAAGCTTTACATTTCCCACGCTGGTCAABACATTGGAGCACTATTTACCTAATTCAKCTTATTATGAAGAACCAGAAGAATGTTTGCTATCATTTCTTCAGTCCAAGGATGCTTCTGCCGCCGTAGGTCACTGGCTATCACTACTTCTTCGGGTAAAGAAAGCAACGGCCTTTTGAATATCTTTTAGTTTCGCCTATGTATCGTAGGTGTGTTAGTCTAAGGCAATATTATTAGTTCTCATGTATACTGAATTTTCTT--ATACTCMTGGTGGTAGCAGTGTGATACACAGGTTCAACATGATAATAGGAGATTGCGCCGTCCTAAACATTCCTGTGGTTGCCCAATGTTGAGAAAGAATAATTTACGAAAATCATTCAAGGWTAAAGTTCGAGAACTTGGCGCCTTGGACATTGAGGATCTTTTTCAACTGGGTAGCAAGAATGGAACTTGTCCATACTATGGTTCGCGTGACATGGTTCGAGCAGCTGATCTCGTKGTACTTCCTTACCAGTCCCTTCTCCAGAAATCTTCTCGTGAATCACTTGGTCTAAACCTAAAGAATAACATTGTAATCATAGAYGAGGCACATAATTTGGCAGACTCCCTCATGAATATGTACAATGCAAAGATTACTTCAATGCAGGTATGTTTCTACTGTTGATCAGTTTTAGGGTTGTCAAACTCGGGGCAAACAGGAGAAGCTTATCTTAAATATGTCATGCTTTCAGGGGATAGGATCTTTACTGAGGTATTGCAAAATTTTTGGTACATCTATTTGTAGTAATTTACTATTTTGAAGAATTTTCAACCTAATTCTGAATTCAAAATACTCAGATTATGGATCAAACACATGCGATTGTTCTGGCTGGAGGCACTTTGCAGCCTATTGAGGAGAGCAGGGTGCGACTCTTCCCTGGCATTTCYATTGATCAAGTGCAATTTTTCACATGCAAACATATTGTTCCTCCAGAGAGCATTCTCCCAGTTGCAGTTGCTTGTGGACCCTCTGGGTTGACTTTTGATTTCAGCTACAATTCAAGAAGCTCTCCAAGCATGGTAAGGATCAATWTTTTTKGKTTKSYTWWKRWTWWYMWWAARKGKKKWAWTWWKKTKGRWTTKWTNNNNNNAMAAAATTAYGTTTGATTTATGTGATATTCTCTTTTCAGATGGAAGAGCTCGGTAGATTCATCGCCAATCTGGTGGCCATAGTTCCCGAAGGGATGGTGGTGTTCTTCTCCTCATTTGAGTACGARGCGCAGGTTTATAGCGCCTGGAAGGCCWCCRCCATTCTCCCAAAAATTCTCAAGAAGAAGCGCCTGTTCAGAGAACCGAGGAATAGCATGGATGTGGAGTCTGTTCTCAGAGAATACAAGGASAGCATAAATTCTTCTACCGGGCTTCCAGAAACTTCCGGCGCAATTCTCCTCGCCGTGGTTGGCGGAAAGATTTCTGAAGGCATAAACTTCAGCGATGGGATGKGTCGTTGTGTCATCATGGTTGGGCTTCCTTACCCAAGTTTATTTGATATTGAGTTGATAGAAAGAATCAAGCATATAGAAGGCCTGGGAGAGACVTCACAAACAGCCAGCAGAGCTAGCTGCAACTTCAATGGCGGCGAGTCAGTTCAGTCTGGTTTTCACATTTTAAGAAGCTGTAAACAAAGAGGGADAGAATACTACGAGAACCTGTGCATGAAAGCGGTTAATCAGTCAATAGGTAAGAAGAAGGTTTATCTAAAGGTCATTTCTTTGTGCTGATGAGDACTGTTTTTCACACTGATTTTGGTTCTTTGGCTATCAGGTCGAGCCATCAGGCATATAAATGATTATGCTGCGGTCTTATTAGTAGACTCGCTATCATGTATAGCTGATGTTGAGATAACTAAATTTCTTAAGATTTTTAATTCTTAATTATGGTTTCTTAGATGGACTTCGAATTAGTTTTGTTTCAATAACTAAAATTGTTTTCTCTTTTGTGAGATGCACTTCCTTGCATCATTTCAACATAATGTAGGTGGTACATTTGTTTTTAATATCATCATCAAATGGATGCGAAGAAGTTCATTCAATTGGTGGAGGAGAAGAAGAAGAGAGTTCTGGAAAAGAAGGAAGCGCCTTTGAAATGGGAGCAGAAATTAGAAGCTGCAGCCAAAGCAAAAGCTGAGGCTGAAGCAAAGGTGAAAAGAAACAGGTGGAAGAAGAGCTCAGACACTGAAAGCAGCGATGACGGCAGGAAGCCGTCCAAGAAGAGATGCAAGAGGCACCGGAAGCATGACCACTCGGATTCTTCAGCTGACAATGGGAAGGTGGAGAAGAGGCACAGATACTCCTCGAGGAAGAGGAGCTTGAATAACGAGAGCAGTGATGATGAGAACAAGGAAGGAAGAAACATTCCAACAAGAAGAGGTTTCGCCGTCATCCGTCAATATTGGGTTCTAGCAGCATTTCTGAATCTAGTAGCGAGTTGGAGGAAGCGAGAGCTCCACGGAAAGGACACGGCAGGCACCATCATAAAGTAATGATTCCAGTTGGGGTATTGGATGCGGCTAGATCCGCTGAAACTCACCATTGTATCTGTTCTAGGGTCTGTGTTTCAATTCTGAAATTTAGTTTGCTAGTTAGTCAAATTCGAGAAAGCTGATGAAAGATATATCTTGATGGTTCCCTCGCTTCTTTTTTATTCAGGAATATGGTACCGGTGCCATTTATAGTGCTTTATTTGAAGACGTTTGCTTCTTTTCTTTCAAAGAAGAGTTCTTCGGCTACTAAATTTTTGGAGCTTTTATTTGAGAGAGCTAGTGAAAAGGCTGGGCCAATCGTGGAGTTTCAGTGGTTGGGTTTGATGCTTTTTGTTGCCGTGCCATTTCCGGGGACTGGAGCATGGACTGGGGCCATCATCGCGGCTATTCTTGATATGCCATTCTGGTCTGCAGTTTCTGCGAATTTCTTCGGTGTGGTTCTCGCTGGGCTTCTGGTTAATTTACTTGTGAATCTTGGTCTCAAGTATGCGGTCATGGTGGGCATACTTCTCTTCTTTATTTCCACKGTCATGTGGAGCGTTTTRCGGAGTTTCAGGAGCACTTTGACCAGCAAGTAATGGTAATTGGGTCATAGCTTATTCCTAYATTGCTTTTCMYGTACATTGTTTTAAATTTCAGTGTTGATATCAAATAAATAAATAAATTGATAAATGAGATAATAGTTTATCGGATCACCTGATGAGTTGTATTGATAGTGATTAAACGTAGGTTAACGGAATGCTGTGACAGGATTTTAACATTGGTTTGGCGTTATGGTTGGCTGCTGGTGGAGATGGCTTCGTGGATGGACATATATGTAACTTTCTTCAGGAAAATCAGCATCCTTACAAATACAAATCAGAAGCTCGTGTTCTACTTTTTGGATCTGGTGCTGATGAACAATGTGCCGGTTATGGCAGGCATAGAACGAAATATAAGCATGACGGGTATACTCTTTAACCCTTTTTTTTTGCCAAGAAAAAATTCTTGCACTGTATATTAGGATATATT-----------------------TGCAACATTTTGTAGATTTTACAGGAAGGGGTCTCTTTTGGGCCTCAATGAGATTAATGCTATTCTGCTACCACTAAGTGATCAATATGATGAGCCCTTGCAAATAAATGTCCTTGACTACCTCCTAGGGGTAATCTGCAGTCCATTATTCGACATTAAGTTATAACATCCTGTGGGTAAACTTCTACCACCCTTTAGCTTGCAGATTTGACTGGTGAGCTAATGAGGCTAGCCATAGGCAGGATATCGGACGGAGAGGTCGAATATGCCGAAAAAATATGTAGATTTGTGCAGGATATATACAGAGAGTTAACACTTCTGGCTCCTATCATGGATGATAGTGCTGAAATGAAGAAGAAAATGGAAACAATGCTCCAAAGCGTGATGAAGATTGAAAATGGTATGTGGCTTCATTCAATATGTATGATCTGTTAATTCTGAAGATAGTTGTGCTAATTTCATCACTTGGTTTGGAACTCTTTTGCCTTTGAGGTTGGAAAATATTTGTTTCAGGCCACTAGATTTTGTCCTTTGTAGTCAAATTTTCACTTTTATCTTTTTTTTTCCTGCCTAGATGATCACTGGAGTTTTTTTTAGATGTGAAATTTAGTAGGTTTTTCAATTACATTGACTGTCAGGTTTTGGCAACTCGTTGTGATAGAATCGGAGTGTCAAAGAAGATCACTGGCATCGAGCGAGCCCGTTTGAGGGCTATTGCGAAAACACTACAACCTTTGGGTTTTGGTTTAACTGTACGAACTGTTGCTGCTGGTCATCCCCCGGAGGAGTTGCAGAAAGATCTGGATGGTTTGCTTGCCACCTGGAAATGCATAATTGAGCATGCAAAATCTGCAGCACTTGCTGCTGAAGAGGGGGTAGAAGGTGCAATTCCGGTGATGTTGCACAAAGCAATGGGCCAAACTCTGTCAGTTGTGCAGGATTACTTCAATGAAAAGGTAATCTGTCTCTTTATTATCCTGATTTTTAGATGAACTTGCTTTGAGTTTTTTTTTTGACTATTTCGCTGAATTTTCTCTTTGAAATATCTTTATATTTCGATGGCTTTGGGATTTATAACTTTATTTTTTCCAGGTTGAGGGCATGGTTGTTGATTCTCCTCGAACTTATCATGAGGTATAAACCATGCCATATTTAGGGACATGTTGAAACATATCTACAAATTATAA-GCCACTCACACATGCTCTCACTTTCCCACATGTTAAATGTGATACTCTCACTTTTCTTATTTCATTTGGATGCCACAAATAAGTTGGACCCTAATTTTCGCCAATGTATTTGCAGCTCAAGAAGCAAGGTTCCTGTATGGCCATTCCTTTCTCTCTCCTTTTTTGGTGGTGCATATGCTCTTATCCCATATTTTGTTCTTTGGAAGCCACCACCACCGGCTATTGGAGAAGATGAAATTAGAAAATGGCCTTTGAATTTCTTGGAATCAAGGATAACTGCATGGGTAAACTGGAAGCCCTTGAAAATTCCATAAACAATATTGCATCTCTATTTAAACTCAGTAGATGCACTTTATTTATGCTTGAACCTTTCATCTATGCATGTTA-----------------------------------CTTCGTGATGTTTCTCCTTCTCACCTGGATGCCTACTAACACTTGGATCATCAATAAACAGGTCAGATTTCATTAAGTGAGGTATCCTTCCCTCCGGATATCACATTTTATGTAGATGGAAGACCTATCGAAGCGCACCGGGTAATCTTAAGTGCAAGATCATCCTTTTTAAAGAGAAAATTTGAGCTAGATTGGAAAGAGAGGAAAGAAGTGAGATTCTCCAGCCATAAGTTATCTTATTCTGCATTGTACAGTCTTATCCATTTCTTCTACTCTGATAGGCTTGAAGTCGCAGTGGATGACATGGAGGATCTTGTGCGCACATGCAAAGCCTGCAAATGTGAAGAACTAAAGAAAATCTTACAGAAGGAATTGATTCATCAAAAATATGCAGAGTATAAATCATTGAAGGAAGTGGATAATTCCCAGAAAAAGTTTATTTTGCAAGGCTCGTCTTTACCGGAGGAGGATCGGCTTCCTTCTGCCTTGCGTCAGATCCTACATACTTCGCTCACCCAGTCCCTTTGCAAATATACAGATGATGATGCGTATGAGTCGCATATGGGCAAATATGGCGACGATCTTGCTGATGTTTGCATAAAAGTAGGAAAAAGAATTTTCCGCTGTCACCAAGTTATACTGGCATCTAGGTCAGAGTATTTTAAGGCTAGATTGTCTCGTATGACAGATTTTCTGGAAAATAATGATAGTCTATCAA------------------------------------------------------------------CATCAATTTCAATCCGCAGGGCATGCTTTGCTGGCCATCATGGAACATGGTGAAAAACTTTCCAGTATGATCCAACTGAGGGAGTTACATAACATGATTAGCCAAAAACGCTCAAACAATGCTGATACTCCGGTTTCTAACTCAGAGATTCAGCTGGGTGGTTCTCTATGGGACCTCATTCAATTAGTTGGAGAAAAAATTCGTAGAAATACTGTAATGCTCATGGATAGAGACAATGCTGAAGTATTTTACAGCAAAGTTTCTGATATAGAAGAGTTTTTTTATTGCCTTTCCCATCACATTACTTATATAATTGGCGAAGATCAGTCATACAATATTCAGATACAACGGGCTTATGAAATATCAA-----------------AAGTCTAACCAAACTTTTGCGCTGATTTCATGCTCTTTCTTATTCTATTAACAGGAAGAGGTGTTGTCCTGTTTCCCTGAGAATGAAGGAAAACCAGACGCGAACGAGCTAATACCGCCCGTAATTCTTATTGATATGTGCCTGCAAGGAGGAACTCAAAAGCCGGCTTTACTTGCATTTGAAATATTTTCGTGGGCTGGCTCCTCCTTTCGCCATTCAAATCGGAGACTTCTTGAGGAATGCTGGCGAAATGCGGCTGATCAGGATGACTGGGTCGCCCTAGCCAACGCCGCAAGAGCAAGAGGATGGAGCGACGAATTGGTCCTCCAGAATCTGAGAGAAACCGTTCTCTTCAAAGCTTCGTATCGGTGTTATGGGCCTGAAGCCGAGACTTATGAAGGAGGTTTCAAGGAGGTGTTGCCGCTGAGGAAGGATGAAGTGGACTT---------GTCATCAGTTGAAACCATCTTGATGCAGCACAAGGATTTTCCGGATGCAGCGAAGTTGATGCTTACTGCGATCATGATGGGAAGGGAAGGCATTAACGTCGTAAATGARGCTGACGGAGAGTTGGTAATGGAGTCATGATGGTGTC--------TGCTTCTGAGCTGTTGTCTTTTTAGCCATTTTTAGAT-----------CCATTCTCGAACGGCTATTTTTGCACATGTAGAAGATGCTGTC---------------------GATGAGCATTATCAAGTCAAGAATTGAGCTAATTAATCTTCAAGCATACTGTTGGTCTTACACCCCTAATGTGCATTTAAATGTGATMTAAGGTTTTGCCTTATTTCTTGAAAGTCTAACATGAATTTGCATGAGATTGGCATCTCACTCTCTAGAGTACATTATAAGCGTGTTAAAGTGATCTTTACCTTTCTTATTGTTCCTTGTGATGATTCAGCAACGAAATTATCTTGTAACGATTGGCGAGGAGGTTCAAGCCCCATCCAATCTATCCTCCATCTGCTTGAAAATATTTGACCTGGACAAGATGCAGCCAGAAGGCTCAAGCACAACAGGTCCTGTGTGTGTGCAAATATTAAGGATTTTCACCAATCAGTTTCCTGAAGCAAAGGTATTTTTGGACATATTATCTTGATTACTTGTTTCTATATTTTATTCAAGCACTTTGTGTTTGGTGGTGACATGATTTTCTTATTTCTCCAGATAACATCATTTTTAGTTCTGGAGGATGCTCCTCCAATATTACTTATCTCAATAGGATTGGAGACAGGGTCGATTTACTGCATCAAAGGCGACCTTACGCGTGAGCGCATCTCAAGGTTCAAGCTTCAACAAAATTTTAACTGAGCTATTGCTGCTTCCTTAAGCGCAGTAAAATTCAACAAAGGAAACTTTAGAAGCACTTGGCGTTCAATTTATTCAAATTTTTACATTCTTGGCCTGCAGGAAGGAACCAGTTCAATGCGGAAGGAGATWCAGGAGCTCAGAACCAACGCAAAAATCTTCCAGCTGAGTAAATGCTCCGCTTGCACCTTTACTCTCGACCTTCCCGCAGTTCATTTTATGTGTATGCATTCGTTTCATCTGCGCTGCCTCGGTGATAATGAGAAAGAATGCCCTGAGTGCGCACCSGAATACAGAGCAGTATTAGAGACCAGAAGAAACTTAGAACAAAATGCCATGGACCAGGACCGTTTCTTCCAACAAGTAAGGAGCTCCAAAGATGGCTTTTCTGTGATCGCCGACTATTTTAGTAAGGGCATTTTGAGCAAAACGGCTAATGAATCTGATAAAACCTGAAGCTCGTTGAGCATCCATTGATGGCGTCGAATTTTCTTGTCTCAGTTTT-----------TTTTATCGATCTGCGATGTGAATTACCTGCAAATTCAGTGATTTAGGGCAATAAGGTTCAATCGCAGGACTTTCAGAGGAGTGAAATGAGCATTCTTGAATTTCCAGCAACATTGATAGCAGATTCGGCGGCAGCTTCATTGTTGAAAGCTGGACGGGTCGGTGCTGTTATAGTCGGGGCTGATCGCATTGCGGCAAACGGTAATCTTGTGAAAACCAGAACAAAAATAATTCAAAATTTTCAGATTTCGTGATGATGATATGACCTGAAATTATCTTCTAGGCGATACGGCGAACAAAATCGGAACATACAGTCTAGCTCTTTGTGCATTACACCATGGGGTGCCATTTTATGTGGCAGCTCCAATAACTTCTATAGACCTCTCACTTTCATCTGGAGACCAAATTGTTATAGAGGAGAGATCACCAAAGGAGCTGTTGTGTTCTGATGGAGGGCTTGGGAAGCAAGTGGCTGCCTCAGGGATTAGTGTCTGGAAYCCTGCATTTGATGTTACTCCGGCTAAGCTGATTACTGCTATAATAACTGAAAAGGTCTTTTCTTCTCCCCAAACTGTGGTTAAATCTTAGGTGTGTGAATTTTATTTTATTCACGGGGTATTTACATAYGTACCGCCAAATTATTATTTATTTACATATTTAACTGCCTAAATCTTTATATTATCTTCGTAACATTTTAATCTATAAGACAAATAAAGAATATTATAATGAAAATATTTCTGTTTTTAGTGGAGTCATATGTACGGTCTCTTCAGCAGCCTAATTTACTGGACTTAGTTGTCATCCCRACACCTTTAGATATTGTAAAGGAAGAAGTCGATGATCTAAGACCATCAAAGCGGAAAGTCATCTACCATGAGGTGCGGCGATCTTCCCAACTCGCCTTCTTACTGTGGAAAATTACATTACTGACCAGAGTTCTCATTTTTTTTGAAAAACTTTAACTAATATGCTGAGGATATTTATTTGTGTATGCCCTGGATTTTCTTTATTTAATACAGCACAAACCCATGTCAGAGATTACTTCTGGCCTTCTCCATAGAATTTACCACCAAGGGAAGCTTCGAGTTAACCGTTACAATCCATTTGAGGCTTATGTTGGAAGCGAAAGTATTGGTGATGAGATAGTGATTTATGGCAGGGTTAACATGAATAGGGCTTTTGATGGAGATATTGTTGCCGTGGAGCTCTTGCCTCAAGACCAGCTCACTGAGAAGTCCTTGATTGTTGGGGATGATGGTGTGTTTTTTGAT-CCTAATATTGATTATGCTTTACCCAATTTATCTGCATTTAAATTAAATTTGAATGATCCTTTTAGATGAAGATGAGGAAGATGACGTTCATTTGGTTCCAAGCAGTGTTGATGATGCTCCAAGGAGCACAAATATTGCAAAAGCTTCTGATGGATCTACATCTATTATTTCAAGTCGCCCAGTAGGRCGTGTCATTGGTATTATAAAGCGAAATTGGAGCTCGTAAGTTGAGGAAGAAACCTGGTTTCATTATTCTAA---------------------------------------------------------------------------------------------------------------------------------------------------------------------------------------------------------------------------------ATTGTGGGTCCTTGGAGCCAATGCCATTGCCKGCHGGYAATGGTGGCGTADCYCATRCTTTATTTATCTCCAAAGATYGTAGAATTCCWAAGADYHDCATTCAAACTCGACAGCTTGVGDATCTTCWGGATAAGAGAHTCDTYGTTGBTGTTGATTCTTGGGATTGCTCATSGAGATATCCATTTGGGCATTATGTCAGAACTATTGGACAGATTGGCGATAGAGAGACTAAARRTGAGGTAGTT----------------------------------------------------------------------------------------------------------------TTAATTGAAAATGATATAAATTCRCGACYATTTTCAGTTCAARTTCTTGCTTGCTTGCCACCDCTNNNNNNNNNNNNNCAGACTAATCTTCTCCCCCTTCCCCCCCAAACCWCACCTCACCTCTCCGCGTCAAGAAAATCTCAGGCAACCCTCCCTCCTCCGTTCAGCHGTTTCCCCTAACAA---------------CAGCAGCAATGGCGGATCTAAGGAGGAGACCGGCCCTCCCGCCATTCCCAGCATCCGTTACAGAGCTCGSTCGAGAAGGCAGCAGGCGAGGCAAGAGAAGAGGAAGCAGGAGTTTGCAGAAGAAAGAAGCGAAGCCCCAAAAGAAATGGGAGGAGATGAGAGTTTCGGAGAAGGCAATGGAGMTTTACCTGGGGGAGAAAGGGCTCCTGTTCTGGCTCAATAAGTTGGCCTACGCCTCCATCTTCGCTGTGATCGGAGGGTGGATCCTCTTCCGCTTTGTTGGTCCTTCTCTTGGCCTCTATCAGCTTGACTCCCCCCCTCTCCCTCCAACCTCCATCTTCAAAAATGGCTGATCTTTTTCTTGAGAATATGCCTGCGGAATCCTCCAATCGCGCTTCGAATCTCCCTATTTGACACCGTGATCAGCCCCTCCCGTTTCTGGCATCTCGCCGCCATAGTTAGGGAAGGGGCGGGTAGGATTCGGCTCACAGGTCGGAGACTCGAGGCCGGCGTGGGAAAGGGAAGGCGGCTGTAGCGTCTCTGCGGTTGCGGCGGCGAAGCTTTTGGATAATAGTGGVCGATGGGAGAGGGAAGGGAAGGCGACTGGGAGTGTGGGAGCTGCCGCAATCGGAACTACGCGTTCCGATCCTTCTGCAATCGGTGCAAGCAACCGCGCCTCCTGGTTGATACGAAGACGCCGGCCGACTCCAAATGGCTTCCTCGCATTGGAGACTGGATCTGCTCCGGTTTGTTGCTTATTCCTATTCCGYCTTTCACTTCAGATTCGTTTTCCCTCTTCCTYTTGGCTTTTGAGAATTTTCCGGTTGAATGTGGATGCTGGTTGGAATTTCGTTGGTTTGAGTTGGTGTAGGGTTTTGATTTCTAGCTTGYTTGTATTACTTGTTCTTTCAGCGTTTTGCTTGATTTGCTATCTTTTCCGGGGTGGTCTGAGATCTGTTTTTTTTTGGTGCTTCTATTGAAGTTGATTCAGGTGGGTAGTCTCTCGTGTTATTAGTTTAGTCTGCAGGAATGGAGGAGATCTCACGGAGATGCGTGTTCTTGATTCYACTCCTCGTCCTGATATCCCAGCTTGCCATGCCAACCCTAGGAATCCGGTTTCCTCAGGCGATCCCAGAATCCTCCCGYCAGGATCCGAACCGCCCAGTAATGGCGGCCGTTTTCGCACTTGGGAGCTTCTGGAGATCGGAGGCGGCCTTCGGATGCCTACCCGGCGTCGTGCGGACGTTGGTCGGCTACGCCGGCGGCACCAAGGCTAACCCCGAGTATCGGAAYCTAGGAAACCACGCCGAATGCGTTCAGGTCCGTTTCTTGCCTTTTTAATTTGCCTTATTTCTTCTTTTCTCTTATTCGGTGGAATTCTCTTTTTTATAGATTGTCTCAGCTCTTGCAGTTGATCATTCTGGATCTAGAGTGCTTTCTGGAAGCTATGACTACACTGTAAGAATGTATGATTTCCAAGGGATGAATTCCAAATTGCAGTCATTCAGACAGCTGGAACCTTTTGAGGGCCACCAGGTTCGGAGCATAAGTTGGAGTCCTACATCAGATAGATTTCTTTGTGTAACAGGTTCAGCACAGGCTAAGGTGCCTACCTTTGGCTCCTTTTATCTTTTGATTGTAGTTATTTGTAGTTTTATTGATTAATCATTTCTAAGCAGGAAATTAATTGCAGATTTATGATCGAGATGGACTTACGTTGGGTGAGTTCATCAAGGGAGATATGTATATACGTGATTTAAAGAACACCAAGGGTCATATTTCTGGCTTGACTGGHGGAGAATGGAATCCCAAGTCCAAAGAAACTATCTTAACTTCTTCTGAAGATGGTTCCTTGCGTGTATGGGATGTAAATGACTTCAAAATTCAAAAGCAGGTTTGATTGGAACTAATGTTATGGGTTATGAAAGCTGTAAACAGGCATGTCTTCATTTTTCTTAATTCCTCATCATTGTCAACATGTTCAGCAATCCAATAACATGGGCATGCATGAAATGGCAAAACTGATGCAAATACTTGATTACATTAATTAAATCATTGATTCACTTTATTTTTATTATCTAATAGATTTTCTGTCGTTAGGTTATCAAACCTAACGGACTTAAGTTTTCAGTTGATGGCTTAATTCTCTTGTCCAGAAGCATGGATAGTACACTTAAGGTACATATTTATACATTTTTTGCACAACCGACAACTTAAATTTTTTTGGTGAATGGTTTCAAAGATTAAGAAAAAACTGGGGTAAGTAAATGTGGTTGGAATTGTTGGTAGGTCTGGGATTTGCGGCAAATGAAGAATCCCATCAAAATATTTGATAACATTCCCAATCATTATGCCCAAACAAATGCTGCATTTAGTCCGGACGAGCAGCTAATCCTTACAGGAACGTCAGTTGAAAAAGAAGATACAACTGGAGGCATGCTTTGTTTCTACGACAGGAGGAAACTTGAACTTGTATCAAGGATTGGTGTCTCCCCACATCAAAGTGTGGTGCGCTGTGCTTGGCATCCAAAAATCAATCAGGTTATGCCGAAGTTCACTTACAACTATTCCTTTTTTCTAATTCTTACTTTTTTCCATATAGTTTCTATATCTTTCATTTTTCTTCCTCAACTAAATCTTTGAGTAACTTGGCAACCTTAAAATAAGAGTTTSGGTGATATTTCTGAAGGTTTTTGCAACTGTGGGTGACAAGAAAGAAGGCGGGACTCACATACTTTATGATCAATCAGGTTATGCCGAAGTTCACTKACAACTATTCCTTTTTTCTAATTCTTACTTTTTTCCATATAGTTTCTATATCTTTCATTTTTCTTCCTCAACTAAATCTTTGAGTAACTTGGCAACCTTAAAATAAGAGTTTSGGTGATATTTCTGAAGGTTTTTGCAACTGTGGGTGACAAGAAAGAAGGCGGGACTCACATACTTTATGATCCATCTATGAGTCAGAGAGGAGCTCTTGTATGTATCGCAAGAGCGCCAAGGAAAATGTCAGTAGATGATTTCGAGGCACAGCCGATTGTTCACAATCCCCATGCATTACCTCTATTCAGAGATCAGCCTAGCCGTAAACGGCAAAGAGAGAAGATCCTGAAGGATCCTATGAAGTCACATAAGCCTGAACTTCCTGTAAATGGCCCAGGCTTTGGTGGAAGAGTGGGTACTACAAAAGGCAGCTTGTTGACGCAGTACCTTATGAAGGTTTGTTCCTCCTTCCTTCTTGAATATTTGATGATTATTTTTTACAGGAATGTATAATGCTTTGAGATTAATTTTGCAGCAAGGTGGCTTGATCAAGGAGACATGGATGGAAGAGGATCCGAGAGAGGCCATACTTAAGTATGCAGATGCTGCTGCGAAAGATCCCAAGTTCATCGCACCTGCATATGCAGAGACTCAGCCAAAGCCTGTTTTCGCTGAGTCAGACTCAGATGATGAACAGAAATGATGGCATTAATTGTATTCAYCAAGCAAATCCATGGTTAGTTTCCTTGGTTAGCGCCGTTATGTCAGATGCTCCTAGAAGTTCTTCCAGACCTATTGACAAAGATGTGTTGCGCACTTTTATATCGGCCTCAATGCCCTTTGGTTTGTAC--TCTGTTATGGTATTTCTCATCTCATTTATTTAGATTTAACAGCTTCATGGTAAAATTTCATTAGGTTAATTTAACTCTGA--------------------------CACAGGGACACCTCTTGACCTCAATTTCACAAACATATCTTTAATAAAGACCAATGGATTTGCATCAGTAGATCCACCTCTGGCAGACCTTAAGCAACCTGCATGGAAACCTTACCTTTATAAAGGAAAACAGCGAATTCTTTTTGCAATTCAAGAGGTTGTTAATGCTGCATTGTATGATCGAGACGAAATTTCAGATGTTATATCAATCTCAGGTCAAGTAAACTGCAGAGCTGAGTTAGAGGGGCTACCTGATGTGTCACTCCCTCTAACTGGGCTGAAATCGGCTAATGTTGAAGTTATGTCGTTCCATCATTGCGCTCAAGTATCAGAACATGCAGTCGATAAGCAAGCCTTTATGTTTTCTCCGCCGCTTGGTAATTTTGTCTTGATTCGATATATAGCCTCATGCAGCCTTGATCCTCCAGTGAAAGGCTTCTACCAACTTTCAATGGTCTCAGAGGATGAAGGTGCGTTTTTATTCAAATTAAGATTAATGGAAGGCTATAAGGCTCCACTTTCCATGGAGTTTTGTACCGTCACCATGCCATTTCCGAGAAGAAGAGTGGCATCTTTTGATGGCAACCCTTCTATTGGAACTACTGCAATGACAGAGCATTCTGTTGAGTGGAAAATCATAACAAGTGGTCGGGGTATCACTGGGAAAAGCATCGAGGCAACTTTTCCTGGAACAATTAAGTTTTTTCCCAGGACTTCCTCAAAAGTATCTTCTCTGAATAGATCAGTTACTGGGATAACTGTTGAGGAGGATAGTGATGTGGAACAGGATGCTCCCAATAACATGGCTAACATTGAGGAGCACTTAATGGAAGTAATGAGCAAGGACTTGCAAGCAGCAGAATTGGAAGAACCGTTTTGCTGGCAAGCATATAATTATGCAAAAGTAAGCTCACTACCAAATTGTTTATTGAATGCCATGATTTTTAAGCAAAATTTGAACTTGTATCCCTGTGTCTTTTTTTATGTAGCATAGAAATTTCGTCGGCGTCCACCTCTCCGTTTCCGCAGCCTCCATCACAGGCCTCTATGTCGCCATAAAAAACAACGTCGACGTTGAGTCCCTCTTCGAGAAGGTTGGCCTCTCCTCCACTATACCTCACGGCCAGTCTCCCTCCGGAGACGGTGGAGCATCTAAAGGAGATCCTACGGCCGTTATTCTGGAGGACCACGAGTTCCCTACTCCCACTGCCATCGATCAAGGGGAGCAACCGCCTCGGCACAGCAATCGGACGGCAGAACTCGCGGCATCGAGCGGCAGTGCGTTGGCACTGGCGATCCTTTGCAACAAGGCGCTCTTCCCTATCCGCGTTCCAATTACGATCGGGCTGACGCCGCCGATTGCCAGATTTCTCGCCAGGAGGAAAGTCGTAAAAAACTTGTAACTTTGCACTTGCTCCCTCCCTCAGTTGCGCGTATTCCTTTGGGTTGTTTAATCTTGCCTCCTTTGACTTCTGGAYACT----------TTAGTCAATATTCTCTTAGTTCCTGTATTTCTGAAGGCCTAACTATTGCCATGCTAGGTCAATTATCTGAAGGAGTTTGGCTTGAGTACCGAAGAAGTGGGACGGCTGCTAGCTTACAAGCCACAACTCATTGGTTGTAGCATTGAAGAACAGTGGAAGCCCCTTGTGAAATACTTGTATTACCTTGGTGCACGCCGCGATGGTATGAAGAGAATACTCATGGCAAAACCAGTAATTTTTTGTGTTGATTTGGAGAGAACGATTGCACCAAAGGTTTGTCCTATTAAAGAAAATATTCAACTTTAGCTTTGTAAATTACTAAAATTATGTATGCCGTGAGCACGCCTTTGTATGTGAA---------------CATGTTGATGCCCTGGAGGTCCTTCTTCATGGTCTTTGTGGTGTTCCCAAAGAAGAAGTCAGAGTCCATGAACTGTGCCTAAAAAGTGGACCAAACCTTGGTGAGCAATACTACTGAACTGGCTCCATCATATTGACGCTTTATTCGTGTCAGCTCATGTACGAATTGCTTACTCATTACTCAAGGTGCCGTCCCTTCTGAGGTTCGTCTCTTGTGTGATTTGGCACAGCCGACGCCATCATGGTAAAAGCTTCCCTTTTCATTATATTTTTCTGCATGCCTATTCATCAACATTGGCATTGTTTAAGAGAAACTAAATCTAACAACTTGAAAAGGACTGTGAGACATGTTGGGGGTGCAATGAGAGGGGCTGGAGCCGAACAAATTTCCGTTTTGGTTAGAACTGTGGTGGAAAGCAAAGTGAGCAATAATGTGCTGCGTTTCTTCTATGGTCTTGGCTATAAGTTGGACCATGAAATCCTGAAGGTGGGATTTTCATTTACCTTCCATCGMGGCGCCCAGATTATTGTCACAGTAACTTCGGCGCATAAAATGCCAAAGCTCCATGCCATAGACGAAGCTTTGCCCATTACTCCTAATATACACATGGTGGAGATTACAGCCCCTGCCACTGCTGAAAGTTATAATGAAGTTGTGGCAGCAGTTTCAGCTTTTTCTGAATACTTAGCTCCGTAAGTCTTTCATCCATGTAGCTCAGGCAGTTATGCATAAGCTATTCTGCTTGGAAACTGGAGTTCATATCTTAAATCTTTTACAGGCTATTGCATCTCTCTCGAAGTACCCAAAGAAATAGTGGAGAGGAACATAAAGAAGGCTTCAGACAAGGGCCAGGAAGCATTTATTGAGAAATTTTATGAGGTGGCTATCTATGAT----------------TTCTTCAATATGATATACCAATTCATACTTTGCAGTAACTATCTTTTAAATCATCATTCAGGTCTATGGCTTTGGTGGTGTTGGCATGGTGGTTGAAGTTTTAACAGACAAAATAACCAGATCGGTGGCTGATGTTCGAGGGGCGGTAAAGGACATTGGAGCGAAGCTTGCCGATCCAGGATCCATCCTGTTCAAGTTTAGAAGAGTTCGAGTTGTTAATGTGAAGGTTAGTGGCAAYGAAAAAGACCAGGTTCTAGCTATTGCTTTAGATGCAGGTGCTGAAGATTTCATTGAACCAAATGTTGATGAGGAGGATGATTCAGAAGATAATTCAGAAAGGTCTTGAACAATTCAACCATTCTTCCATCAAGTTCAGTTTTTTTCTTAAACTTTAATAATGCGCAATGACGAAACAAGCTTTAGCAATGGCGAATGCCTGGAAGAAGGAAAAGACATCCTCTCTTCTGCTCTCCCTCCGAGGTATCTTCCTCCTCCTCGTCCTCCCCCTCTTCCTCCTCGTCCTCCTCTTTCTCCGTCCCCTCTCCTCCCAAAACCCTAACCCTATCTCCCTCCACCTCCAAACCCCAACCCTAAACCTTCCCACCGATCTCCCTCTACTCCCCTTCGAYTGCGCCGCCTCTCCCCAAGCTTCCCCTRTCTTCGCCGCTCGCGTCGAGGGCCTTCATTACCCTTTCCTCTACTCCCTCGCCGATTTCGGATCCCTTCCAGAAAAACCCCATAAAAACATTGTCCGTATGCTCAAAGGCAAGCCGTTTCGGCGCCCGGACATTTCCTCCACAATCCAAGAGTTYCTTCGTGGGTCTRAGCCCACCGATGGGATTGTAATTGATGTTGGTGCTAACGTTGGGATGGCGGCTTTTGCCGCTGCCGCCATGGGATTTAGGGTGGTGGCCTTTGAGCCGGTGTTTGAGAACCTGCAGCGGATCTGCGATGGGGTATTTCTAAATAGATTTTGGGATCGGGTGGTGATCTTTGAGGCAGCTGCTTCAGATCGGCTAGGGAACATCACGTTGCACAAGGTAGGATCCTTTTTTATTGATGTTGTTTTGATATTTAGGTGATTAAGAATCTGCAAATGATATTTATGTGTTGGATATGGATTGGATATATGCTACCTCMMACTGCYGTCTTTGCTTGAATGCTATAATGTATGACTTGACTTGCCATTGTGATAGATTGTGCAACATAAAKTTGATTAGTCTAATAATCTCTAAAGTTCTATCTCTTATCTGCTTAAGGCTCTGAGGACTCATCCTCGGATTCGCCGGCTTGTGTAAGTAAACTCTTTGATTCATAATCTCTGATATTTTCTCTTTTT---------------------TATATTGTGTGCCTTATGAGGAACCTGCACCGTCGTTCCAAACCCTAACCCATTGCTGTTCTCACCATCAGCTACATCTCCTGCAACCCAGAAACTCTGGTTGCAAATGCGATCGAGCTGTGCACACCGACTACTGATAAACAGGAGAAGGGGAAGGGGAACAGAGGATGGAGGAACATGAGCAATGCCGGTCTTGCGAGGTATAGGGTGAAATCGATGCCGAGCTCGGAGGCCTTCCACCCTGTAAGGGCCATGGGCGTCGATCTCTTTCCGCACACGCCTCACTGTGAGATGGTGATGCTATTGGAGAGGTAGGTCGTCCATTGCCATGGTTAGGGTTTAGCCCGGCGCACCAAATACTGCAAGATGGCGATTTAGAGAAGCAGTCCGTTGCTATGGATTTCACAGACCAAGTGATGGGCGTCGGCTTTATGAGGTATGCTGCTGCTCGTATTGTTCTTTGTTGGCATGGAATGTTTTTTTTAAATATTTGTTTTTGTTTTTATGGTTTTTGTAGAAAGTTATCTTGGCAATGCTAATATTTGCACAAAATGTAATTACTTTTGGTTTCTTTTTGTAGATTATCATGTTTTTCTTAGAGCAACGATAGGTATTTTTAAGTTTCTGCTGCATTGCCGTTTATTTTTTCATTATTTTTTTTTGATTTCCTTACATCATCATAGATGTAATTTATCCAAATTTTGTTTTAGGGCTATTCGTCATCCAGCAAGTGGATATGTCCAAGGAATCAACGACCTTGTCACTCCATTTCTAGTAGTGTTCTTGGAAGAGCATCTCGAAGGAAATATGGATAGTTGGAACATTTCTCAACTTTCTCCACAAACAATCTCCAATATTGAAGCTGACTGTTATTGGTGCCTTTCTAAGCTGCTTGATGGCATGCAGGACCATTACACTTTTGCTCAGCCAGGAATACAGCGTCTTGTCTTTAAATTGAAAGAGCTCGTTCGTAGAATCGATGGTACTTAACTGATTTGTATATTCTTAGCTCTTTTATACCCCGTTGGCTCGTGGCTCTCCTCATCTTCAAGCCCCACTCAAACTCGTAATTAACTCAATTTACCCATTTCTCCTCTTCCAATTACTTAATTCGATGTGATTTACGTATAATGGGATGCTTACTGTTATTGTTTAACAGAGGTAGACGTCATCGGCCTTCAGAACCAATCTACCAGTGTTAATAGTCCTGMTTCTTCTCGAGAAAACTTCCTGAAAAGAGCTATATGGGATCTGCCTTCTCCAGATTCGAAGATTCCGGACTTAGCGTCATTCAGGCTTACCAGGGAGATGGTGGGATATCGTGCAAAAGATAATGTCATAATTGTAACCTTTGGGAACTATGCTTTCATGGACTTCATCTTGAATTGGGTCAGGCATCTGACAGATCTTAATGTCTTCAACCTTCTTGTAGGTGAAATCTCTTACTTGCTTCTATTAATATGCTTGATTAAGGGGCTTATCTGTTATTGAGCTGGAACTTTCTGATTTTACAGGTGCAATGGATACCAAGCTGTTGGTGGCTTTGTATTGGAAAGGTGTTCCTGTTTTTGACATGGGCAGTAATATGAATACAATTGATGTTGGTTGGGGGTCACCAACATTTCATAAAATGGGAAGAGAGAAGGTTT---------------------------TCTTGTAGGTGGAATCTCCTACTTGGTTCCAGTGATATGCTTGATTAAGGGGCTTATCTGTTATTGAGCTGGAACTTTCTGATTTTACAGGTGCAATGGATACCAAGCTGTTGGTGGCTTTGTATTGGAAAGGTGTTCCTGTTTTTGACATGGGCAGTAATATGAATACAATTGATGTTGGTTGGGGGTCACCAACATTTCATAAAATGGGAAGAGAGAAGGTTTTCTTGATAAATGCACTTTTACCTTTTGGCTACGAGTTGTTAGTGTGTGATACTGATATGGTTTGGTTGAAGGTATATGTTATCGCTTTTTTTTTTTAAATTYATCTTCTTATTATTCACACATSCCTTGATACTTTTTGTTGAAATATTA----------------------------------------------------------------------------------TCTGCTAGTCCTTTTATTTTGTTTCTTTGAACTCAAGACCTTAAACGAAAATTTATTATCCTTGAGAAATCATGATATCTGAAACTTGAGAATTCTATTTAATAGTATTTTTTTCCATCTTTCTATTGAATGTATGTTACCAGTAAGTGGTGCTTACAATATTGGAATTTTCCACTGGCGTCCAACTGAGTCTTCAAAAAAGCTTGCCAAAGAGTGGAAAGATCTTCTTATAGCCAATGAGAAGCTATGGGACCAGAGTGGATTTAATGATCTTGTTCACAAAGTTTTAGGCCCATCAGTTGAAGGTGAAAATGGTCTTGTTTTTGCTTATGATGGAAATCTCAAATTGGGAATTTTGGCAGCAAGCATATTTTGCAGTGGGCACACATACTTTGTCCAAGTAAGTTGTTTAACTAGGTTGGCATATCTATTTAGCAAACTTTTGAAGTAAAAAGAAAAACTCATGCCTAATGATATTCTGCTTCTTTTTGAAAGGGTAATAGTATTTTGTCCTTTCATTACATCTTAACTGCATTCTGCTGAAATGTCCCACCCTAAAATCTTGTGATCATATCCAGGTCGTTACAGCAGAAAAGGCGAGCAAGGAAGGTTTACAGGAGAAATTGAGCATGACCGTCGCAGTGCCGTTGCTTTGGGGAGTCCCTCCGGCCTCCGAGACCCTTCGCTTTGCCGTCCGGAGCGGCGGAGGCATAGTGGAGAAGGTCTACTGGCAATGGGATTTCTTGTAGAGAGACCGATGGATCCAATTCGTTCTTACTGTATATAGATTTGCTACGGCTCCTGTGCCGGTGGCGTAATCCATTCATCWTTTTCATGTAATTGTAACATTTCGCCTTGTAAAGAATGTGGAACGGCTGATRACTTTGT-------------------TGCYTCTCGGAAGGRATGCAKGGGTGATGCGTTRATGGAGGAAAAATNNNNNNNNNAATGAATGWATGATGATTATGATCACAACSTTTTTTGAGGAATGGAAGCAATTCTATTAATAAGAACCATACAGCACGTACCGTTTTCCTTTCCCCTAATCATTTGCAGTTTCATGACAGTATGGGACAAGAAGATGGCTCACACACAGTTCAACTGGTGCTGGTACCATGTTCCTACCTTTGCACCTTATAAGGCTGAAGGCGTATTCTTTCCTCTAATACTCGCATCAGGTACTGCCGCCCAATGCGCGCGAACAGCCACAATAGTTCTGCAAAGTTTGACCCCAAATGCACAAAGTGTCTTTAAAGTTCTTGCAGAGTATCAGCTGGCTAATGAGAAAGAGGAAGGCAAGCGTCTCCCTATCCATTGTTCCCATCATGCAGAACTCTATGATTACTTGATTCATGCAAAT----------------------------------------------------------------TTCTGCCATCCTGAAAAATGCATAATCCTTGTAGGTGGGACTAGTAGAAGGGGACAATCCCGATAAAACAGTTCTARCCGACGCCTGGAAATCATGGCTTGAAGAGCACCTAGCTTCCACAGGTAAAATACCGCCCGGGAACCAAAGTGGGAATACCACATGGGTTCGAAGGCCTCAAAGTAAACCGGACCTGCGGCTGACCCGCGGCCGCCATTTTCAGCTGTCGGTTTCGCTCGAGGAGCTCATCGACCGGCTGGTCAAGGAGAACGAAGTAGTCGCATTCATCAAGGGATCAAGAAGCGCCCCACAATGCGGCTTCTCGCAGAGAGTTGTCGGCATATTGGAGTCCCATGGCGTCAACTTCGAATGCGTCGATGTGCTCGACGAAGAACACAACTATGGGTTGAGGGAGACGTTGAAGAAGTACAGCAATTGGCCGACGTTTCCGCAGGTGTTTGTTCGCGGTGAACTGCTNGGTGGATGCGATATTCTTTCGTCCATGGCGGAGAAGGGAGAGCTTGCTGCATTGTTTGGCAAGGAGC--------------CAATTTAGTTTACGAACAAGATGAATATTAGTTTTGATTGTGCTGTAGCTATCGAACTGTTTGTATCTATAATTTTAACAAATTGGGGGTTCAAAATAAAATGATGTTTCACTTGATTTGAAGGCCTTTCTATKGTGTTTTGTGGATTTTACTGATGGTGCTTGTATTTTCTTAAGAGTTATGCACTTCTTTTTTGCATTAAAAATTGCTGCTACTTTTTGGCATTAGTTAATAGTATGTTTGYGTTACTAGAAAATTTCTTTTTGGAAGGTTTGAGCGGATGCTAAATGAGATGCTAGGGCATTTGGAACGCCACCCATTTAATAGAGAACAACGTATTGCATGGCTCCAACTTATTGAACCAGTTTTGAATGCAATGGGGCTTATATTGTTAATGCACTTCCACCGARTTTTTCCTCTCTTCTTCCAGTGGCTGCATACTGATGATGACGAAACCATTCTTCTGGTAATTACTGTAATTCCCTGTAAGACACTCGCGAATCCAATATTACTGGTTTTTGAATTACTGAATTAGGTTTTCAACTTTTTGTAAGAATAATATTTGGTTCCTCTAAAATGCTTAAAGATAAAGGTGCATCCCCTGAACCTTCTTTGTCTGCAGGACTCGAGTAGCTCATCCAGTGAGATTGTGGAAAGGCACATCTCTCCTAATTGGGATTGCTCCTTGCATCTTCCACTTTGGGTTTCTAATACTGAGAAAGCTGCAATCGAGGCTCATGTTGAGGAATGGACCAGGCATTTGGAAGCTTGTGGTGCCGATATAGGTTCACTTGCATCAATAATTGAAAAGCCACTGCGTCCATTGTGGATTTCTCAGAAGACTGTTATCTGGTTGAATGAAGTACCTGCATTTGATTCCTGGGATTTCACACCTATAATTCTGGTATCAGCGTCGGCATCTCATGGAACAATTCAACAAAGAAGCAGCTCAGAATTTAGTTGGCATTACATACCTGGAGCGGGAGATGATGAAGAGAGTTGGGCGCGAGGTTTTCATCCTACTTTATTTTGGAAACATGCATATAATCTCATTGATTCGGGGCCTAGCTTGTGCAACCAAAATGTTTTTGAGCTTGTTGAAAAAGACAGGGTGTATCGTGCTCAAAGGGGTGATTTTTCTCCTCAAGTTAATATCAAAACTCAGAAGAACCCATCGAACAATGCTGAGGAGTCTTGTATGTCAACGGCATATGAACTTTTGGTTTCTATGAGTGTCAAAGCATCCAATTCAGAGTTTGGCTTATATTGGATTGGTTCAACTAATGTTGCAGTAGGAACTACAGTAGCTGGTATTATTGTTGTCCCCTTTTGTTTTTCTTTTGTTGTATTGTACAGATTTCTTTTGTCAAGGCATATAAGAGGCATGGGAATCTTTACTGAGCAAATTAGCGTATAATTAATTAATNNNNNNNNNNNNNNNNNNNNNNNNNNNNNNNNNNNNNNATTATAGCATGCCCAGGTTCCGNTTTTTCATCGATTTACATGTATGGAGATTTACATAGCTGATTCTCTTCAGCGTATTTCAGGAGGTATCATTTTGGCACCAGAGGGDATAAATGGTAGCATMTGTGGGACGCAAGAATCTGTAGAGAAGGTTCTTGAATTTATTCAATCTGATGGAAGGCTAAGAGGCCTAAGAATAGTTGAATCACCTGTTACCCCTGAGGAAGAGGYCATTCATCATGGACAAACCAGCCATTCTCCTCTTGGAGCAGGTGAAGATGCCCCTTTTCGCTGGGATCATGTTCGTGTTAAGTTGAAGAAAGAGGTAACCTTTCTATGTTTGAATGCTTTTCTACGGCCCGTTTGATTGAACAAGAGGCTGCTATCAGAAAACAATCAAAAAATTAAGATATCATTCTTCAATTTTTATTTTACTCGTCAAG---------------TTTATTGATTCTGATCTTTTTTCATAAGGTTTATCATTTGGAGGGTGGGATTCTTAAGTACCTTGAAGATGTGCCAGAATCAGAGAGCCTATGGGAGGGTGAGTGCTTTGTGTTTGACAAACGAGTATCCGTTGAGCATGGGCTGGAACAAGGGAGCTTCAAGCTCTGTTATGGCTGCAAACAACCTGTGAGCGACGCAGACATGGAATCTCCAGAGTGGGAGTTTGGTGTCTCTTGCCCTTACTGTTTCTCCACAAAATCAGAAGAGGAGAAAGAGAGAGCAAGAGCGAGACARAAGCAGTTTGAAACCTGGGGAGTTATCGGCGGGCCTCATAAGGGTCGCAGGAATCCCAATGGATCTCAGGTGAGCAATGAAAAGGTANCTAAGCCTCTCTCTTCCTCANTTTAGCATCCTCTTTTTGTGACTGTTGTTGACTTGATAAAACTTTTTCAAGTGTCTGTAGCATTTTTTGAGATAATTGAAGCACTATGAGCTTATGTGGATTGATTAATGTTGCGCATATGTTTTTGTGCTTATGTTTTTTATTGGAATCTCGTGCCGCRTCATTAATTGAATTTTCTTAATCATGAAACCTCTCATTTAACTGCCTTTTTTAGGAAATTATGACTGAATTTAAAAAACTTGTTCTTCCAATTCTATTATTAAGAAAATCTGAAGTAAGATTGTCAACTTGATTTCTTTTGATAGATCTTTACTTAAGTATAAAGTCTATTTACATCCGAAGCCCTTCATCCATGCCATTTTCAGATCTGTGATTGATACTAATTTCTATTTATCTTCTTTTATTTAGGAGCTGGATTTTATCTAAATGCAACAGTGGAGAAGTGGAAGAACTGGCGTATGTATGATTATGTTGTCAAGGAATTGCCAAAACTTCTTGCTGAAAATTTCCAGCAGCTTGATACTTCAAAAGCCTCTATATTTGGGCATTCAATGGGTGGGCATGGAGCCTTAACGATTTTTTTAAAGAACCCGGAGAAGTATAAGGCATGTTTTTTGACTTAATTTCTTCCTTTTACATTCTTGTTTGATGTAGATTTATCATTTGACTAATGTGCTAAATTTTACCATGCAATTAAGTATCCTTTATTGCATTCTTACATACATTCACATATTGTTAATAAAAGAAATGAATAAAAAACCCACATTAACTATTTCTAGTCCAATTTCTGTAGTTTGCATTAATGCCCCTTTTGTTCTCTT-AGATAAAATTTTTCTCCACACCTACTTTCCTCAAAGATTTTCATCTCATTATCAGGGTTTCAATTCGAGGACAGTATGATGAGGATGCTGTTCTTTGTACCCAGTCTTCTACATATGCTATGAAGTTTGTAGGCACATCCAACTCTGTATTCTTGATCCCCCCAGGAGACTCGGCTCCAACCATGAATGCCAATGGTGAGATAAGCAACCCAGTGGTTGCATCTGTCATCACAGTTGCACCAGGTAACATTGAATTGTTCCAAGCAGCTCCAAAGCTTGATAAGTTGAAGAAACTTCTCGGCGAGAAGCCTTACAATCCTGAAGAAGATTTCGATGGCAGTACAAGGCATAAGGAAGGCCTATACAGATGGCAAGACCTTGTTGAGATGATCCAGGCAAGTGAACAAGAGGTAAGAACTGCATTGAAATCCCTCTCTGCTGTGGAAATTCATGGATACTGGAGGATANCCCCGCCGAAGTCCGCCGTTCGCCTCCTTCCCCGTTTCCGCCATGGGCTATTCGTGGTGGATCTTCTCGTTATCCCTATGTATAAAGGGCCTTCTCATCCCTGCATACCATAGYACGGATTTTGAGGTYCACCGCCAYTGGCTCGCTCTCACGTCCTCYCTTCCACTCTCTCGCTGGTACCTCGACACCTCAAGCCCATGGACCCTAGACTACCCTCCGCTCTTCGCCTATTTCTCCTTCCTTCTATCCCTCBCCGCTTCCCKCATTGATCCCACCATCACCGACCTCGTGACCGGCCAGAACTATGCCGCCCCTACGGCAGTCGTTTTCCTTTGCYTTTCCGTCGCCGCTACCGACCTCTTCCTTCTTGCCGGGGCTCATCGTCTCTCCTGTCATCTGCTTCCTTTCCGCCGTCGGATCGCAYTCGCGCTTGTAATATGGTCTCCCGCGCTTCTGATTGTGGATCATATACACTTTCAGTATAATGGGTTTCTTTTGGGTATTCTACTGATTTCACTRGCGTTTATGGTCGAGGGAAGGGATCTTGCTGGGGGGATTGTGTATGCTATTTTGATTTGCTCCAAACATCTCTTCATGGTAGTTTGTACTTTGTGTATTTGTTCCACCTTACATTTTCATAGCTAATTAATATTTCCATAAAAATAATGCATAACTTTTGACTGCTGGACTTGTTTTAGTGACAGGTCAACCCCATTGTAACYTTCTTGCTAGTTCTTCTTGCCATGACTCCTTGCCTCATTAAGGCATTTAAGAGGCCTCAGCCAAAACACATAATCAGATGGGTGGCATATACCTTCACCTGTGGATTTATGTTTGGCTGGCATGTTCATGAGAAAGCATCGCTCCATATCACAATCCCTCTTGGTATCATTGCTGGAGATAGCCTGGCGGATGCAAGGCACTATTTCTTATTGTCAATAGGTATGTTTCTTGAGCTGCTGCTTTTAGGACCGCTTTGTTAAATCTTCATGTGCTGAAGCACTTGGTAGTATTTGATGTCATATAGATTTCTCACTTTTTTTC------------------CGACATTAATCATCTTAAACAGTGACATGCCATTTGATGCCAAACCAATATCTCAGAGAAGACGAATTCAACCGTCAGAACTGGCTGGGTCTTGGAAAGTTTTCGAGGTCAGCGCAACTCCAGTCTTCAGCGATGTAGAAGCTACTGAAGAAGGTGATCCGCCTTTGGTGTACCTCTGCATGGAGACATTGAAGAAGAGGAGCTTGCCTGGATGCTCAGCATACTTCGGTGAGGAGGCAGAACCTGAHTTGAATGATGTCACCGTCCTCTGGCTGCCAGGTGGGGTGGCAGCATATGTTGATGTCAATAAAGAAGGAACCTTATGCATAGGGATTAGTTGGTATTCAGATGAAGGGCTTAACCTTGTGATGGAAAGAGACTATGGAACGGATGGAAACCTTAAGGAGGTGAGGTGGAAATCTGAGATCAAGAGGCGGTGGTTGTAGT-------------CTCCTTATACTAGCTTTTGATCATAGTCACATGTTTAGTTGTTGGTGTGTGTGAATTTTGATCTTGTTAAAAATGTATGTTTTCAAATTTCTTATGAAATTTCAGATCTTGATGGCTATTATAGTTGTTTGGAATGAAAAAATCATGTTTGCTATTTTGCATTCAAGATTCTTATTTTTTCATGAAGGCTAGGTTTTTTTATCTTTTGATGCGTTCTTCTGATTATGTTTGCTTCCCTACTTGAACATTTCACATTGTAAGAGTCACAAGTGTATGATGTTCTATTCTATCTYTTAAGATGTTTACTAGTCGTATCTTCTTGCTTTTGTTTCTATCCTTGAATTTTTTTCTCTCCAAGTCAAAGATGCAAACCTACAGTGGCTCCTATTAATGCAATTTGCAGTTTGGAAAGGACAGAGCAATGGCGACCTATGGCGTTCTCCCTGCTGTTAATGTTCCTCCACCTT---CACCTGCATCAATATCTGCTTTGAAATTTGATCATTTTGGACATAGATTTGCTACTGCTGCATTGGATGGCACAGTATGCACCTGGCAACTCGAGGTTGGGGGGAGGAGCAATGTTCATCCAACTGAATCATCCCTCTGCTTTAATAATCATGCCTCGTATGTAGCTACATGTTCATAAAATATATTTAATGTTGCGATTACAGGGATGTTGCATATGTGGTTGCCAGCGGATCGATACTAGCTGCAGCTGGATGTAGCACAAATGGTCATAACGTGGTTCTATGGGATACACTAGCTCCTCCTGGCACATCTCATGCATCTCTTTTTTGCCATGAAGGTATGTTTCTTAATGCTTATGTTGATACTTTCTATTGTACATGTGGAGTAATATTGGGACTGGTTCTATTTCACCTCTAATAGTTACTGGTGGGAAAAATGGTGATGTTGGGCTGCATGATTTTCGGTACATAGCAACTGGAAGGAGCAAGCGGCAACGACAGCCTAGAGATCAAGACCTCAGATCCTCCACAGTTCTTAGTACTCCCAATCWTTTTGATAATGCAAATGGGATGATTTGGTACATTCCAAAGGCTCATTTAGGTACCTTATTTCATTGTTTTACTTTATTCTGCTTATTATTCGTTAGTTCTCATTTCTTTCTGGCCGATGTTTTAGGAAGCGTTACGAAGATCACAACCATTCCTAATACAAGCATGTTCTTAACGGGGAGCGATGATGGAGATGTGAAACTTTGGGATGCCAAAAGAGCACAACTGGTTTTTCACTGGCAAAGAATTCATGATCGACACACTTTTTTTCGGCCGAACTCTAGAATCATTGGTGGGGTTGTTAGGGTAAGGAGCATTTTGAATCGCTTGTACTGAGATTCTACTAATGCAAATGTGACAATATAGTATATTGTGATAAACATGCAGGCTGCCGTCACAGATATCCATGTCTTTTCTTGTGGTTTTCTTACATGCGGTGGCGATGGTTCTGTGAAGCTTGTAAAACTGAAGTGAGGGAGACGACTGAAATTTCGATTTTTCTTAATTAATGAAAATTAAAGCAAACCCAATGCCCATTATCAGATCTTTCTGTTCGGCATTTGTCTGCCACTATACGCAATTCACTCCAGCAATAAGCCATGGGGATTCTGGGACTTCATAGCTGCCTGTACATGCACTAGTGGAATCGCCATTTCCTTCTTTGCTGATACWCAGCTCAATAATTTCATGAGAAGAAATGAAGTTCTAAGAGAAGAAGGTTCCCCAATGGTTCCAAATCTGAACGAAGGCTTGTGGTACTACTCTCGCCATCCAAATTACTTTGGGGAGCAGTTATGGTGGTGGGGCTTATTTGTGTTTGCTTGGAATGTGGGACAATGGTGGATGCTCCTCGGGCCATTGGTGAATAGCCTTTGCTTGGCACATGTCACAGTTCTCGTCGAACGGCGAATGCTGGAGCGAGAAGACAGAGCTGATTCCTACCGCCATTATCAGAAGATGACCTCTATATGGATCCCCTGGTTTAAGTTCGCCATCAAAGAACCGAAGGTGAAGAAAATTTGATGTTAACAATCATTTAGTGTTCTCAAGTGCATGTTTGTGTTTGTGATGCTTTCCGTAAAATGGATTCTACTTTTCTGGAGGGCAGAGATCTTTTGTTTTGCTGCCATATTTAATCAGTGGAATGGTTTTCAGGTTTTGTTTTAAGTATATAACGGTCTTATTGCTCAGTCTCTGATGAAGAACATGAAGTTTGTAGTTCACATTGCTGAMGAGTTACTTGSATTTGTGCTTTKAGCTAATCAACGCCACTCAACGCACTTTATTTTCATCATTTAAAACATTGGTGGATACTTTATAATACGTTGATTCCTTGATAAAAAAAGTTTTATCCTTCATGATCCTTGGATGATTGGTCTTGGCTTGATCTCTTTTACAAATTACTTTAAAATATTTTCTCTGCCATAGGTTGTTCAGAAAACTGCCGCTACCTTTGCCCCAAGGGCTTCTACTGCCTCCAAGAATCCAGCAGTACCTGGAACTGTACTCTACACCATCTTTGAGGTTCAAGGCTATGCCTCAATGTTAATTGGTGGTGTCCTTTCTTTCAATCTTATATTTCCATCAAATGAACCAGACATATGGAGGCTGATGGGGATGTGGTCCATTTGGATGTTTAGTAAGTTTTATTTACTTTTGTTTGATATAAGTAGATACTTGCATATATTTCTAATGTATGACAGTTAAGTTTACTAATGCTATTGATTAGCAAGTAAAGATAATGTCTTAGAACTCCCTGCCTAATATGAATGGCAAAAGTAACTAGGCATTRTTGAATTTGTTAATGGTCATCGGCTTGAGAATTCAAATACATGAAAGATTCATTTCAAATCATGTCAAACCATGTGAAACATTGTATGCTTGTTTCTAAADTACGCATGTTAACTTACATCAAGTTCATTTTCATTTCGATGGTTTATTAAGGTACTTAATTGGATGCGATAACATTCTAGCACAGTTGCATACAAAGCACCCGGAATTATGCGATAAGGTTGGTGGGCTTTTGGCAATGCATATTGATGACTTGAGGGCCTTAGCACCTGTGTGGCTTTCCAAGACAGAGGAAGTTAGGGAGGATAGGGCACATTGGGGAACTAACATAACTGGTGACATTTATGCCCAAGGTTGGATCAGTGAGATGTACGGTTATTCATTTGGTGCTGCTGAGGTTAGGATATACGTCTTTAATCAATCCGTCTATTACTCAATCCTTCTATTCTTTATGATAATTGAAAGCCGCTTTAGG-----------------------------------------------------------------------------------------------------------------------------------------------------------------------AAGCCGCTTTAGGAAATTTTTACTTTTTACTAACTTGTAATTTTGTGAACAGGTAGGTCTTCGCCATAAGATAAGTGAAGATTTGATGATCTACCCAGGTTATGTTCCAAGAACTGGCGTTSAGCCTATCCTCTTGCACTACGGCTTACCTTTCAAAGTTGGGAACTGGTCTTTCAGCAAGTTAGAGCATCATGAGGATGAGATTGTCTATGATTGCAACCGTCTTCTTCCCCCTCCTCCATATCCCAAAGAGGTAGCAACCAAAGTTTTGGAGGAGGCTTACCTAAAACTAGTTGCTGCCATGCAGGTTGAGATGATAGAATCCAACCYACATCAGAGACAAGGTTTATTCCTAAGCATAGAATGCATTAACACTCTAAATGAAGGACTCCTAGCTCATCATGMATCCATGGGATGCCCTAAACCACGATGGTCCAAGTATTTAAGTTTTCTGAAAAGCAAGAGATTTTCAGAACTCACTAAAACGAAATATTTAAATTATCATGAAATGGGAAATTCAATTATGGAGCAAAGGAAGGCTTCTGATGAATCGAGAAGGTCACATCCAAAAATACATACCCTTTTTTCAACCGAGTGTTCGCCATATTTTGATTGGCAAACTGTTGGTCTTATCCATAGCTTCCATTTGAGCGGCCAACCTGGAAATATTACTAGGCTTTTAAGTTGCACAGATGAGGACTTAAAGAAATATAAAGGGCATGATCTGGCACCTACTCATTACGTTCCGTCGATGAGTCAGCATCCACTGACTGGAGATTGGTAAAGTTGACTTTAGTTTCTTTCTACGTATTTGAATCTGTTACTAACTTGTTCTTTCTGTACTTTCCAGTCCAAATGCATTTTATCTTGAATCTTTTGTATATTCTGAGCAAGAGAAAATTGCCAAA-CCTGCATGAATTCATTCCTTTTATTCTCTTAACTTTCTTGCAGCTAAATCTGAAGCATACTGTGAGAAGAGATATACTAATATATCCAGGTTATGTTCCTGACCCTGGTGTTAGCTATAAAGTCTTTCATTACGGGCTCAGATTTACTGTTGGTAACTGGAGTTTTGACAAAGCTGATTGGAGAAATACTGATATGGTGAACACCTGCTGGGCCAAGTTCCCTGAACCGCCGCATCCTTCTAACCTTACCGCCATGGATGAAAAGGCCTTGCAAAGGGATCTCCTTAGCATTGAATGTGGACAAAAACTGAACCGTGCTCTTCAATTGCATCACGAACGGAGGAAGTGTCCTCTATATAGCGTTAAGAATTCACAACCGGCATTGTCGGGTGGGAAARTTGATGAAAAGAAGGAAATAGTATATAGATTAAGTAAACTCCCTGTTTCAGAAGCTTCTTCTAATACATCGTTGCTTCATGGATCAAAAATTCTGGATAGATCTTTGAGGATCTGGATGGTTGGTATAGTTGATTCTCGTCCATGTCATGTCTATGTTCCACTATGGTTAAAATTTTAAGAGATCTTGRAGTATTTATTCTTCTGAGATTCYTTAAAATATKACATCRCAAAATAARTTGTCTAACTGTATGAATTACAGGCCTTCAASTTATTATGTTCAARTATAATTTTGCTATTTTGTGACCTAAACYTTTTTNNNNNNNNNNNNGATTTTGGCAAAGAGCAAATGGCCATAAGAGAGCATGCATTTTMAGTCATTACAGGTGTTTTCAAGAGGCRTGGAGCMGTAGCGCTTGATACTCYTGYTTTTGAATTAAGGGAAACTCTCATGGGCAAATATGGAGAAGATTCCAAGTTAATCTATGACCTTRCTGACCAGGTATYTTCCATTAAACATTTGCTTACTTTCYTRGGGGATATGATCTGTTTTTTTATTTAATATARTATATTAGTGAATTTATAAATGATTATAATTATTTTTTTAATGTTTTCCATTTTTAATCTGAATTGTTACAATAAGAAGCTGCATGAGATGCTTTCCTGTTTGCAGGGTGGTGAGCTTTGTTCCTTGCGATATGACCTTACGGTTCCATTTGCACGTTACTTAGCTATGAATAACATCAATTCATTGAAAAGATACCAGATAGCGAAAGTATATAGACGAGATAACCCATCTAAAGGTCGATACCGTGAGTTTTATCAATGCGACCTTGACATAGCTGGCCAGTGTGAAGCCATGGAAGCTGACTTTGAGGTTCTCAAAGTTTTGACCGAATTGCTGGATGAACTCAATATCGGTGATTATGAGGTATCTTTTCTTCTGATTCAGGATTTAGTGTTAACAGTGTTGTTTCTTTTGTATAAGATATTTATTTATTTTTTGTCCCACCTATCAGAAAATGAATACATATTTGACCAATAAAGTTTCCCTCTACTTCTCCGGTGTATTAGAGTTTGGAGAGTGTTTCTATCTCTTTTCCGCCCTTTTTCAACAAAATTCACTTACTGTAATCAGGTTTGAAGGAATTGTCCCGTTAGGAGATGTCTTCTCTTAAGTTTGCATTGTATTATTATTTTATTGGATGGGTTACATATGCTATCCTCTGTGTATTGTATTTTCAGGATGGTGAGTCAGGATGGAGCAGTTTGCACAGGGCACTCTATTTTGGTCATCTTGCTGTTGCAAGTGTTCTTATGCAGGCTGGCGCATCCCTCACAGTGGAGGACTCCAAGTGCCGTACCCCAGTCGACCTTCTATCCCGGCCTGTTTCTGTAGTTATTGGCAATAATCTTCGCTCAGGTTGTTCATCTTGAAATTGTCTGAAATTCCCCGATTAGTTTGCGTATATTATCTCAATTCTTTTTTTGCTTAACTAGTGAAGCCAAGTTCTTTATTGCATATGATTAATCTCATATATTTTTTACCTACTTGATGAGTTTTCTTTTGCAGAGGGACAGCTGGGGTACACTTCAGTTGATACTCAACCAACACCAAGACGAGTGAGTTGCCTTAGGGCAAGAATAGTTGCTGTAGCTGCTGCTAACAAACACACGGCAGCTGTTGCTGAATCTGGTGAGGTTTTCACATGGGGATGCAACAAAGAAGGCCAGCTTGGTTATGGCACATCTAATTCAGCATCTAATTACACGCCTCGAATAGTTGAGTACTTGAAAGGAAAAGCTTTCAAATCAGTATCAGCTGCAAAGTATCATACAGTAGTGTTGAGTTCCGAAGGGGAGGTAAATATTTGGCATAATCATCCATTCCATATTAAATGCATTTGTCGGTTGCATATTTCTTAATCATCTCTTTGCTTCTCGTATAATTTAAGGTATTCACCTGGGGTCATCGACA--------------------------------------------------------------------------------------------------------------------------------------------------------------GAACCATGGAGTTACCGCCTTCCTACATCAACTGCTACTTTCCCTGTTGTTATATACAGTGAAGAAGAGGGCGACGACGAGATTGGTAATACCATGCCTTGGGATAATAGAAAAATTACTCCCAGAGATTATAAGGATTTCATTGGTGAAAGCTTTTTGCAAAGGAAGAACGATGCCGATCAAGCTATCTTGAAACAAGTGAGAGCACTACGCAAAAAATTGCAGCAAATAGAGATGCTTGAATCGAAGCAGCGCTGTGGGCACGTTCTTGATGGCCAGCAAATTGTGAAGCTTCAAACCAGATCCATGGTAGAGGATGCACTTGCTGAACTTGGTTTTCCCCATGAGACAGATCCTAAACT------------------TTTTTAATGTTATAATTCCTTGCAACAGGAAAACATGACCATTGATGTAACTAGTGAAAGTAAGATGGTTGTTGGAAATTGCTCTCCTAACAGCTCAAATGTCACTTATGACTCCAACAGCAATAAGGCTATTAGGCTGACCTCAATCAAGAAAAAGAATAAGAAAGGCGGCCTTTCAATGTTTCTTAGTGGTGCACTAGATGACACCCCGAAAAACATTCCACCTCCAACGCCAAAAAGTGAGGGACCTGCTTGGGGTGGTGCTAAAATTGCGAAAAGTTCCACCTCCCTCCGCGACATTCAGAATGAGCAAAGCAAAACAATAGAAGCATGCATGAAGCCGGTGGAAAATCGTGGAGACTTGGACGAGGTGATGAGGACCGGACAGGTCAGGCTTAGTTCATTTCTACCTGGAGATTCCTCTAGCCCAATTGCTGTGAAGCCAACTCAAGTGGTGCCAGCATCTGAGGGAGAGAAGAGTACACCTCCATGGTCTTCGTCGGGAGCTTCACCCATCTACCGGCCATCCTTGAGGA--TGCAGTCATTGAGAAGGGAGCTGAGTTCTGGGCTACGTCCTGTACATGAAACTTTTGTTGCTATGGTTCGTTTATTTGGCTCTCAAGGTCTTGCAACTAGGGGATTAGAGATGCTTGCAGCAATGGAAAAGTTAAATTATGATATTCGCAATGCTTGGCTAGTTCTAGTGGGTATGTGGTTTTATCGGTCAATTCCAATCCATTAATTTGCTTCAAGGTGATTGAAACACTTTTTAAAAACAGAGGAATTGGTCAATAACCGTCATCTGGATGATGCAAATGCTGTATTTTTGAAGGGAGCAAATGGTGGATTAAGAGCTACTGATGAACTCTATGATTTATTAATTGAAGAAGACTGCAAGGCTGGAGACCATTCAAATGCTTTGACAATTGCATATGAGATGGAGGCTGCAGGAAGAATGGCAACTACCTTCCATTTTAATTGCCTTCTTAGTGTGCAAGTAAGATAAAGATTGCAAAAGGTTTATCTGGTTTATTTTCACTAAGAATATTTTTAATGAGCCAAATTAGGCAATGCAAGCCATAGACAGATTCTTGTATTAGTTATTAACCTGACAACTTTATTGCCGTACAAATTGAAATATATCTTTTTTTTAACCTGTTGTTATGTTTTAATAAGTTTACCTATAAGTTGTTTTGAGCTATATAAAGTTATAGCTTTTATTATTAAGCAACAATATTTTCATACCAACTAAAGTTCAATAGTATTAAATGTAACTTAGATATGATAGTTTCATTCTAAATAAAGTTCTTGCATGCAGAAGCTGGGAAGAGATGGAGCACCAGTGTTAAAGGTCAAACAGCCTTGTCTTTGAAGATGTTTTTTTTTGGGTTTTGTTATACGCAGCACTCTAGTCGTAGCAATTAGTTTATGGATGTATCTTGTTTGATTAATGTACATCTGCCTTCTTGCATTAATCTTTTCTCACTCYAARKWWTTKSCHTGTTGATTAAAGGTATATAGCTGAAGGGGGGCTCACAGGAGAACGCAAGAGGTGGGTCCCACGCAGAGGAAAAACACCTTTAGATCCCGATGCCTTTGGTTTTGCTTATTCCAACCCCATGGAAACTTCTTTCAAGCAGCGTTGCCTTGAAGAATCAAAGATCTACCACCGAAAACTTCTGAAGACATTGAAGAATGAAGGGCCAACAACTTTAGGTGAGGTCTCTGATGCAGATTATCTTAGGGTGGTAGACAGGTTGAGAAAAATTATCAAAGGCCCTGAACAAAATGTTTTAAAGCCAAAAGCTGCTAGTAAAATGATAGTTTCAGAATTAAAAGAAGAACTAGAAGCTCAAGGGTTGCCTACTGATGGAACTAGGCAAGTTCTCTATCAACGAGTGCAAAAGGCAAGAAGAATTAATCGTTCTCGTGGGCGTCCTCTTTGGGTTCCCCTAATTGAAGAGGAGGAAGAAAAGGTATGTGGGCCAAWTTTCATGATACCTGTGTTTTTTGGATGGAATAAATGATATTAATACTGTTTTGGAGTTATTTAATTTAATTAACTTTATATGTCTATCTTATAAACTCGTTCATTCTGATACTGAAAAAGGTTTTACTTGGTGAATTCTTATTAGGTTGATGAAGTGTTGGAAGAACTAATATCACGAATTAAACTACATGATGGCAATACGTTAGTTTGAGAATGCATATTCAGTGTTCTTTTTTGTTTGTTTTTTATTTGTTTTATTTGGTTATAAAAAGTAAGAAGGTGAGGTCTAAYCTCCTATTTAAGTAAATATTTATTATCTTTCATTTGAATGTAGAATGATGATGATGATGACTGGTTCCCAGAGGATTTGCATGAAGCATTTAAAGAAATGAGAGAGAGGAAAATCTTTGATGTATCAGATATGTATTCTATTGCGGATGCATGGGGTTGGACTTGGGAGAGAGAACAWAAGATAAGAAAGCCAGAGAAGTGGATGCAAGAATGGGAAGTTGATCTGGCAATCAAAATTATGCAGAAGGTAAGTTGTTTTTTCTCTATTTTATAATCAATAACCTTGTTGAAAAACTTGCCAATTCGTAGTACAGTTGGCTTAGAGCCACCAAATTWTGTTTCTAATTGATAGTTGGGGTTTTTTTGTGCAGTTTCATCGAATTCTACATCTTATTAACCTACCCTTAAAATTTCTTCTTATATTATGGATACTAT------------------------------------------------------------ATTCTATTAATTTTCTCTTCTCAGGTGTCAAACTGTGATCGACATTCTTGCAAAGCATGCTTTTGACCACATGGACAGATTCACATTGCGGCAAAGAGAGGCCATTGAAAAACTTTGGACCTCCATAAAAGAGCAGCAGATAAGAAGGAAGCAAGGCAAATCGGTCACCGGCAAGCTCGACATGAATGCTTTTGAGTGGCTGCAGGAGAAATACGCTCATGAGAAGATAAGCATACGGCATTCAGTAGGAGGTGGGGGAGAGCGACGGGCCCAGCAGTGGCTTGGTTAACTTGCTTGTATGAAAACAATAAGATTTTTKATCTA-TTTATATGGAGCCTGCTCCTTGTATGTCGTAAATGATGCAATGTATTRCCTTGCTATGCCCGCAACTAGAATTTTTCATGTGATCTTCTAAAAATGAGTTTTTCGGACATTGCAAAGTCATCTTTCAGATATATTCCTGGTGTCTATGTGAATGAACTGCACAAGTAATTTAAATAACTTGATAAACTCAATAACTATTAGCCAAGGTGGTTTTGGTTATCTGTATATTTTTGCCAACCTTAAGAATCATTGCCTTTTTGCAGGTATACAAGTGTTGTGGCCGTTGGTGTGGGAGTTGTACTCTTTTTATTGACAAGCTTATCTGATCCAGGAACTGTGAACGCCAAGAATGTTTCTCAATACGTATCTTCCTATCCTTATGACAACATTTTATATGTCGAGAAGGAATGCCCAACTTGCAAAATTCCAAAGTATGTTGGTTTGTTCTCCAGTTAATCTACATCATTCTTTGTCACCTGAAAAGTCTGATGGGAGTACACCTTCAGTGCAGGCCTGCTAGGTCAAAGCATTGTGGCATTTGTGATAGATGTGTCGCTCCCACATTTTTTCTATACTATGTTGAGTATTTTTTTATTTGCAACAATATTGTTGGTATATTGAATTTCCTATATAAGTCATTATGCCATGTGTGCTTTCAGGTTGGATTTTCCCACTCAAATATCCTGCGCACCATCATCCATYGTGCTTGCCTGCGGTTTCCTTCTCTTASATTGCGCAATAAAGCTTGGTGCATGCTGTCTCAGAAGTTAAATTCATCCAAGAGTGTGGAAGATGTCCCAAAGAGGAAAGTTTTTGTAATTTTTGGAGGTGAGACTTCCGAACGTCAAGTATCTCTCATGAGTGGAGCAAATGTCTGGCTAAACTTGCAAGCGTTTGATGATGTAAGCCTCTCAGACTAGTGCAATCTAAGTATTTGTTGATCGCATTCATTAATATATTTAAATCATAAAAAATAGTTCATAACAATTATTAAGCTTTATTTTATGTGCTGTACTTGTATACTTAGCCGCTCTATTATCTCATTATGAAAKAAAGAGATTTATTCCAGTCTTTCATATTGTGCTGAATTTGCTATCAGCTCAAGCTAGGGAAAACCAGACGTGACTTTCAAAATTACATTACTAGTCATTTGTATGTAGATTGATCTTTTTTTGAGTGTTTTTCCTGTTAAAGTTGTCACCTTATGATTTTATTAGGCACATGGCGTAATAGAGATGCCAAGCCCCACTTCAAAAWTTTTCATATTCGAGCCATTTGTCGAAACTGATGAAATAGTTATTTCAACCAAATCTGCTGGTGGTAGTACACGCCATCTAACATGGAAGGGACAGAAAGAATGGGTTGAAGTGACAGTAGGTGTCATGGGTCGGAATGGAGATATGCACTCATTGAGCCCTAGCATTACTGTTAAAGAAACCGGTGACATTCTATCACTCGAAGAAAAATTTCAAGGTAAGTAGAAAATTTAATCATGTGGTTTCAATCTATTCTTACGTTTGTTCTATCTAGCAGTTTAGTTAATGGTTTGGCTTAAATTATGGAATTTGCTCTGTCAATGTTTCCTAAAAACTATATGCTTTKCCTCATATGTGTAGCTATAGAGACTTATTTTTGGTTAGGAACGGATAAGGCGCCGAAAGAAAATCTCTAGTCCAATCTTCAATGGCCGGGATTTCTTCCCAACACAACTTTCATGGCTCACCTGCTCCTTCCCCAAATTGCCTCCAGCTCCCTCCTCACTCCCACCCCAGCACGCCGTATCCCTCTCCGCCTCTGCTCATCCGCGACCCCTCACTCTCCTCCCTCCCCATCCTCCGTCCTCATTATCGGCGGCGGCCTCGCCGGCCTCGCCGCCGCGACCCACCTTCACGCCGCCAACCTCCCCTTCCTTCTCCTCGAATCCTCTGATGACCTCGGCGGTCGCGTCCGCACCGACACCGTAGACGGCTTCCTCCTCGATCGCGGCTTCCAGATCCTCCTCACAGCCTATCCCGAAGCCCGCCGCCTCCTCCACTTCCCGTCCCTTCATCTCCGCCCCTTCTACCCCGGCGCCCTCGTCTACCACTCCGGCCGCTTCCACCGCGTCGCCGATCCCTTCCGCCGCCCCATCGATTCCCTCCTVTCCATCCCGAATCCCATCGGAACCATCCCCGACAAGCTCATCGTCGGCATTCACCGCCTCCGCTCCCCCACTTCATCCCCCGAAACCACCATCTCACACCGCCTCCGTGCCCTAGGCCTCTCCTCCTCCATCATCGACCGCTTCTTTCGCCCCTTCCTAGCCGGWATATTCTTCGATCCCGAYCTCTCCACTTCGTCCCGCCTCTTCGATTTCATCTTCCAATGCCTCGCYGCCGGCGACAACGCCCTCCCCGCCCTCGGCATYGGAGCCATCCCCGCCCAGCTCGCCGCCAATCTGCCGTCAGCCTCCATCCGCCTCCACTCCAAGGTTATCTCCATCGTTCCGGGAAACCCTCCGGAGGTAAGAATGGCAAGCGGCGAATCCCTTGCTGCGAAATTAGGGGTGATCGTCGCGGTGGAGCAGCCAGAAGCGGTGCGCCTTCTTCCCCAAATCAAAACCGCATCGCGAAGGCCTGGTCGGAGCACGGTCTGTATCTACTTCGTCGCGGACCAGATCCCGATCCGTGAGCCGGTCCTAATATTGAACGGTTCGGGCGAGGGGATAGTGAACAACATGTGCTTTCCGACGAACGTCTCGACGAGCTACGGGCCTGCGGGCGGGCCGGCGCTAGTATCGGTTTCGGTGGTGGGAGATGGTGGCGGCGCTGGGCGGTCCGATGAGGATCTAGCGGCGGAGGTGTTGCGGGAGCTGGGCGGGTGGTTTGGGCCGGAGAAGGTGAGATTGTGGAAGCTATTGAGGACCTATCGGATCGGATTCGCGCAGCCGGAACAGAGCCCGCCGACTCAGTTGACGGATACGGATCCGCGGGTCGGGGATGGGGTGTATATCTGCGGAGACCATTGGAGCTCGGCGACTTTCGATGGAGCTTTGGTATCGGGAAGGCGAGCAGCTGAGGCTCTCATCAGCGATTTATCCCAGCTGCTTCTTCATTGATCTAACAAATGAATTATTTTCTTCTTAGAGGAAATAAAACAGCATAAACATGCTAGGGCGTGGTTAAGTTATGTTTTCC-TTTTTTTTCTTCCCATTCAAATAATCTATGAGCATGATATTGAAATAATAAGCTCACCTTGTGTTGCTAATCATGTGTATATATTTGATTAGATCCCTGACCATCTTCTCCCAAAGGTAGCAATAGTTGGAAGACCGAATGTTGGTAAATCAGCATTATTCAATCGCCTTGTTGGGGTACTATACTCGTGATTTCCCTCAAATTGAGCTAATGTTGCGTGCCATTGCGATGCAAATCATGTATTTTCTGAATTTATTCAGGGGAATATGGCBATTGTTGTTGACGAACCTGGTGTTACTAGAGATCGTCTCTATGGTAGATCCTTTTGGGGAGACCGTGAATTTTCGGTAATAGATACTGGCGGTGTCATGACCTTTTCAAAATCWCATGATAATGTTATGGAGGAACTTGCCATTACTACAACTATTGGTATGGAAGGGATCCCCCTTGTTCTTAGGGAAGCAGCTGTTGCAAGGATGCCCTCCATGATCGAGAAACAAGCTGCTGCTGCTGTGGAAGAAGCATCTGTTATTGTATTTCTCGTAGATGGACAGG--TATATTTTATTTATAAATTTAGAAATTTTTTTGCACAAATTTGTGCATGTTCTCTTTTTTTTTCCTGTTTTATTTTCATTTAATAGAAATAAAGTATAAAATTGAAGGTGCCTAACTTATATAATTTTTCCCTTTGCATTATCTGTAAGTTTGCAAGGGTTTTTATTATTTGCTTCCATACTACAGTTAATTTATAATCTGCTTGCCTCTTTGAGCATAAACCATCCTCTATACCCTTATAGTCATTTCTTAAATTATGTTTGGTTGGAAATTGAATGTTGTTATCCTTCAAACATATTATACTAATCTTTTTGTTGGTGTCATTAAGGACTACAGAATTGCTGAAAGAATTGAGAGAGAAGGTAAAGGTTGCGTTATTGTTGTAAATAAATGGGATACAATTCCAAAGAAGAACCATGAAACAACCACATATTATGAGCAAGATGTCAGGGAAAAGCTACGCATGCTTAACTGGGCGCCAATTGTTTATTCAACTGCGACGACTGGGCACAGTGTAGAAAAGTATTACATTTTTTGTTACTACTATTTACTTGATCTTTATTTTCTTCCAAATCTGTAGTACTCGGTATGCTGTCTACTTTAATGATTAGAATAATTATTCATTCCCGCTTTAACTTGATTACAACTTTTACATGAGTGGAATCCAATATTTGGTAGCTTTTGTGATGTATTTTTCATTAGATGACCATGAGCTGTATTTTTATATGATCTTCC-CATATATTTGCAGGTGCGATCAGGGTATGGTCGATCAATATTTGAACCCCTCTTGCCGCTGATTTTGGGTCGTGATGTTAGTGGTGAAGTTGTATCTGTCGGCGCTTCGGTCTCATCACTGTTACCTGGGCAGGAAGTTTTTGGGGCACTGCATCCAACTGCTGTGAGAGGCACTTATGCTGATTATTGTATTCTATCAGAAGATGAATTATCCATTAAACCATCTTCAGTATCTCATGTGGTAATAATATTTAAAACATTTATTTATCATGCTTTTACTCATACAATTTTATTTTTTTTTTTTGTAAATTCTATGATGTAAAAATTTATTTTGTCATTTTTGGATGGAAGTATGTGGTACTTTACCAATATGACATGAATTTATCCATTTCCTTACAAATAAATGGTAGGACTTTTAAACCATAGTCCCATTTCGCTTCADTATGTG---------TGCTGCTAATAATTATTGAAAAAATGATCAGAGTATGGGTGGACATACATGAGAGCTGATTCCGAAGGACTGGATGAAGTTGGCAGGCTATTAGAAGCTGGGAAGATGAAGATTCCCGTGGAGAAGACATTCCCTATTGCAGAGGCGAGGCAGGCTCATGAAGCCAAGCAGAAGAGGCTTGTACCTGGTAAGGTTGTTCTGGAGCTACTCTCACATTAATCTTCCCTGCTTCCAAATTAATATCAAATATAGGTTGGAAGCTAGCTTCGAATAATAAACTAGCATTCTACTTAGGTGTAAATTTTCCTTCTTATTAACTTTTGGTAGATTTGCTTGTGAATTGTCTGAATAAATTTTGACACATTTGATAGGGCATGTAGAAGAACAGTCATAGCAAGACGTAAATATTGCAGTTTCTTTGAAATATTTTGATTTTCTTCCCATTCAAATGAAACAGGCTCTAAGACTTATCAAGTATGCTGTGGGAAAATCTRGAGCAGAATTCAGGAGGGAAATRCAACGGAATTCAGCTGCAGTGCGCCAACTGABTCATTACAAGGGGAATTTGGATTCCTTGAAAGGGGATGCTCTTAACAWGGCTGTTCGTGATACAGCHCAGGAAGCTATTTCAGCCCTTTTTACTTCTGATGATAATAAAGTAGHADCTCCAGYTGAAAGCATYAATAAGCRAATTGAAGGTYTTGGTAATATGAATTATGAGATGCCATCAGAGGAGAGGAAGTCTTTTCTCAGTGAAGTAGTKGGMCTTGGAAGYGCCTCTATCATTCAAGGAATAACATCTCTTGCTGTTTCCCATTCATTGAAAAAAAATGATAGTGGGACTTACAGGAGCCCTAATCTGCGGAGGTCTTTAACCACAGAAATAGATAGCAGGGATACATATGAACCAGTAGATGAGCATCATGGTGAAAAGGGGCCGTCATCTGGATCATCAAGGAGTGCAGCTTCTGGTGGTTGGAATCCTGATTCAAGGAATAGCTTGATGAGTACATCAGTTAATGACGAGAATAGCTCTTCTCAAATGATGGTTAGGAGTCGTGAGGAGAGGCTATTGGAAACAATTGTCACTTCTGGAGGTGTACGGCTGCAACCTACTCGGGATGCTCTTCAAACTTTTCTCACAGAAGCATCAAAATTGGATCCACTTGCTATGTCTCGAGCAATTGAAATGAAGCTTCAATCTCATTTGTGGCAGGCAAGTTCTGCATTTATTATTATGGTTATTGATTTACATAACCTCAACAGAGCAATGGTAGCAGTGATTACTCTTTCGGAGGTTTCCAGAATTCTAGAATGAATGATTTTGGAAAGCCTCAACCGGCTGCTGCTGGAGCTGACCCGTTGAATATGTTCTTCTCCCCATTGGCATCAAAAACTACTCCAGTTGGAACTTCATCTGAAACCCAATCGATCCCTGAGATGCATGATTGGGATGTGGCTTCRGAATTTGGAGGGCAAGACAGTGGGAGCACAACGACAGAGCTTGACGGGCTCCCCCCTCCGCCTACAGGAGTCACKGCATCGGCTGCCAAAGTGAAAGGTTTGGATAACTACAAACAGGGGCAGTTTGCTGATGCAATAAAATGGCTGTCTTGGTCCCTTGTGCTGTTAGAGAAATCTGGGAACGTTGCCTCTTCCAATGAGGTTTTGATTTGCAGAGCTTCATGTTACAAAGAAGTTGGTGAATATAAGAAAGCCATTGCTGATTGCTCGAAGGTATGCGTTATTGCAAACACTTAGTTTTAATGCCCTTAGGATTACGTGTTKTTCATCATCATTAGTCTTATTYBAATTTTTTGCTTCGCTTTATATATGCTGCTTCTTCCTTCATTCCTCCATGACATGAATGCGATTTCTCTTTGGATTTCTTGTGAATATCTCAAAACCTTATATAAGATAAAATTTCCAAAAATTTGCTAATAAATTTGTTCATCAATTATTGCACATGCTTATTTTCTGTTTAAAGVCATGCAACATTTGCTTTTGCTATTCAGTTTTTTGTGGAACTTTTTTATGTATCCAGTTKGTTGACATTCCTTACCAAACAGTGCTGGGCCATCCTAGAAAAAAAGGTTGGGAATGTAAGAAGGGCAAGAGAGCTTTTTGACGCTGCTACAGTAGCTGATAAGAGACATGTTGCCGCYTGGCATGGTTGGGCTGTTCTGGAGATAAATCAGGGAAACCTAAACAAAGCTAGAAATCTACTTGGCAAAGGACTCAAATATTCTGGCGGGAATGAGTATATTTATCAAACACTTGCTTTGCTTGAAGCTAAAGGAAATCGATTTGAACAAGCTCGGTATTTGTTCCAGCAAGCAACTCAATGTAATCCTAAAAGCTGTGCTAGTTGGCTTGTGAGTGCTGCTTCTATTCAAAGTTGCCAGCATTATCATCATGATTAGTCTTATCCTATTGATTTAGTGTCTCCATATGAATTTTCCTTTTGCTTTCATTCTTCTTTTGGTATACATTAATTGTTAACT---------------CTTTCCCTTCTACTTGAACGAATAATATTAAGAAGTTGCATTTCTTTGTCTTCTATTCTAATTGCATGATTTTAAGACAATWACTTTTTTTTCGAAAAATTTTTCTTGTCGTAATCTCATCGTGTTTTGTTACTTCTGATGCAGAAAGCAGTCCAATCGAGTCCAAAAAATAGGTTTGCTTBGCATGTATGGGCAATATTTGAGGCTAATCAAGGTAACGTTGAAAAAGGAAGGAAACTTCTTAAGATTGGGCATGTTCTAAACCCCAGGGATCCTGTGCTCCTTCAGTCTCTTGCTCTTCTTGAGTACAAGCATTCATCTGCTAATCTTGCYCGWGTATTGTTTAGAAGAGCATCTGCAATTGACCCAAGGCATCAGCCGGTTTGGTTTGTAAGAATAACACAAYCTCCTTAATCTGCAA------------------------------------------------------------------------CTATTTAGTATTAGCATACTTTAAGCCTGATATTCATCACCTTTTTTCCGTTTCCACGTGGGGAAATTGTTTTTCTATTCAAGGACTTAWAACAGAAGTCGAAACATTTTTTGAAATATTTTGGTCTTCCTTTCTSTTGAAAACTTTCAGGCTTGGGGTGTTTTAGAACAGAGGACCGGAAATTTTTCAGCAGCTAGAAGGTTGTTTAGATCTTCACTGAACATAGAGTCTCAGAGCTATGTAACATGGATGACGTGGGCTGCATTGGAGGAGGAGCAAGGAAATGCCATACGAGCTGAAGAAATAAGAAATCTGTATTTTCAGCAGGTTTGTTTTGCAAAGAATATTTTGATTAATAATGTCAAAATTTTCAGGTAAAAAATAGCCGAAGTTTATGAAATTGAAATTAGTTCTGACGTGTAGTCATTTTTAGATGTCTTTTACCAGTCTTCTATGA------------TTGGATTCATCTTACTCTTTCTGATTTATTGAAAATTAAARAAGGAGAAAATGAGTGTTTCTGACATTTTATGATAATTAGAATTAACTTGTGTTTTTCATTCTTGGTTGCAGGGTTACGAAGATTATAATTTGAAATTTAAAGATTCTTCTTTRGTTCAACTAGAGCTTGGTTTAGTTGATATTTTTATTAATTTGTGCCGRTTTGAATGGCAAACTGGACACCGAGAGCTAGCTACTGGATTATTCCAAGCAGAAATTGAATACAGTTTGTTTTRCCCTTCTTTACTTCTCAGCTCACATAGTAAACAAAAACTCTTTGAACACTTTTGGAACAGTAGTGGTGCCAGACTAGGTGAAGATGGAGCTCTTGGGTGGTCTACGTGGTTGGAAAAAGAGGAGCAGAGTAGGAAAGACATTATTTCTGAAGAAATAGTGGAAGAATCTGATAGTGGATGGTCTGGTTGGATGGATCCCTTTCCTAAGGAGTCTACGGCCAGGAAAGAAATTTCAGAGGAGGGTTTGAATGTTGATAKTACTGAAGAYAATCCTGATAATGAAGTTATCCCACTGAATGATGATGTTGAAACATTATTAAAGAAGCTAGGGATTGATGTTGATGCTGATCCTCGTACTGAGGTTAACGATACAATAACTTGGAACAAATGGTCGCAGGAGGAGGTATCAAGGGATTCAGAGCAATGGATGCCTATCCGAGAAAATTCTGGTATGA-TGCTTTTATTTCTTCAATTCTGTATCTTTGCACCTGTCAGTCCTGTACTATCTTCTATCCCCTTTTCTACTTGATAGYTGTTTCATTTAAACTCTTTGGTTTCTTAACTTTATTTTCCAGTTTGCCGGAGTAGATCCTTTACAGGCTGGGAATGTGGTGCAGTTGGTGTTAGTCTTGGGTCTAACAGTTGGATGGATTTTTACTTACATCTTTAGGGTATCAAACAAAGACATGACTTATGCACAACAATTAAGAGACTACGAGAACAAAGTGATGGAGGNNNNNNNNNNNNNNNNNNNNNNNNNNCAGTTTCCAATAATTGCATTTTCTATGTTTATTGAATAATATCAAACACTTAACCATTGCATTTTGTTAAGTTCTTTAGTGTTTTGGCAWSTGTTGTAAGTTATACAAGGAATTGTTGACCACTAATAAGTTTGTWTTAGAAAATATGTACATTAATTGCAGATTTTGAKTTGGAAAAAGAAAGAAGCGGTCTTGATGAGCAGGGGCTCAGGATTGCTGAAAACCAGGAGATTAGTCAAAAGAACAGGCGGAAGCTTGCTGAGAACACTCGTGGTATGGTAATTTTCTTATGATATGTTTCTATGATTGCCATACACTCTTYGTTCTTGGGGTTTGTTTAAGCATGTACCTTGATTTTTATCATGAGANNNNNNNNNNNNNNNNNNNNNNNNNNNGGATTCTTCCTTCATCATATATTACCTCTTTCCAGATTTCAAGAAGGCATCAACAGAGGAAAAAGCCAACCTGTTTAGCTCCTTACTAAAGGGTTATCAGGAAGAAGTTGATAATCTCACTAAAAGAGCAAAATTTGGAGAAAATGCTTTCCTTAATATCTATCAGAAGCTTTATGAGGCCCCAGATCCTTATCCTGTTCTTGCTTCTATTGCAGTAAGTACTATGGTTTGGYGTCTCCTTTCTTTTTTTCCCATTGACCTGTAAGCTTTCACTTTTTSTGCATTGAGAAATATCCGAAGCAAACTCGTGTT----------TAAGCTTTAAGCATTATTAGTTCATCGAATGTTTAATCATCTGAATAAATGTGAACAAGTTCCTATTCTCTTTTTATTCTTCACTTTTGATTGCTGTAGGAGCAAGAGCAAAGACTATCAGAACTTGAGTCTGAGAACCGAAAAATGAAGCTTGAATTAGAAGAATATAGGATAGAAGTTATGCATAAATAATTTAGCACCWCTTATGGMATKYWATAAGATTGAATCTAGAGTGAGAAATAATAAAGCTGAAACAAAATAGGAGATTATGAACAAAATCAATATTGGTTTTTAGATGATTTGAGGAAAATAAGTTTGTTACGTTGAATTGCTGACCTGGCCCTATAGGTTTGTCTTAACAAAGAAACCTAATGATGGAACTTCAGTTTTGGGTCTGATATAAATTATTTTTTGTATCATGGCTTGGTTAACCTTCTGTTTCAGGATCCTTATCATGGACCTGGTCAAGCTATGGGACTCGCTTTCTCAGTGCCAGAGGGCATCAAGCCTCCATCAAGCTTAATCAATATTTTTAAGGAACTTCAAAAAGATGTTGGCTGTTCCATTCCCTCGCATGGAAATCTGGAAAGATGGGCAGTGCAGGTAGTAAATAATGTTTTTTGCGATGATTCTATTATGTTTCTTTGGGTTTTCTTTGAGTTAATTCGAACTTTGATTTTAAGGCTTCTTCCTGCAGATGTCCTTTTCAATATCTGTGATCGTATCTTTGATTGATATTCTGAAATGTTATTTGACAATTTGTCTATGCAACATTTAGCTCTTTACTTTGCTGGTTCTTATGA--------TCAAGTTTCAAGATCGCTGCCATAAATGCTCTGAATATATTTCTTTCAGGTTGATCTTGACAATTTCGATGCTAAGGATTTCCCTAGAACAGCAAATCTGGACTTTATTGATTGCATCTTAGAGGAAGGCGATTTGCTCTATATTCCTCCCAAATGGTGGCATTATGTGAGATCCCTTTCGACAAGCTTTTCTGTCAGCTTTTGGTGGAAGGCATCAGACCTTTCCCCTGAAAATGGGTAATAAATGAGCATTCTTTAATACCATT----------------------CTGCAACAGTAAGAAAGTTGATGATTCTGGAACTTAATATACAGCAGTAATCAGTGATCATAGAAATATTAGAATAGTTTTAGTTTATTGTTGATCTCTTTTTGTGTTAAACTCCAAGAGTCTTTTCTCAGCATTATAGATATCTTCAATGTTAGCAATAGTAGACACCATTTAAGAAATAATCATTCAAGTGTTATTTTACTGATATTGATCTTAAAATCAAGATTTTATGATCAATGCAAAGGAATNNNNNNNNNNNNNNNNNNNNNNNNNNTTACCATGCATGCTATGGCTATTGCTCTTTTTTAGGATTTAGTTTTTGTTCAACATCCATTGTGGTCTAATGGCTGCAATGCATTTCTTTGGATATTAGGTTGTTGAAGTTGGTGGCAAGGAGTTCAGGTTTGCATGGTCACGAGAGCTTCCCGACCTATGCGATATTTATGAGGAACGTAGAAATGGGGATGATGGCGATGGATTACTTGTTGAGTGTGGCGCTGCATGGAGAAAGTTGAACGTACAACGAATCTTGGATGAGTCTGCAAAACACCATGTGAAAATGCGGTCTGAGGAGGCCGAACGCTTGCTTAAATCTCGAAAGTATATTATAATTTTAACTTTTAAGTTATCCTACTAAATTCAATATCGGATTATTATGCTTGATGCTTTCATTTGCATAATTGTTTCTTTGTTGTTTAATTAGAAAATTTGTATGTTTATTAATTGACTGAAGTATCTATGATTTTGGCTACTAATATCTACTCTTTCATGTCAGCATTTTGCCTTCAGGCTTTCTATTTACTGTGTTGCCTGCATTCACTGCGCCACGCTTTACCGGCCTCTCCTTTCGCCGGCACAATGGTGAAAGCTTACCTCCGCTACGAGCCCCGTCTGGTTTTTGGCGTCATAGTCTCAGTAGAATCAAATATCTCMTACGACCCTTCTGGTAAGCACCTACTCGCTGGCGCACTCGACTCCGTCGCCGTTTGGGACATCAAGAAGGGAATCTGCTCTGCATCCCTTTCTCCTTCAGCGGGCTCCTCYCACTCCCTTGCCGTCACCTCCATCGCCTCTTCCCCTTCCTCCTCYTCTTCTTCTGTCGCCAGTGGCCACGCCAATGGCAGCGTACGTCTATGGGACCTCAGCGGAGGCTCATGCGAGGCAACGCTGAACGGGCACGAATCTGCTGTTACTGCTCTCCGCTATAATCACCTCGGCTCTCTCCTCGCCTCCGGAAGCAAGGACTGCGACATAATTCTCTGGGATGTCGTTGCCGAGACTGGGATGTTTCGCCTCCGGGGTCACCGAGATCAGGTTAACTTCTGAAGTATTTGCAGTCTATCCATTTTATTGAAAAACCTTGCTTGTTTCTTTTTAGTGACACCCACTGGTAATTTTTAGGTAACAGATCTCGTGTTCCTGGACTCTGCGAAAAAGCTAGCGAGCTGCTCGAAAGACAAGTTTGTTAGGGTGTGGGATCTCGAGATGCAGCATTGCATACAAATTGTGAGTGGGCACCACAGTGAGGTCTGGTCGTTAGACAACTTCTGAAGTATTTGCAGTCTATCCATTTTATTGAAAACCTTGCTTTTTTTTAGTGACACCCACTGGTAATTTTTAGGTAACAGATCTCGTGTTCCTGGACTCTGCGAAAAAGCTAGCGAGCTGCTCGAAAGACAAGTTTGTTAGGGTGTGGGATCTCGAGATGCAGCATTGCATACAAATTGTGAGTGGGCACCACAGTGAGGTCTGGTCGTTAGACGTTGATCCAAATGAAAGGTTTTTGGTAACTGGGTCGGCTGACCTTGAACTCCGCTTCTACCTGATAAGGAACGAAGTAGAGGAAATAGACAATTCTAGCAAGTGGGACGTTCTGAAGTATTATGGGGAAATCAGGCGTCAGGGCAAAGAGAGGATTGCGACTGTAAGGTTTAGCAAGTCGGGAAGCCTTCTTGCTTGTCAAGAAGCTGGGAGGACTGTTGAGATATATCGTGTTTTGGATGCATCCAGCGCCAGGAGCAAGGCTAAAAGACGTCTCAGGAGGAAGAAAGAGAAGCTCTTGGCTAAGGCAGTAGAAGAGGGAAATGAAAATGGGAATTTGGATTCCTCACAGATTGTTTCTGGTGTGGCAGCCTCAGATCCAGATGTTTTAGTCTCTGATGTCCTTAAACTTCTACAGGTTTTACGTGCAAGCAAGAAAATTTGCTNNNNNNNNNNNNNNNNNNNNNNNNNNACTAAAGGCGCCCTTGGCACTTTGTCCATGTCTTTAAACAATAATATGTTGGAGACCTATTCCATTGAGGAAGGAAAAGTTGAGAAGAAACATACAGTTGAGCTTCTTGGTCATCGATCTGATATAAGAAGTGTCACACTGAGCTCAGACGACACTCTTTTGCTGTCAACCAGTCATAATGCTGTAAAGGTGTGGAATCCTAGCACTGGTGCTTGCATTCGCACAATTGAGTCTGGTTATGGTTTGTGCTGTACCTTTGCTCCTGCTGACCGTTATGCACTTGTTGGAACAAAGAGTGGAACCTTGGAGATCATTGATGTTGGAAGTGGCACCCGTGCTGATGTTATTGAAGCTCACTCTGCTGCTATCCGGTCCATTGTGCCAATACCAGATGACAATGGTTCTCCTGGAAGCGGCTTTGTCACTGGAAGTGCTGATCATGAAGTCAAGTTTTGGGAATACCAGTTAAAGAGAAAACCTGAGACAGTAAGTTTCTGTTTAATGTTTAGTTCTTGTTAATGAATCTCCACATGTTCCTTTGGCAAATAAGAATTATTTGAAATTAGAGCATAACTACTTGATTAATGGATAAGTTGATCCCAGCAAGAAGGTGGCTTGGGG-----------------------------------------------------------------------------------------------------------------------------------------------------------------------------------------------------------------------------------------------------------------------------------------------------------------------------------------------------------------------------------------------------------------------------------------------------------------------------------------------------------ATACTATACATTGTGTACTGAAATCCTATTAGTTGTAGATTTTTATAAATCTAACTGATCATTCACCAATATATTCCCCTTAGACACTACTATTTTAATCCATTTTATACTTTATCTTGTCTCTACTCAATTTCTAATTGGTTATTCTTTCGATTGTAATTTGTTATTATAGGTGATTGAAGCGAATGAGGAAGAAAAAAAGCTGATTTTCTCTGAGAAGGATGCTAACTGGTCAAAGTATTCCAGTCAGGTTAAGGTCGGAGATGTTTTTGATGCGAGGGTGGGCTCAGTGGAAGATTATGGTGCATTTGTCCATTTGCTTTTCCCTGAHGGTATTTAATGCTTAAAACAATTTATAAGTGGTGACCATAACAGACCAYATGATTAAGCTAACCCAAACTACACTGTTTTAGGACACTATCATCTCACTGGACTAGTGCATGTATCGGAGGTTTCGTGGGATTTGGTTCATGATGTTAGAGATATTCTTAGTGAAGGAGAGCAGGTGAAGGTCAAAGTTTTACATGTCAATAGGTAAGAACTCAAATTTGCTTGATTTTAGATGTATTCTCATCCTTCAAATTTGGTATCACACAATTAAAATTCATTATACTATAGAACCAATGCACAATGGCTTCTGTAAAGCTTTGCCTTAGTAATGGGAAGAACCTCTATGCAAAATTAGTAGTAAGTGTATACCCTAATTTGATTGAACTTTTCAAATATGTAAATGACCTATCCTTGTTTCACGAGTACTGAAATCTTGACTGAATATCCTATAGATGAATGATCTATCCCTTCATATATGTGAGGTGGACTTAAAATACATCGCTCTATCTTCTCATTTGCTCTCACGTGCGCTTCTTTTTAGGAGCTTATGTAACTTGTTCTTAGTTTAATTGCTGCAGGTTGGAGCTGATGGCGCCAAGTCACATGTCAGGGAGATGGCTGGACTGAAGACAACAGGTTGGAACTATCCACAGAATGCAGTGATTTGCACAGTTGAACACTCTGTTGAAAACCACTGTGCTTGGCAGAGGTTTCTGCCTTCTGGTCCCATTGCACTCTTACCTATTGGTGACAAGTTTAGCAATATCGTTTGGACAATGAGTCCAGAAGAATCTATGACTCACAAAGCAATGAGTAGGGATGCCTTTGTGAAGGCAGTGAATTATGCTTTGGATTATGGTTATGGTTCTCACCCTCAATCAAGTTTTCTTGGTGAATTTATGCACAGACTATCATCTATTTCTGGACATGGTACAGTGTCGATGGCAGAACATTTCCAGGTGCCACTAAAAGTTACTGATGTAGTGTCGGAAAGAATGACGTTTCCTCTGTCATTAAGGCATGCTCGTGAATATGTGTCCAAAAGAGTGGTTCTCATTGGTGATGCAGCACATGCTGTGCATCCTTTAGCTGGTCAAGGAGTCAATTTAGGGTTTGGCGATGCAGCTGCTTTATCAAAAGTCATTGATGAAGGCCTTCGAGTAGGCGCTGACATAGGAGAGGTATTCATCATACTAATCTAATGAGTAAAATGGAGTCACATTGCCAAGGACTAGAAAAGTTAAAAAATGAAGAAGAAATGGACATCAATATTTTATATAAATATCT-CATGGTCTTTGTAAATTATTGAATTACATTAAGGCCATTGTTTAGTATAATGTGAGAGCCATATTTCTGCAGTGTCTGATAGGATAGGGCATGATGATGATTCATGTTTCAAAATATCTGTTTGGGACTATGGTCTAGTATCTTAATTTTTTTATTTTCTATTGATTCGCCTACACCCACAATAGTTAGAACCTTTTTTATTTTATTTTCTACTGATGTTTCACAACCTATTATTGTCCTACTGTTATTAATCTTGCACTCTTTCTTCAGGTGATGGAAGACTTTGTCCCAGTAGTTCAGAGGGTAAAATCTATTGTATCATCTCTTGGTGGTCCAAAGGGAGAAATATGCTATGCAAGAGAACAGGAAGCAGTCTGGTTTAAAGGAAGGCATTTCATGCCATCTGTATGGGCTAACACCGTGGGAGAAGAACAAATCAAGCAACTCAGACCTGCGGTTGATTCAAAAAGGAGAAAAGTTGGCGAAGAATGGTATTCCACTACCAAGGTTGAGGATGCATTACTTAGGTGAAGTCCCCTGTTTTGGATGCATTTATTCCTTTTGAATTGGTGATGTTHTGATTTGTAACTGCGTAACTTGTGCTATTTGAATGCATTTTGTTTRCACTGTGATTAATGTTCATCCTGTGTAGGTACCATCATGCTTGTGCTATGGCAAAGGTTGAAGTTCTGGAACTTAAATATCAGATAAAATTTTGCATATTTACTGATGCATTTGCTTAATCGTATCCACACATGATTTATGGTAAGGATTACCGGGTTTTTTTTTCTTACACCTTGTTGAAGGCCATGACCTTGTTTGATAAAACATGCATGCAAAATCATTTTCATCCAGGATAAAACCTTAGCTGAGGCGACTGGTTACATGGAACTGATGGGCTTGTCACCATATTGGTTTGATGCTTCACAAGGCAACGCTATCCAAAATAATGTGAAAATGCTATCAATTTTCCTTTTGACGGGGCCAAATGGTGGCGGCAAATCCAGTTTGCTTCGTTCAGTGTGTGCGGCTGCTTTGCTCGGGATCTGTGGACTCATGGTACCAGCACAATCGGCTATTATTCCTCATTTCGATGCTGTTATGCTACATATGAAACCCTATGATAGTCCTGCTGATGGGAAAAGCTCATTTCAGGTACTAAATGATTGAAAGCATACTATTTTTGTTTTAGTTTATTTTATTTTATTTTTTCATGTAATTGTTTATGTTTACTGCTTTACGAAA------------------TTTCAACTCATAGTTTTTTCCCTAGTAACTATCTATGAAATATGCGTATCTAACTTCAACTTTTTGCGACAGATTGAAATGTCAGAGCTTCGTGGCATCGTAACCAGCGCCACCAAGAGGAGTTTAGTGCTTGTGGATGAAATTTGTAGAGGCACAGAGACTGCGAAGGGAACCTGCATAGCTGGTAGCATAATCGAGACACTTGATGCCACTGGTTGCTTGGGTATTGTTTCTTCCCATCTACATGGCATTTTTGATTTGCCACTATCCACTAAAAATGTTATATTTAAACAAATGGGAATCGAGATTGTTGATGGCCACATAAAGCCAACCTGGATGTTGCTAGACGGAGTCTGTAGAGAAAGCCTTGCCTTTGAAACTGCCCTGAGGGAAGGCCTTCCACAATCAATTGTCAGAAGAGCTGAAGAATTGTATTTATCAACAGAATTACGATCTGATGTGGAAGAATCTGTTGAAGACTTTGGCAATTTGAAGACTGAAAAGAAATCTACTCTTTCAGGCACCATGAAGGAATTACAAAGAGAAGTTGAAAATACTCTAACCATAATTTGTCAGAGGAAATTGATTGAACTTTACAAGGAAAAAAGCACTTCAGAATTATCAGCCTAAAATTAAGNNNNNNNNNNNNNNNNNNNNNNNNNNNNNTGCAAAATATACCTGGATATCTTTGTAGAATTACTTTTTGACCTTTCAGATGAAAGCTGATAATCTAACAAAACTTTTTGTGATGCAGACTGATGATCTATTGGGCCGAGTCCGTTCGCACCGGACTAAGTCATGCATGCAAAATGTAGAATTTTTGTATATTACTGTTCCAGGAAAGAGCATTGCTAGCCAATTAGAAACTCTTCTCATCAACCAGCTTCCATTTCATGGCTTCAGAGTTGCTAACCTGGCTGATGGAAAGCATCGTCATTTCGGCACTTCAACTTTCTCCCAGAACTCTTATTATGCATCACAGAATCAAACTTCTTGTCACTGAATCGCGTCAAGAGCTGTGGTTCTAATGAGAAAAATACGGCCGCTCCAGCATAATAGCTTCATTTTTTTGCTACTCATCTTGGATCAGCGTATTCTTAGTGTCATTTGGCAAATCTGATTGCTTGATTGTGATGGATTGCTCAATTATGATCACACAAAATAATTTCAGAACATGAAAATATTTGCTGTTTGTTTAGCGTCAAGAACAATATTAGATACTTGTTAAATTTATCTTGTGATTTGTTTATCCTCAAATTTTCTTGCTCGTTATATTTTCAATATCTAGAACATTTTATAGCTTGGAGGAATTCTTAACATGATGCAATGTTACTAAGGTGGTGCATTTATAGGTTACTGCAAATCCGTGGGATCTAACACGGGTTCCTGGAGGGTCATCGGGGGGTTCAGCTGCTGCTGTTTCTGCCAGGCAATGTGTGGTATCTTTGGGAAGTGACACAGGGGGTAGTGTGAGGCAGCCAGCATCTTTCTGCGGTGTTGTTGGAATGAAACCAACATATAGTCGAGTTTCTCGGTTTGGGCTCATGGCGTATGCATCATCATTGGATGCCATTGGGTGCTTTGGTACTTCTATTGCTGATGTTGCAATTCTTCTTAATGTGATTTCAGGCCATGACAGATTGGATGCTACCAGTAGCAAGCGGGTAAGGGTGTTAATTTTCTTTTGCAATCCTTTTTTTTTGGATTATTGACCTACCTCAATGATAGGATGATACAGATTCGGGTAAATCCGTAACGGCACAATCAATCATAAGCACAAATATGGAAATAATAAATGATTTCCCTCTTTTATTGAATTCGAAATTCAAATCAAAGCAACGATTACAATAAACACACTATGATCAGCCCTTACCATTTTAAATGAAATTGGCACTAATCAAATTAAGCTCATCGGGAGAGTTCGGTTGTCACATTTATTATGTGCAAAGTGCATTCTTAAGCAAGCTGTAAGTAAAGCATTTTGGAATTGAAGAATTAGCCTAGCCTGCAGCTGATGCCAATTATATTTAAAGTCTATATTGATCATAGTAGGATTATTTATGCTTGCAGCCAACGGYTAGATTTTCTTTTTTAATTATTTCTTTCATTTCAGATTCAAATTTGGCTTGCAATGGCTTATGAGGCCAACAATCGACACAGGGATTGCATTGCTCTCTATCAACAACTAGAGAAGAAGCACCCTDGTGTTAGTATCAGACGCCAAGCTGCGGAGCTTCGGTACATTTTGCAAGCGCCAAAGCTCAAGATATCTGAGGATGAGATGGTTACAATTCCGCTGATTGGCTCTAGTTATGACAGGTTTGTTTAGTTATATGCTGCTTACAGTGATTATTTCTTTTACTAGAGGTCGTCCTTGTAGGTTTTTTGTGTGCAGATAGAATTTGTATGYAGATGATCCAGCATTTTTTCTATTTTAGCGGTCTCAYGGTGTCAAATTGGCTTTGAACGAGACTCGTTGTAGGAAGTTTAGCGAGCGACTGGCGATCCACGAATAGCAGACGGCAATGGGAGTGCACGGACTCTGGGAACTCCTCGCCCCCGTCGGGCGTCGCGTTTCTGTCGAAACCCTATCCGGGAAAAAGCTTGCAATCGGTACTCGACATATATCGTCCATTCCCAATCATCGAAATAGATATTTGATGCAGCTAGGGCTCCCTTTTGCAGATGCCAGCATATGGATGATTCAATTCATGAAGGCGATGCGTGACGAGCGAGGTGAGATGGTCCGCAACGCCCACATTCTCGGCTTTTTTCGCCGCATATGCAAACTCCTCTTCCTCCGCACGAAACCTGTCTTTGTCTTCGACGGTGGCACTCCCCACCTCAAACGACGAACCGTCGCGGCACGACGCCGACACCGCGAGAACGCACGCGCCAAGATTCGTAAGACCGCTGAGAAACTGCTACTCAATCATGTTCGTTTCCCTCTTCGCTTTTTTCGTCATTTTCTTTTTAAAGGTTTTTCCTTCTTATATTTTCTCGTTACTTTGATGTAGCTCAAATCAAAAAGGCTTGAAGAATTGGCTGAGGAAATTAACAGAAGCAAGTTTGAGGTTAAGGGCGATTTAAAGTTTGTATCTTATGATTTTATTTTTTAATGCTGTTTTGTCTGTAGTTCAACACCTAACAAATGGAAATTCAGGTGCCTTGTCCACATTCATGTAATCTCATCGCATTAGCTACTGCCATGAATGAAAATACTTTGCTGTTGCAGATTAATTTTTTAAGGCTCTTGTTACTCTATTCCTTATAAATAAGCATGCCTTCTGATACACCAGTGGATTTGATTAATTCTACCATTGTCAGGTTCCTGCAAAATTTTCTGAGCTACAAATACAGTCATATCTTAAAACTGTTGCTTTTCGCCGAGAGATAGATGAAGTTCAGAAATGTGCTTCTGGACGGGGTTTTGGAGGTTTGCAAACATCTAGGATAGCTTCTGAAGTAAATCGGGAATACATATTTTCCTCATCTTTTACTGGTGACAAACAGTAAGCTAAAAATTAACTTAGATTATTTCATTATGAGTAACATAGCTCCTTGTATTATGAAATTTGCTACTACTGCTGCGGATTTTTTCTTTGGTCAATATTGGCTTGTTTTTTCTTTTGCTTTCTTTCTGACTTTTAGCGGAAGTGTTAATTTGTAAAAAATAAAGAATCGGGCGGCATGTGAGTAATATTAAAGATTCAGGTGTTAGATATGCAAAACAGTAAGAATTGAGTGGTGTGTATGTAAATCCCCCTACTTGTTATTGTTAATTAATATGTTCCATCTCCCTTAGCATCTTCTTATGCTGCTAATCTCTGAGGGTGTTTAGGGTTGTCGAATAAGAAGGGAGAGTGCTCATGGAGAAAGTGTATGCTGCAACAATGTGAGAGCCCTTTTTGATGAGCTCCCAACACCTCATCTGGTTCTTGAGATTACTGCTTTTCCTGCCGGTCCGCTCACTGATAAAGACTATGTGAAGGCAGAGAAGCTTGAGAGGGTGCTTAGGTCTGGATCCTCTATTTGAATCATTGAAGTCTTCTATTCCCTGTGTTGCTCACGTCTGTAAATAATGGTATGTTTTCTCACCATAACTTTAACTGCCTAATGTTTATTCTGTGTCCGGCTATTTCCATTTCACTTCTTTGCTTTTGAACTGGCATAGAAGCAAGAATTCGCAGCATGTGTTATGATATTTTTTTTTTTGAGAAAGGTTGAGGGTCGAAGACATATTATAATATATTTTATTCATCATTTGGATTACTTGGATTTAGTTTTTCTCTATTTCATTTTTTACTTTTTGACTTTCTTATTTCTTRATTACTTCCCTGAGTTCTCTTCTTTATTTAAACAGATAAAAGGGCGATTGGAAGGTGGGCAGTTGTTCACCCCCGCGTATGTTTCACAAATTACGGCAATGGTTCGTGGTGCTGCAAGGGGGATTACCATTCCAACAAACTTGCCAACTGTCTGGAGCTCTTTGCAGCATTTACGGCATGATATTAATGGMGGCAACGGTGTTTCAATTGAAAATACTCTTTTTCACTCTATATTTAATACTTTAGTGAAGGAGAAGGAAATTCTAGGCTCTCTTCGTGCTGGAGTCCAGTGGACACCAACTGTAAGATTTTTTTTYTGTTCTGATCTGATCGAAACAATTTTTTGTTGTCATTGTCCATTTCTAGGTTTTTTCTCGTTCCTCATCCTCTATTCTGTCTTTCTGAACTGATTGCATGAACCTTTTTCTTGCTGTCCATTTCTAGGTTTTTTTT---------------CTAATCGGGCAATGGAGACTTGAGAGGCCTAGCAGTGCAATGGCGCTTCTGCCGTCATTCATCGCGCTTCCTACCTCCTCCCCTTCTGGGACTCACACGCGATCTGGCCGCTTTCGCCCAATCTGCAGCGCTACTGGCGCGGCGCATGATAACGCTCTGCTCCTTMGGGCAGCGGAAGCTGCGGACTACTCGGCTGGGCACACTGCCCCCCACCCTAACTTCGGCTGCGTCATCGCTCGCAACAGCGAGGTTGTCGGGGAGGGCTTCCTCTACGCAGAGGGAACCAAKTGCGCAGAGCTCCAGGCTGTCGAGGCCGCAGGAGAGCTGGCGCACGGTGCCACAGCKTATCTCAACATGGAGCCCGGTGATTGCCACGGCGATCAAACCCCAGTCTCCTCCCTTGTTCAGGTCCGCTTTGAATCATTCCTTGTTATCCGCCAATTGCTTGTCTGAGTTAGCTGGAGTAGTTTTGACGTAATTGAAGCTGTGATTTTCTTTCGTTTATTTTGTTCTACAGATTTGATGGACCTGTGCTGAAACTATATATTTGATCGAATATTTTGTTTATGATTTTAACGTACCACGAAATTTGAATTTGATCGTATTACCAGGAAAAATAGCAGCAAGAAGTGGTGATGCCTCTTGGGTTAGCAGCAAGCTTTCTAGAAGTCGAGTGTTTGAACTAAGGAGCCGAAGTGATGCTATTGTTGTAGGAGGGAATACCGTTCGACTGGATGGTGTGTGTGAATTTTTTGAYTTTGTATTGCTGTCTTTTAAATTTAGAAGTTCATTGTTCATTATGATTTTGATTCTTATTACTTTTGACAGATCCAAGATTGACAGCAAGACATGGCGGGGGCCATGTACCTGCTCGCATTGTAATGTCAAAGAGTTTGAATCTTCCTGAAGAGGCAAACCTATGGAATACTCATATTGCTTATACTATTATTGCTACACAAAGAGGTGCTCGAAAAGACATTCAGGAAAAGCTCACTAAAAAAGGAGTTGAAGTGGTGGAATTTGACATGCTAAACCCCAGAGATGTTATGGAATACTGTTATAGTCGTGGATACTTGTCAGTACTTTGGGAATGTGGTGGGGAACTTGCCGCAGCTGCAATAAACTCTGGTGTAATTCACAAGGTATAATAGTCTAGACRAKGTTCCAATCTTAAAAAATTCTATTTGACACATTTGTATACTCTAACATGACACCCTTTGTTTTTTTTGGGTAAGATGCATGAATAATTTTGGTTCCAGCATCCTTCATGACTTCAATTTACTGTTTTGGGGTACTATTGATGGTTATGGGTGATTGTACATTAAGAGATATAGTGTTTTGGAGTTTTATCAACTGAATAGACTTTGAGTTGATAGATGCTGGGCTTTTTTTTTTTTTWAGTAATTTGATACCAGAATTCTCAGCTAATGCTATATTTGTGATCTCACATTTTATAGAATTGCAGGTCCATCCTGATTGGGAAACCATGAAGATTGATGTCATGTACAGGGCTCTCAGATGTAAGTTCTCAATGCACTCTCACTTGAATTCCTTATTGCGCTCAACGGTAGGATTTGTTCTGGTTGAAGCTTCACCACAGGATCTATTCTGGGGCGGTGGTCGTGAAGGTGAAGGCCTGAATTATTTGGGCAGGCTGCTCATGAAATTGAGATCTGAATGTCTTAAAGAAGCCACCCCAGAYTCTATCGTGTGACCCRGTTGCCAACTTATTGGATTATGAGGTCGGTATTAAACTGACGTATAGAAGTCGAAATTAAAAAATAAA-------------TGATGCTGATGATGAGAGGCATGACTGCCAAAAATTTCGATCCAGTTAGATATTCCGGAAGGTGGTTCGAAGTAGCTTCACTTAAACGTGGTTTTGCAGGTCAAGGACAGGAAGATTGCCATTGTACACAGGTTATTCTTTTGATTTAATGATTTTTCTTCCTTGACAAAATATTAAACCATGAATTCAGGAATCTCAGATGTATGCCTTGATTCCAGGGAATATACTCCTTTGATGCTGAATCACTTTCCATTCAAGTTGATACATTTTGCGTTCATGGTGGCCCTGATGGCTTTATTACTGGCATTAGAGGAAAAGTCCAATGTCTTTCAGTGGAGGATATGGAGAAAGCTGAAACTGATTTGGAGATGAAAGAAATTATTAAAGGGAACTGTTTCCTTCGCTTCCCAACTTTACCTTTCATACCGAAAGAACCATATGATGTTATTGCAACAGATTATGAGAACTTTTCTCTTGTTTCTGGGGCCAAAGACAAAAGTTTCATTCAGGTACTCTCAAAGCTAGAAATATTTCTGACCGAAACGTAGCAAAACCCCCATACGCGAAGCAAAAATGCGCTGCTCCCTACTCTTCCCCACTCTTCCTCCTCCTCTACGGCGATTCAAATCCATAACCCTACGTACCTCCCGCCATTACCTTTCTACCCACCTCTCTTCCTCCTCTTCTTTCTCCTACGCCCCCGATGAAGTCCCTATCGACGAAGATTTTCTCAAGAAGTATGCTCCCAAGGAAAAGGAATCCGAGGAGGAAGCCCGCCGCCGCAACTGGATAGAGCGCGGTTGGGCTCCGTGGGAAGAGATCCTCACTCCAGAGGCTGACTTTGCCCGCAAGAGCCTCAATGAAGGGGAAGAAGTACCTCTTCGCACTCCAGAGGCCATTGAAGCCTTCAAGATGCTTAAACCTTCCTACCGACGTAAGAAGATGGAGGAGAGTGGGCTCTCCGAGGAGGAGTTGTTAGCACAGCAGTTCGCCATCAAGGGGGAGATTCCAGAGCCGATTGAGACGACCTGGGCAGGGGGTGTGGTGGCTGTGAGAGCGGTGCCTCCGAGGGATTGGCCGCCAAGGGACTGGAAAGTGGATGCCGAAGAGCTGGAGTTTATTCGTGGTGCGCATAAATTGGAGGCTGATAGGGTGGATTTAGAAGACGAGATTAGGACTGATATTGATACGATGTGTGTGGATAGGTATAAGGTATTTTTGAAGCAGTATAAGGAGTGGGTGGCTGCTAATAGGGAGAGGTTGGAGGAAGAATCCTACAAGGTATACTGTTTCCATTTTTTGTTTGTTGC-ATACGCACCATTTTCCTGAAAGTTGTTGATTGAAGCGGCACAAACTTTTAATTTTGATTCTTTTGGGTTGATAGCGTTCTGTGGCATTCAATCACACTGTTGACCAATGCTTTGCTAGTTACTTCACATGATAATTTCTGTATACCTTACATGCAAAGCACTTTCTCCGAGTTTTATGAGATCACACAAAGATGCTTTTGAAAACATTGGATTGGTATTTCAATTTTATTTGCATGGCTATTCATGAATTTCTTCTCAACAACCTGTGCTACATTCTCTTAAATGATGAACAAAGGATTAGATGTAATACTCTGTCTCTCTGCAGGTCCAAATCGTGCATTCGGAGATTTGATTGCAGCATCTGGAATAACGGAAGATATGATTGACAGTTTGATTCTTTTAAGAGATGTTAGAGGCGTTAAGGGACTGCCTCCACTTAGCGAAATAGAAGACAAGGCTATAGCAAAGTTGAATGCTACTTCTTCAAGAGCTGAGGTGGAGCGCCAGAAACAAGAAGAAATTGCAAAAGCTCGGGTTAGAAAGGTTGATGAGAAAGGAAGGGCTTACGGAACCGGACGAAGGAAATGTAGCGTAGCTCGCGTTTGGGTTCAACCAGGCGACGGGAAATTCGTAGTCAATGATAAGCAGTTTGATACATATTTTCCAATTCTTGATCATCGTGCCGATCTTCTTCGCCCATTTACTGTGACAAATACATTGGGCCTGTGGGATGTCACTTGCACTGTCAAGGGTGGAGGTGTCTCAGGTGAGCCTCGCCTTGCTAGAA-----------------------------------------------------------------------------------------------------------------------------------------NNNNNNNNNNNNNNNNNNNNNNNNNNNNNNNNNNTTTGTGGCTAGGCTTAGTTNNNNNNNNNNNNNNNNNNNNNNNNNNNNNNNNNNNNNNNNNTATGGACAAGGCCACGAATAAACCTAGAGGATATGCCTTCATTGAGTATATGCACACGCGTGATATGAAAAGTGAGTTATATCCTCAACCCAACGCTGTTTCTGATGACTCATTCTTATCAATTTCGTGTAATTGATATTATGCAGCTGCATACAAGCAAGCTGATGGTAGGAAGCTTGATAACCGAAGGGTGTTAGTTGATGTTGAGCGGGGTAGAACAGTTCCTAATTGGCGACCTAGGAGATTGGGTGGTGGACTTGGATCCACTAGGGTTGGAGGTGAAGAAGTTAACCAGAAGCATTCTGGCAGGTAAATAGTTGCTCCCCCTTGTTCAGCAATTTACTTTCTTTGAGTACTTCTGGTGATTGTTTAAATGATAGTTTATTAATTCCTTATTTTGGACCCTTTTCTTAAAACATTGACTTTACAATGAATGAGCTTTGATCATCTTGTATCTTCAACCATTGTTCAGGCGTCTTCCCAAGGATTCGCATAAAGGATCCATATAAGCGTCTCGGTATCAGCGAAGAGGCTTCTGAGGAAGAGATTCAGGCAGCAAGAAACTTYCTGATTAACAAATATGCTGGACACAAACCAAGTGTTGATGCTATTGAATCTGCTCATGATAAAATAATTATGCAGAGCTTTTATGATAGGAAAAATCCTAAAATCAACATCAAGAAAAAAGTAAGGGAAGTTACTCAGTCTAGATATGTCAAGGCTATAACTAGCAGGTTTCAGACACCATCAACAAGCATCATTCTAAAGACAAGCATTATATTTATCATTCTTGGAGTATTGACTGTTCTATTTCCCACAGAAGAAGGGCCTACACTTCAAGTAGCCATTTCTCTTATATTAACCATATATTTCATATATGAAAGGCTTAGGAGCAGAATGAAAGCTTGCTTATATGGGTACGTAGTTTATTTGTGTAACAGTTTGTTTTTTAAATCACAATAAATGTTGTGCATGGAGCAATTTCTTCAGAGTCTTCAGTGGATGGTTGGGATGGAATTGCTCTGGAGTATTCTGTTGATTGGCCCTTACAGCTGTTCTTTACTCCTGAAGTCCTTTCTAAGTATGATTTTGAAAATGGTATTTGTATTGTATAGTTTAAACTTGAAATGTTGCTTCATGGGAGTAGATTATATGCTTTCAGAAGAACCAATTTGAAAATAATCTTATTTAAAACTAAAACAATGAATTTGATGCAGGTACCTCAAAGTTTTCCAATATTTGATCAGACTGAAGCGAACACAGATGGAACTGGAAAAATCATGGGCTGGTGCAATGCATCAGGACCATGCTGATTTTGCCAACCATAGAAGAGAGAAAAATAATTGCTCTCTATTTCAACATCGTCGACTACGAACCAGACCAATGTGGCAAGTTAGAGAGCATATGACCTTTTTGATTAGAAACCTTCAGTTTTACATCCAGGTAATTCGGTATACCTCCATTTAGTAATGTATTTGGATACTAAGACCTTTGATCGAAAACATGTAAATTMCCCGCCAACCTATTTATAGTTAATTGGCTCTATGCATAGGCTATAATTTTTGGAAGTGAYGTATATGTGAATTTTTTTTTT------------------------AGATATCTGTAGCATCAAAAGCTGCTTCAGTTATGAAGTTGAGCACCTCGTCTTGTAGTTCCTATTCTACACCATTAAAATGTGCTGTTAGATCGACTAGAAGTTTGAGCCGTCTTAAGAGGAATCTTCTGGACTCGTATGGAAAAATTACCGATGGTGACCGAAGCAAAAATGGTATGAATAATCAGATGAGCAGCTTTGGAATCCAATCCATTACTGATCAAGATGCATTATTAACAAGTTCATCTAAAAAAAAGCTAAAGAGAGATAAAATCCCTGATTCTAGCGAGACCTGGGTTCAGTGTGATACTTGTAGAAAGTGGAGGAAACTCACGAATAGGCATGATCTCGATACAAARGCTGCATGGTTTTGTAGCATGAATGATGATCCATCCCATCAAAGTTGTGCTGTTCCGGAAGAGTCTTGGGACTGTAAGAGGAAAATTACATATTTACCTGGATTTTATACAAAGGGAAATAAACCAGGGAAGGAGGAGAATGTCTCATTTTTTACTAGCGTTTTAAATGATCATCTTATGTTACTTGATTTTAAAGCTAAGAAGGCTCTTA-TGCTGCATTCCTGCTGTCTGATATAGCACGTATTAACTCCTATAGGTGCAAGGATTGGTGCCGTTTGCCTATTATCACACCTTGTAGGCATCTCCTGTGTCTTGATTGTGTTTCTCTGGACAGTGAAAAATGTACTTTTCCTGGTTGTAACTACAGCTATGAAATGCAGTCTCCTGAGGTATTGAAACGTCCAGAAAATCCAAATCCCAAGTGGCCTGTTCCTAAAGATCTTATTGAGCTGCAACCTTCATACAAGCAGGTATATCACGCATCAATTTGCCTTCATCCCACACAATGAATCATATGTTATATTTGTTGTCTTTTTGCAGGATGACTGGAATCCTGATTGGGAATCAACTTCTAGCAGCAAAGTTGCATACTTGATTAAGAAGTTGAACGATTTGCTTGAATCTAACTTGCAAATGCATTGCCGTGTTGCTGGGATTTACAAGAATGAAATGCTTGCAGGCCC---------------------------------------------------------------------------------------------------------------------------------------------------------------------------ATATCAATCACACTCTGCAGGTAYGABCTDTTTATGGAGGCTTTTGAGCMCATTTCTAYAYACATHGACVGAATTTACAAACAACTAACAAAGAGTCRYACACATHCNCNTGGTGGGACGGCTTHCCTGAATCTAGAAAATGAGGATGAACCTTTCTTGCATGGAATAADATACANCGCCATGCCTCCAACAAAGCGCTTCAGGGATATGDACCAGTTATCAGGTGGGGAGAAGACHGTTGCTGCGCTYGCCTTRCTCTTCGCCATTCACAGGTACCATTTCCAAGCCATACATTGGATGTCCAAATCCTTGTTACGATTATYCCACCGTTRTAAAAATTTATTCTTTAAAACTCCATYWTCRAA-------------------------------------TTGTCTTTCTATKTGATGATTGCAGTTATAAGCCATCTCCATTCTTCATCCTTGATGAAGTAGATGCAGCATTGGATAATTTAAATGTDGCCAAGGTTGCTGGGTTCNNNNNNNNNNNNNNNNNNNNNNNNNNNNNNNNNGAACARGACRGYGAAGCTGGGTGTGGCTTCCAGAKCATYGTTATCTCTTTGAAGGAKRCTTTCTATRACAAGGCTGAAGCTTTGATYGGAGTBTACAGAGACTCTGAGAAAAGGTKGCTTCTCTTCTTCTTGTCTCATTCGTTACGTTGGAACCATTGTTCAGCATATAACGCTTAACCCATGAACGTGTGATTTTTTGCAGCTGTTCACAGACGTTATCATTTGACTTGACCAAGTATAGGGAAGCCTAAGTAAATATGGCAAAATCAAGCGGATCAAGTCGGATCGAAGAGAGCCGATCCCTACAGCTCCGGCGGAGATGTTTCCCCAATTCGGGGCGGCGACGGCCGACAGTCTTAGTCGGGCCTCGACTCTCGTCTTCCGGATCGGCACCGACGCCCACCTCTACGACGATCCCGATGATGTCAACATTGCCCCTCTCCTCGACAGCCGCTTCGATTCCGAGAAGTGCGAGGCTCTCAAGCGACTCCTTGCCCTCATTGCACAGGGCGTCGATGTCTGCAAATTCTTCCCCCAGGTTTCCCTCTTGACCTTCATTCTTCATCTCTCTTGAATTTTAGCGGGACTCACTGGCTCTTTCATGCGGGTCTGCAGGTAGTGAAGAACGTGGCGTCTCAATCGCTGGAAGTGAAGAAGCTTGCTTATCTTTATCTTCTCCACTATGCTGAAAAGTACGCTTTCTAAATACTGCTATTGTGGCTCAATGATGCTATATATGATAAATTGTTCTTAACTCTAAAAATTTTCTCWAGTTCAATAGGGGAGACTCTTTTGTTTTTGGCACTCTCCATTTCCCGTTTTCTTTCTCTGTTTGTCAATATTTGGTGGATTCATTAGCTTTATCAATTACTAGTAACCTGGTATGCTTTTTTTTTACCCCTGCTGTGTGACTAGGCGCCCCAATGAAGCTTTGCTATCAATTAACTGCTTTCAGAAAGACTTGTCCGATCTAAATCCTTTGGTTAGAGCGTGGGCACTAAGATCCATGGCTGGAATACGTCTACATATAGTTGCTCCTCTTGTTTTAGCTGCCATCAGGAAGTGCGCTAGGGATCCATCTGCTTATGTAAGAAAATGTGCTGCCAATGCACTTTCTAAGTTATTTGACTTGCTTCCAGAACAAAATGCCGATCTTGAAGAGGTTCCCCCCTTTTCTCTTTATYAARTTCTTACAYGCTCTCCTATTTATACGAAAATT-------------------------GAACATATTTCCTGCAGCTGGTCAATATCTTCCTGAGTGACCATTCAGATGTTCCTTCAAACTTCAAAGGTAATTCATTGATGTTCAAAATTTACATAGAGGGATGGGAAGAATRTTTATTGCAACTTGGATGTATAAATGGAAATGTTGTTGAAGATCAAGATCGGCCAAACTATTTGGCTCCAGCATCCATCGAAAATGATGATGTGAGGATTTTATTGCAATGTACATTGCCTCTCTTATGGAGTCAAAACAGTGCAGTTGTGCTTGCCGCTGCTGGTGTTCATTGGATTATGGCTCCAAATGACAAAGTGCAGAAGATTGTAAAGCCAATTCTATTTCTTCTAAGATCATTTCCTGATTCAAAATATGTGGTATTTCCTCACATTACTATTGCTTGTTACCTTAATATCTGCTCACCAAATTTAGTAGATTTAGCTCTTGTGGTAGAGCTCCTTTCCCCTCTGACATCAAAAATGAAATCTAATTGGTCTTCTCACCTGAATCTGTCTTCTAAATGCCATCTCCAAGAATTTCATGTTCCTTCTGGAGTCAATCTCATGGAGAATGCTGAATATGCGTCTCAAGCAGCTTTCTGGGGATTAGAGGTAACTGAATAAAATTTCATGTGCTTAAATTCGCTGTGGCA----CTTTAAAGAAATGCACATCAATGTTCCACTTTTATTTATCTTTGAGATGTGACAGAAGTTTCCAATGTATTAGGGTTTGCCAGAGCTAGGTGAAATTTATCCTCTCGGTGGCGCTGGGGATCGGCTTGGTCTTGTTGACCCTATCACCGGTGAATGTCTACCTGCTGCGATGCTTCCATACTGTGGAAGAACTTTATTAGAAGGCTTAATAAGGGATCTTCAGGTAGTTATGTTCTTTCTTTACATCTTCTCCTGTNNNNNNNNNNNNNNNNNNNNNNNNNNAATTTTTTCTATATGCTACAACAACATATTTTTTCTGTAATTCTGGACTTCGAAATGGATTTTATTCCTTTTAGCAGCACCTATTCTCCTGCGGTCCTGCCTCTTATGGTATTCACAAAT---------------------------------GTGTATAACTCCTGTTGCTATCATGACAAGTTCAGTAAAGAACAACCATGAGCATATTTCGTCACTTTGTGAGGAACACAGATGGTTTGGGAGGGGACAGCAGAAATTTCGTCTTATTGAGCAGGTAATACTTCTCAATTATTAAATTCTTCTGTTGAAATGAGCTGTTGTCACTGTTGCTATTTTCCGGATGAGTACTTGTAATTTTAGATATTAATTATACCATTCTTTTCTTTGGCATTTTTAGCCGATGGTGCCAGTTGTTGCTGGTGAAAATGGTCAATGGTTGATTAATGAACCACACTCCCTGGTCTGCAAACCAGGTGGTCATGGCGCAATATGGAAACTTGCGTATGATAAAGGCATATTTCAATGGTTCTACAGTTATGGAAGGAAAGGCGCAACTGTACGACAAGTCAGGTTGCCCATATAGTGCTACTATTATTATCCGGAGTGTAGTTATACCTTGTGAATGTAGGCGTGGTCAGATCATATTACTTATATGATATATGTATATATATATTTTTGCAGTAATGTTGTTGCTGCAACTGATGTGACCCTTTTGGCACTGGCAGGAGTAGGATTGAGGCATGAGAAGGTATGTAGAGCTCGTATGTTAGTCAATACACTTATCTGTCAAAAGAAAATCAGCCATTATGTGCAAAGGTAAATTGTGTCCAAACAGCCTCTTAGATAAACACTTCCAACAAATACTTGAACACACTTGCATGCTTAAATAATCGCAAGCTCCTATTTACTAGAAAGCTGTTAACTCTGTTTGTTCATCCTCAGTTGAAGGCCAATATGTGGAAGAAGGGTGGGTGGACAAAACATGTAAGATTTGCAAGAGAGACACAAGAGGAGAGCCGAGGCAAGTTGACAAGTTTGGAAGATATGCTCATGTGGCTTGCTTGGGGGATTCCAAATCCACTAACTTATTCTTCAAGCTCTTCTCAAGATGAGGCTTTCATGTTAGGGATTGCACAACTCTTTGAACTGCAAGTTGCTAAACCCTAAATATATACAATTGTTGTTCCAGACGTCTAGCTGGTACTTTACTTTCAATGGCTTCAAAAGGTCATTTAAATTTTCTTGTAATACATTCAGATGATTGCGTAGAAGTTCAATTCCTCCATTTTCAGCCAATGCCTATCACTTTATATAGTGCTGTAAATTTCAGGTATTGCTTGTTCTTGGTGCTGCCGGTGGTGTCGGGCTTTCGGCTGTGCAGATTGGGAAGGTTTGTGGCGCTGTGGTCATTGCTGTCGCTAGGTACTGCTTGTTTTTGGTCCGGCCACTTTATGGTTCATGACTAGAGGAAGAGAGTAGTAATATTAGAAGCATCGTAACTTTCAGGGGGGGTGAAAAGGCGAAGTTGTTGCAGTCCATGGGGGTCGATCATGTCGTCGACTTCACCAACGAAAATGTGATAGAAGCCGTGCGGCGGTATTTAAAGGCTCGAGGGCTTAGAGGAGTTGATGTTCTTTATGATCCAGTTGGAGGCAAACTTATGAAGGAAAGCATGAAGCTTTTAAACTGGGGAGCGAAAATCCTGGTTATAGGATTTGCGAGTGGCGAAGTACCAGTTATCCCTGCAAATATTGCCCTTGTTAAGGTGGGTCTTTCTTGTTACTTGCACCTAATGCTTATCGTCATCTTTTGAACAATATACTAGATTTGATTTAAGTTTAATTTAGAGCATGTTTTGATGTTTATT-CGAAAACCCCTTGATTCTAATCATGTTGGTTCCATCAAAAGCAGTTCTTTGCATGGGATGAAGGCGCCTGCTACGCTCCGAAAGAAATCTGGAACAGCATGATGTTAGTCCACTGGGGCAACACAAACTCAAAACACAATCACTCAACCACAGCTTATTGGGGTGATATTTGGGACAGTATTCCTTCTAATAGAAGAGGCAACCATCCATGCTTTGACCCAGAGAAGGATCTTGTGATCCCAGCTTGGAAGAAGCCTGACCCCGGCGCAATATGGCTAAAGCTGTGGGCTAGGTAACTCTAATGGAAACTTCAATCAATCTGGATCDCTTTTGGACTCCTGTTTTGTTATTGCAAACATATTCAATTGGAAAATATGTGCAGGCCTCTTAAAAAAAGAACTACACTGTTCTACTTCAATGGAAATTTAGGTCCTGCCTATCAAGATGGTCGGCCAGAAGAAACGTATGCGCYGAYGCTTTTAGCTGATT--CTTTACTGATGAATCTGCTGTTGTGCTCAATTATATTTCAGGTACAGTATGGGCATTAGGCAGAAGCTAGCTGCAGAGTTTGGTTCTACTCCCAATAAAAAGGGGAAGCTTGGGAGACAGCATACTTCTAATGTTACAGTAACCCAACTTCGCTCTTCTAATTATTTTGAGGAGCTTGCAAGCTCCATTTTCTGTGGAGTTCTTCCTGGAGATGGTTGGAGTGGCCGCATGGAAGATAGCATTCTCCAAGGATGTGTTCCTGTGATAATTCAGGTAAATTTTGTGTGCAGCATGCACTAGTTTCCTTATTTTTAGTTACAAGAAACCTAATGTTSTGTTAAACGCWKKWSTYMKYTTCACTTTGATRATCAATTATTTCTCCTCCATTATTTCAGCAGGTTCAGGTGGAGCAATTATTGGTAGGGATTAYTTATCACTTCTGGAGAAGCACAGGCCTSTGCTGCAATGGGATGAGAAGAGCGCAGAACATGTTTTCATTTATTCGCATGACAATCTTCAGCATGCTGTGTTCTATCCAACCCTGAAGTCTATCTCGATGAGGCTGGATGAAGCCCGGGCTTGGGGAGCAGGCCTTTCCTTATGGGAGCTTGGACAAGGGCTAGATTATTTTTATGAGCTCCTCTAAGCTAATTTCAAGCCATTAGGTGAGATTKTTATGTTMAAAATAWGATWCTAGAGGAACTTATAAGCTGGTGCACAGGTACTTAACAACTTGCATTGTTCTGCAGTTTTTAGTTCGTTTTAATGAATACTGTATTAATGCGGGATGCCTGCGAGAAATGGCTGAGGCGGCAAATAGACAGGTGGGAAGATTCAAAGTGTTTCAAGTTCTGAAGGGATGGTTGGCTGCTATAATGGCAGCAAAATTCCATATCAGGAGAGGCATGTGTTGCAGCAGGCGTCAATTCTCGGCAACATGGAGAAGTTTGGGATATTGCATAGGCCAAAAGAGAAAAATATAGGTTCTGTGTTTGAGGAAGGTGAAGGAGATGGTCTTGTTCAGAAGCAAGGGGAGGTACCGGCGGTGGTTGAGTTTGGAGCGGGGCGAGGTTATTTGACTCATATGCTTGCAGATTCTTATGAGATCCAGAAGATATATTTAGTGGAACGCAGGTCTTACAAGCTCAAGGTTGGTTATTTATT-AGTTTTATACATTTGTCATCGT-TTTAAACTTTCAAGCACTTAGAATTCGYTTGTCCTTAATTATACACATTTTCACCGCAACTTTCCTGTAAAAATCWACCTTATTTTGCTGCAGGCSCTTGCTAGAAAGTATCATACGTCTAAAATCACAGATTTCTCTGACTTGCACTCTCTGACGACTTTTGGCTTCCGAGGGGAAGCACTAAGTTCACTTTGTGCCTTGGGTAGCTTGACTGTTGAAACAAGAACTAAGAATGAGGCTGTAGGTACACATTTAACCTTTGACCATACAGGATTAGTAACTTCGGAAAGAAAAACTGCACGTCAAGTTGGCACCACTGTGACAGTTGAGAAACTGTTTTCCACTTTGCCTGTGCGGAATAAAGAGTTCAGTCGTAACATCAGAAGAGAGTATGGAAAGCTGACTTCTTTGTTAAATGTAAGAAAGCCTTCTTTGCAATCCATYGGTGTTTTTTCCTTAAGATATTTTATTTTTTATTTTT---------------------------------------------------------------------------------------------------------------------------------------------------------------------------------------------------------------------------------------AATTGAGGGTTTTCTATCAAAACCTGGTTATGGTAGTGGCCGAAATATGGGAGATAGGCASTTCTTCTTCGTTAATGGTAGGCCTGTTGATATGCCAAAAGTCAGTAAGCTTCTCAATKAAGTATATAAAAGCTCAAACTCCAAGCAGTATCCGATTGCAATTATGAATTTTATCATACCANNNNNNNNNNNNNNNNNNNNNNNNNNNCCTGATAAGAGGAAGGTTTTCATCAGTGATGAGGGCTCGCTCTTGCTTTCCTTGAGAGCAGAAATTGAGDAAATCTACTCACCTCATCAATGCAGTTATTCTATCAATAGCATCAACAAGTCATCCAAAGAAGCTGATGTACATTTTCTGGATGATGTTGAGGTTGATGCTACTCAGGGT-------TGAAAGGTGGTTAGACCTAAAAAGTTGGGATAAGGCTAGTGATGATGATTTTTATGATTAATCCAACTGATCCTTAATAGGTGGGTTAGCTTTGGGAAAGATCTTGTGTTGCTGGATTCTCCAGGCATAATACCAATGCGGCTCAGTGACCAAGCAGCTGCAATCAAGCTTGCAATATGCGATGACATCGGCGAGAGATCATATGATGTCGCTAATGTGGCTACCATTCTCTTGCAGATGCTCGCAAGGCTGCCTTCGATAGGTGATTTTTCATCTCGCATAATGTGTTTGAGCTTATATACTAATGATCAATTGGCTTAACTATTTTTGAGTCGGTTCACGGCTACTCTTCATTATCACCTAGCCTCATAGTTTACTTTGAGAATTTGATGTTAAAATTGTTTGAATTGGCAATCTGTTTCAACTTTTGCAACACATTAGCATTTCGGCAGATCTTGTGTATTACNNNNNNNNNTTATAGAAACATAAGTGGTATTTTGAGTTCAAGCTGTAGAAACAAAATCATGGCATTCCTAGTTATATACTTTTTTAGTGTCATTATGCCACAGTACTCTATGTCTACGCCTTCATTGGCAATCTTCTCTAAATTTATGCTTTTTGGGTGACCATCATTAGCTATCAAGTAGATATGATCAAAAATTTGGTGGCTTTGGCTCTGCACCGAAGTTCCCTAGACCTGTTGAGATATGCCTCTTGCTTTATGAATCCATGAAACTGCGTGACCAAGGGAGGGAAAGCGAAGGCAACAAAAGCTTGGAAATGGTTCTTCACACATTGCAATGCATGGCTAGAGGTGGAATTCATGATCACCTTGGAGGTGGATTTCACAGATACAGTGTGGATGAATGTTGGCATGGTGAGTTTTTACGGTGA----------------------------------------------------------------------------GCTTTTCATTTTTAAAGTGTCCTATTTGGAGAAAATATGATTGTGGACTTATTATTAATCAAGAACAACAATACAATATTGATAGGATACTTGGTATCCTTACAATTTTATTATATTTTATAGCAAATGCCATATTACGATTTAATCTTGTTTTTACATGTTTTT-ATGGGTCCTTGCAGTTCCACATTTTGAGAAAATGTTGTATGATCAAGGGCAGCTTGCTAATGTCTACCTAGACACTTTTACAGTTACAAAGAATGCCTTTTACTCTTCTGTTGCCCGTGATATTCTTGATTATCTAAGGAGGGACATGATTGGGGATGAAGGTGAGATTTTTTCGGCTGAGGATGCTGACAGTACTGAGATTGATGGTTCTGCCAAAAAGAAAGAAGGGGCCTTTTATGTCTGGACCAGTAAAGNNNNNNNNNNNNNNNNNNNNNNNNNNACCTTGCCTTACTGATATCATGCACTTTCTCTCATCGTCTTAAAAGTAATGCAAGTAGGCAAATTTTATCCAAATAC---------------------------------------TATCATAAAGATTCCAGGCGATCAATGGAGAGGGGAGAACCACCTCTGAGAAGAGAGATGAGAACTCATAATCTTAGCCCTGAAAAATCTTCTGATAAGTCCAAAGGCTATAGGAGTGCTGAACCTAGCGAGGTTTTGTGGATAGGATTTCCATCATCTTTGAATGTTGATGAAATAATCTTGAGAAGGGCATTTTCTCCTTTTGGTGAAATTGAGAAAATTACTTCATTTCCAGGTCGTAGCTACGCCTTTATTCGTTATAGGAGTGTGGTGGCGGCTTGCAGGGCGAAAGAAGCTCTGCATGGGAAACTTCTTAACAATCCTCGCGTTAACATTTGTTTTGCCAGGAGCGATGCGCCTGCCGAACATGGAAAGGGTCCTTCAAATGGCCCTTTCTCTCCACATTTGAAACCTGACTTCTTTCATGGGTCTAGT--------------------------GATGAAAACTTTGAAGGTCCAGTCCGAGATTTTCGCAGGGCATCTCCCCCATTTGGTTCCCTYGAACAGCAAGTTCTAGCCTTGGCAAGAAAGAAAGGGCGGTTGCACGAGTTTCTCAGGAGAATGCCGATGGGCTTCTACCCACCAATGTTCTATACCTCATGGACCTTGGTATGGAACTTGAACAAATTAAGGGCATTGTAAGTCGATTCCCCGCCTTTGCTTACTATACCGTGGATCGAAAGATAAAACCCCTTGTAGAGTTCCTCCTTGAACTTGGTATGGATAAATCAGATATACCGACCATCTTTCATAAAAGGCCTCAGTTATGTGGGATCAGCCTCTCAGAGAACTTGAAGCCCATGATGACCTATCTCGAGAGCCATGGGGTTGACAAAAGCAGGTGGGCTAAGGTGATATACCGGTTCCCAGCACTTCTCACCTATAGCAGGCAGAAGGTAAAGGCTTCAGTGGATTTTCTCAGCGAGCTAGGTGTTTCGGGGAAGAACATAGGGAAGATTTTGACACGATGCCCCCATATTACAAGYTATAGTGTGGACGAAAAACTACGTCCTACTGCGGAATACTTCCTGTCAATGGGCATTGATCCTGCCTCTCTTGTTTGCCGATGTCCACAGACCTTTGGTCTAAGCATTGATGGGAACCTCAGACCTGTCAATGAATTCTTCCTTGAGATAGGTTACAGTGTGCATGAAATTGGAACCATGGTATCGAGATACGGAGCATTGTATACCTTTAGCTTGTCCGGCAACATAATACCAAAGTGGAACTACTTCCTCACAATGGATTATCCGCGATCAGAACTTGTCAAATTTCCTCATTACTTTGGCTATAGCTTGGATGAAAGGATAAAACCTAGGCACTTTCGGATGAAAGAAKGCAATGTAAGGTTAATTYTRAATCAAATGCTGTCCAGCTCTAACAGTGAATTTGAGAAGGTCATGGAGAAAAAAATGTGGAAACTATCTGGTTCCCTTGGCTCGACAGAAGTATGAAAGTTACGCYAAAAGTTACTGATGTAAATGTTGGTAGTCGTAAAACACAGGAAACAAACAGCTTCGACRTCAAAATCCAGCATTCTGAGGACAGCCAAATCTATGCCAGATTCTAATTCAATTATTTCAAAATTACTTCCAAGATATACTCCTGAKGTGAAATCATGGAGCCATACTGTTGSTCTTCTATCRTCCCTGCCMRCAAAGCGTTCAGGCCTGGATTCGGCATTGAAGCGATACCCATGGATGCTTACTGGTTCTGGAAGGCCGCCGCTTGCCTCCATTGTCAATGGACCTCGGCATATYGTATCTTTGGAAGGTTGGAGTGCTTTGTGGAGAGGRTTAAGGGCTGGGATTGCKAGGGATTGTTTYTAYGGYGGCTTTTTCTTTGCAGTATGGCAATTCTTACACATTGGAATGCTGACTTGGAAGGCTCTTGATTTAGCACCATCACCAAGGTTTGTGCTGAAGTTATATTGTATGATATATTCTCTTTATATTGRAAAGACATTTGCATGGGCTYATGACACTTTTTATCTTCCTAA-------ATAGTGGAAATCCCCACTCCCCGTACTCGTATCAAACAAACCAGTCT---AATGGCGGGCGAGGAAGCTTCTCTATCGCCGGCGNNNNNNNNNNNNNNNNNNNNNNCGGAGAGCGTGTTGGTCATTCACAACGTAGCGAAGAGGCACAACATAGGGACGATGGTCCGTAGCGCCACCGCCTTCGGCGTCTCAGAGATGGTTCTCGTAGGGCGCCGGGACTTCAACGCATTTGGCAGTCATGGCTCCRCCGCTCATCTCCGATTCCGCCATTTTCCTTCACTCTCTCAAGCTCGCCTCTACCTCAAGGCATTGACATCTCCTCTCAYACAAARTTCTTTTCTCTTTCACTTCCTATTTATCTCCAATCTAAACCTAACCTAACTCTGTCATTATATTTTCAGGAGGAGAGGAACTGCGACATCTGTGGCGTGGAGATTGTCGATGGGGCAATCCCCATCACCCAGCAGCCTTTCAGAAGGAGCACCGCCTTCCTTCTCGGCACAGGTACAAGTACAAGTTTCTTAGAGCAACCACTTCAAACTTACCAAGCAGTGTTCTGAAGGACAACAGGGGAAGTAAAGTAAGCATTGGAAGGGGGGGAATGGTGAAGATCCAGCACCTGGTATCAGTCAGAGCTGCTGGCCAGCATGGTTTTAACGACGCCATGCAGCAACCCAGTCGAATTGCTTACATTGAATTCTTCGTAAAACCAGAGGAGGAAGACGAGAGTCCTATAAATGACTCTTAGTTGTTCAAAAACCATTCAGATTCTCACTTTCGATGGCCATTTCCTTGCNNNNNNNNNNNNNNNNNNNNNNNNNNNNNNACCAGTTGGTTTACTTTGTTATAAAGATGATGCATGGAATCTCCTAGACTTGTCATACTTCTTTCAATTATATCCGCTACTCKCCTATCTGGAATCACCTCTTTGTTACTCTTGAACTGCGTTTCAAAGATCACAATTGGCATTTACTGATCTCTTCTAGCCTGAAACAGATCTTGCAGTCTTTGGAGCTTCAATGGCTGGTGCYTGTGTAGGTTTTTTGTTTCACAACAGATATAAGGCTTCTATATTTATGGGTGATACTGGCTCCTTGGGATTGGGCGGAGCACTTGCTGCAATGGCTTCTTGCACGGGAATGTTCTTGCCATTACTTATATCCTCAGGTGTCTTTGTAATGGAAGTCCTATCTGTCATTTTGCAGGTATATTKTTATCCTTTTTARATTT---TCCTCTCATCTTTTGCTAAGCTTAGATGGTGATGACTACATTTTTTTTCCATTTCCTTTTAACTGCTACTGCCTACTTCATAAACGGTTGTCACTGTATTATTAATCGTGAATCTACGCACACTTATTTTTTTTATTATCATCTGGTAAATGGTGTGTCTGTTTAAGTGCACGTGGAAGATGCCGTTATTAATATTTTATACATGAAGGTATGTTGCAGATCTAATTCAATTTGGGGCTATCCACTATGCATTGGTTTGCCCAAAACCTCCACCAAGTGCGACTCCTGAACAAGTTCAGATCTACAGGGAAGTCACAGAACCATCAGTTCTTCAAAAGCGGTCCTCTCTCAAAGGGAAAACTGTGAGAGAAGCACAAAAAACATATAGAATTGCCGATTCGAATGAATTTGTTGAAGCTGGAACTTACCTTCGTGTTCATGTGCACCCAAAAAGATTCCCAAGGTAAACTACAGAAGCATGAAATAATCTGAAAAGCTTGTTTCACCATTTCGCCTACGATTTTGTCCATACTTTCTTTTTTCTTGAATCTCACAGGAAGATTGAACAAAGAC-------------------------------AGGTTGAGGATGCTGCRCGTGAATCTAGAAAAATAAAGCAAGACYGVTATGAAGAACTGCGGAGGAGGAAGGATGAAGATCGTGAAGCAAAAGAGCGTGCTATGGTTTGTTCCTTCATTAGTTGTATGCATCAGTTAGACCACGAAACAGTAAGCTAGTTAAACTCACATGACTATACATTTTGTAAGCTGATTTAGGAAGAAGAAGCTCTAGCTYGGAGAGCCAAGGAGGAGGAAGCTGCTGCTNTGGAATTTGAGAAATGGAAAGGGGAAATTTCTATTGATGCAGAAGGTACCACAGCAAGTGAAAATCAAGAGGAAACTCARGATTTACTCAACAACTTTGTCGAATACA-------------------------------------------------------------------------------------------------------------------------------------------------------------------------------------------TCATGTTCTTATTCAYTGTACTTTGTTGTTTGTTCTTCTAAATTTTACTAAATTTACCATGTTTATTTCCTGATCTTGCTGACACTGAGAGGGATTTCTCTAGGTTGATTTTTCAGGTATGGTAGATGATGAATTCTTGGAGCGATTAGGCATAGAGAAGGGCACGAGGAAAGCTATCAATCATGAAGAAAGAGGGAGAGTATTACGAGCAATGGATGGTTGTAGTTATAAGGCTGCTGCAGGGGGTTCACTTTCAAACACATTAGTGGCATTGGCTAGACTAGGTATGCACTCCATTGATGCTCATCAGTTAAATGTTGCGATGGCAGGAAGTGTAGGCAGTGATCCACTGGGCGGATTTTACAGGTATTTATTCTTCCTTCTCTAGCACTATTATCTATCTATGGCTATGGGTGTGGATATTTCTATCTGGTCTCCTCCCTCCGTAGATCTCCGTTTCCTAAACAAGCTAGGGCTTCCTTCTCTTCTCCGCCTCCTCCCTGGCAAAATCCCCACCTCCCAATCTTCTCTTCCGCCCCAATCTCCACCCGAATCCACATCCAACGCACTCTTCGATCTCAGAACCATCCTTCTCCAATCGCTGCAATCCGTTATCCCCTTCNNNNNNNNNNNNNNNNNNNNNNCTATCCGCACTTGGCCGCCGGAGCGCGGCTGCGCCGTAGCCCGCTTCCGGCCGTACGTCGCGAAGGTTCCCTGGCACGGAGGTGTCCGGGCTTTCCTTTCTCAACTCTTCCCCCGCTACGGCCATTACTGTGGCCCTAATTGGTCGAGCGGCAAGGCCGGTGGCTCCTTGCTCTGGGATCGCCGTCCCATTGACTGGCTTGATTTCTGCTGCTACTGCCACGATATTGGGTACGACGCCCATGACCAGAGCAAGCTCCTCAAGGCAGATTTGGCTTTCCTTGAGTGCTTGGAGAGGCCCCAGACCGCYACTAAGGGCGGCGCCTATACCTCGTTCCTATACCGCTCCATGTGCATCGCCGGTGMGTTTCTGCGRTTGGGGCTAATGTTAGATTACTAGGCAAGAGGATGCTCAGGAGTTTCTAAGTTTCCTGATGGATCAAATGCATGACGAGTTATTGAGGCTTGGCGGTCAGTTATCGAGTTCAAATGGGGGGAGTTCGCCCCTCATTTCCGCTTCTGATGATGATGGCTGGGAAACTGTTGGCCCAAAGAATAAATCTGCAATAACTCGAACACAGAGCTTTATGCCTTCTGAATTAAGTGCAATCTTTGGGGGGCAATTAAGGAGTGTTGTCAAGGCAAGAGGTAAATGTCATAATTGCTTTGTAAATTCTATTTTGTGCTGATGAAGGTGTGAGAGATGATTTAACACGTCGGAGGATAAGTCGGGTTTGGCCAAGGTCAAGAGGGAAGGGAAGGTTGCCTGACGGTACCTTGGAAAATGAAAAAAATTTGTTGTCTCCATCTTCCGGACTAAGATTGAGTGACATGGCTAGAAATTCCAAGGATAAGAGTCCCTATAAAACTGAAGATACCCAAAGAGCCTGTGATCTTAAAAAGAGCTCTTTCAGGATTGGTGTAGATCCTTCTAGTGTTGAAGAGGATAATGATGATAGATTTACTGAATGCCTTGTTGGTTCAAGGGATATATCAGAGTTTATAAAGAAAGCAACCAGAGCAGCTGAAGCTGAAGCCAGAGCAGCTAATGCCCCTACAGATGCTGTTAAAGCAGCAGGTGATGCGGCAGCTGAACTTGTGAGATCTACTGCCTTAGAGGTAGGACTGATTCCTAGACCTTTCTTTTTTCTATGCTAGTTTACTAGCCACTGATACTTTGATCTCTCTATGGTTAGGTATGGAAAAGCACTAATGAGGAGAATACTGCTGTTCTAGCTGCTTCTAAAGCTGCGTCTACTGTGATAGATGCTGCTATAGCTACCAAAGCCTCAAGGTTCCCTAAATTCCGCTTCTTCTC--------------------------------------------------------------------------------------------------------------------------------------------------------------------------------------------------------------------------------------------------------------------------------------------------------------------------------------------------------------------------------------------------------------------------------------------------------------------------------------------------------------------------------------------------------------------CATATTTCTTAGATCCTTATTGTTTCTGYAGTAATATTTTCTATGTTCTGTACAGGGAGTCATGGAACGTGTGTGCGCGCTAACCTCTGATAATGTGCATCAAGTGGTTGAGTTGGCACTAAAGCTTCTTGAATGCTCCCAAGAACTGGCCAGGAAAAATGCAGCCATTTTTCTTGCTGGTGCATTTGTTTTCAGGTCAACGTTAGAATCTTTTGATKCACAAGATGGTATGCCGAAAATGCTTAATCTTCTGCAGGGTGCTGCTTCSATTAGATCTGGTGGTAACTCAGGGGCATTRGGTATGCCTAATGTGAATTTGCAAAATGATCGAACATCTGCCGAGGTTTTGTCTTCACAAGAGAAGGCAATTGCTTATCATACYTGTGTTGCACTACGMCAGTATTTCAGAGCMCATCTTCTTTTGCTTGTBGATTCTCTTCGACCAAATAAAAGHAGTAGGAATGTAGCACGAGGCGCTTCCACCAGTGCAAGAGCTTCCTACAAGCCACTTGACATCAGCAATGAAGCGATGGATGTGGTRTTCCGACAAATACAGCGAGACAGGAAGCTTGGATCAGCATTTGTTAGAGCTCGGTGGCCDGCAATAGACAAGTTTTTGGCTTCCAATGGCCATATAATTATGCTGGAGCTCTGCCAGGTTGGTGCAACTTTACTGGTTTATAATTTCACCGACTTTTTTTTGTTTTCATTTTGTAACTGAAACTGTTAACTTCTTTGTGTTTTCAGGCCCCAACTGTTGAACGYTATCTTCATGAGTTAGCTCAATACGCRCTTGGTATTCTCCATATTGCTACGCTGGTACCCTATGGCCGCAAGTTGATTGTTAACGCCACTCTGAGCAATGATCGGTTGGGAATGGCTGTTATTCTTGATGCAGCAAATGGTTCTGGATATGYTGGTATCACAATTTATGCTTGTGTCAATTGAAAATTTTGTGTTTAAKTTTATCTTAGWGTTAATTAAAATGAATTGCTGCTTGTTCAATATTTACCTTTGGTGTGGGTGACAGGTGATCCACCCAGCATTAAGTGTGTTAGTTAATCTCGTCTGTCCYCCGCCTTCTATAAGCAACAAACCATCTGTRCCCGCACCAAGTCAGCAGTCTGCTTCCACTAACATGGTGAATGGTTTTGCTTTAGAGAATAGAGAGAGGCATTTGGAGCGCAACATGTCAGATCGAAATGTTTCATTTCCTGTGCTTAGCGAGTCTCGGGATTCAAACCTGTTAGAAAGAGGTGCTGGGACAACATCATGCAGTTCACAGGCAACCATGCCTGCAATGATCTCTGGAGTTGTCGGAGACCGCAAGATATGCTTAGGACCTGGAGCTGGCTGTGCTGGCCTGGCTGCTCAATTGGAACAAGGATATCGTCAGGCAAGGGAAGCTGTGCGAGCAAATAATGGAATTAAGGTTCTTCTTCATCTACTTCATCCCCGAATGATTACTCCACCACAGGCTCTTGACAGTATYAGAGCTCTCGCATGTCGYGTCTTACTTGGCTTAGCCAGAGATGAAACAATTGCCCACATACTAACAAAGTTACAGGTAGGTTCAGCAGTTTAATTCCAATATGGGRTCTCTATGGAATGCATTRCATGTGATATGACTTACGATAGGGCTGTGATAGTTTGTTCAAAGACTTBTTATCYTTTTTTTTTATGATTGAATTTGTTAATAAAACCTCYCTAATATTGCAGGTTGGGAAGAAATTGTCAGAGTTGATTCG-------------------GCTATAAAATCGCCAATTATGTTAACAATGAAAAGAAAGCTAATTGAACTAAAGGATACAATCTGTGCCACACCAGCAGCAAAACGACTTGCGATATCTGATGTTTCATCTCCGTCTCCATTCTTTCAAAGTCCTAGTAGCGGGCATAATAGAAGTTRCCTGATAGTTGATGGCATTAATCAATCTCCTATGGGTACTTCTACTCCGAAATGCCCATTCGGCGGAACAACTTTGAGCCACATTCCGGTAGATAATTCTGATGAGAGTCTTTACCAGAATGCATCCGGGCCAACTGTTACGCCCCTTCTTCAGAGCGGAATTCCAGGTGAACAGTTGCCAGGAAATATGGAACGGATGACCCTTGATTCTTTGGTTGTGCAGTACTTGAAGCATCAACATCGGCAGTGCCCCGCTCCAATAACAACTCTACCACCACTCTCTCTTCTGCACCCCCATGTGTGCCCTGAACCCAGCCGTAGTCTCAATGCGCCAGCAAATATGGCCGCACGGTCTTGTACTCGTGAGGTTGGTAAGCAGTATCGGGGCATCCACGCTGGCCGTCGAGATCGTCAGTTTTTGTACAGTAGGTTTAGGCTGTGCCGGACTTGTCGAGATGATGTGTCCCTTTTAACTTGCATTACTTTCTTGGGTAATTCTGATCGCATTGTCACTGGAAGCCACTCGGGGGAACTAAAAATTTTTGATACTAACAATGGCAATGTTTTGGAGAATTATGGTAGCCATCAGACGCCTGTTCCAATGATTCAGTCAGCCGTTTTAGGTGATACCCAACTTATACTTTCATCGGGTACATTTGATGTTAAGTTGTGGGATGCCTCTACATTCTCAAATGGGCCCTTCCATTCATTTGATGGATGCAAGGCGGCTCGATTTAGCCACTCAAGAACTACATTTGCAGCCCTCTCGGCTGACGCATCAAGTCGTGAGGTTCTTCTATATGATATTCAGACCTGTAATGTGGAGCTAAGGCTTCGTGATAGTTCGAGCAACCCTTCCGGTGCTGTTCGAGGTACCACACAGTCTCTCATACATTTTGGCCTGCTTGACACATTGTTGCTATGGAATGGAGTCCTGTGGGATAGGCGGAGCGCAGCTCCTTTGCATAGATTCGATCAATTTACAGACTACGGTGGAGGTGGTTTTCATCCATCCGGAAATGAGGTTTGTTTTGCATCTTTAACCTATTTTTTCCATTGTGTGAGCTACGGGCCTTTCTATGGTTGTGCATGTTTTTGAAAGCAATCTAATATTTCTATGCTAAATGTATATGCATGTGCCTCACACTTTGTTATTCACAACACACGCCAATCTTCCCGACATCCGCACCATTGACGCCATTAACATACTGGACTTAATCCTTCACTGATAATGATGAAGGTCTAGAAGAACATGGAAGCCAAATGTGCAGGCGAAGCGTCTCTTCAGCTACATTCACGACCGCCACATACGCATAAAAGTGACCACTCACGCGCTCCGATGCATCGACAAGGCCGGCGGCATCGACGAGTACCTGCTCAAGACGCCGTATCACAAAATGGACACTGAGCTGGGYGTATTATGGAAGGCCAAGGTTGAGAAAATGTACGAGGAGTTCAGCAATATGGAGGTCGGATTCTTCTCCCCGGAGGAGGAGGCCAAGATTGCGAAGGGCTTTGAGGAGTACAGGTTTGSGAAGAGGGATGCGAGGAGGGAAGCTAGAAGAGCTTTGGCGAGCCATAAACGGATTGAAGAAGGGGGAGAAACTTCTGGTGATGCGAAGGTTGGGGAGGTCGATGCTGCACTCACTTTATGAAGAGTGAAAATGGAAACTCTAAACTCTCTAAGTTTTTTTCATCATTCAAGGACATATGAAGCAAC-TCTGAATATTATATTGAAGCAAGTTTATACTTTCATGAGTTTTACTAGCCTTGAACCACCCAACCACGTCATTTCTGAGCAGGTCACTATGAGAGGCCTCCATATGATGATAGCAATATTCGATCTGTATACCATGTACGGCAGTATGATGTGCTGAAGCTGATGCAAGTTGAAGAACCGATAGATATTTTTGTGTCACATGATTGGCCTCTTGGGATCACTGAGTATGGAAACTGGGAAAAACTTGTTCAACGAAAGCCTTATTTCAGAGAAGAGGTGCTTCAACATCTCTTAATAATCTTGTTCATGTTCATGTTAAGTTATTTGATAAACAGGTTTACTCTCAGAGTAAGCTGGTTGCTAATCTAATAATCACATCTATAATTTATTT---------------------------------TGCTGTATACCTCTCCCCAGCCACAAAAACGTATTTTAGACCACGAAATGGGCTTATAAATTGCCATTCTTCTTCTTCATTTGCAAGCCATACATCTCCAATCTTCAAATCATGCAGGAAAAAATTTAAAGGACCAAGTACTGTGTATGCTACAGCTGCTCCTGCAAGCAAAGTGGCCGAAAAACTTCCAAAATCTGGATCTTTAACAAACTCAAATGGCCCTATATCCAAACCCAAAAAGGTGATGGTTATCGGCGGTGATGGATTCTGTGGTTGGGCTACTGCTCTTCACCTTTCAAATAAAGACTATGAGGTTGCTGTAGTTGATAGCCTCGTCCGTCGGTTATTCGATCATCAGCTTGGTGCTGACTCTCTTACACCAATATCTTCCATACAGAATCGAATCCGTCGATGGAAATCTCTTACCGGCAAAACTATGCAATTATATATTGGTGACATCTGTGATTTTGAATTCCTATCCGAAGCTTTTAAATCTTTTGAGCCCGACGCAGTTGTGCACTTTGGTGAGCAGAGATCCGCGCCATATTCCATGATAGATCGGTCAAGAGCAGTGTTCACACAGCATAATAATGTGATTGGAACTCTAAATGTTCTCTTTGCCATTAAAGAGTTCAGTGAGGAGTGCCACCTTGTGAAACTTGGGACTATGGGGGAATATGGTACTCCAAATATTGATATTGAAGAAGGTTACTTAACAATCACTCACAATGGAAGAACTGATACATTGCCTTATCCTAAACAAGCAAGCTCTTTTTATCACCTGAGCAAGGTGCATGATTCGCATAACATTGCGTTTACATGTAAGGCATGGGGAATTAGAGCGACAGACTTGAACCAGGGCATAGTTTATGGCGTAAGGACTGATGAAACGGCAATGCATGAGGAACTGTGCAACAGATTTGACTATGATGGCGTCTTTGGAACGGCCTTGAATAGGTTTTGTGTCCAAGCTGCTGTCGGGCACCCGCTTACGGTTTATGGCAAGGGTGGTCAAGTAAGTATTTGAATCGTTTAATATTTTTCGAGGCTTTTACTTCTATGACTAACATTGTTTT--------------------CATTTGTTAAGAACCATTGCGTGTGCATTTGAGGTTCAAACAGCCGATGAAATAGTCCCTTGACTATCAACAGGTGGTCAATTTAGTCACAGAGTTTTGTAGCGACTAATAGTCCTAAATTTTACTATTCATATGATTTACTCTTTTTTTTCTGTCCATGCAGACTCGTGGCTATTTAGATATAAGAGACACAGTTCAGTGCGTAGAACTTGCCATCGCAAACCCAGCCAAACCTAGCGAATTTCGAGTGTTCAATCAATTCACAGAGCAGTTCTCTGTCAATGAACTTGCTGGTCTTGTAGCCAAAGCCGGCGAAAAGCTTGGCCTTGAGGTGCAGACTATTTCCATGCCGAATCCTCGAGTTGAAGCCGAAGAACACTACTACAATGCCAAACACACAAAGCTTATCGAACTGGGGCTCAAGCCACACCTTCTCTCTGACTCTCTTCTGGATTCGCTGCTCAATTTTGCTCTCCAGTTCAAGGATAGAGTCGATCATTCACAAATCATGCCAAATGTTTCCTGGAAGAAGATGGGGGTGAAGCCCAGGACAGCTCCAGTGCAGCTATGATGGAGGGGAATATTGCTGCAACTGTAATAAAATGTTATGGTGTCAATGTTATAAAAGTTGACATTTTGTATTTATGTACTTAAAAACTTAAGTTTTTCTGCTTTTAAAGGTCACAGATGCTTAAGTTTCATTTTCCAGGTGTTCCTCTTCCACTCATTGGCATGATTTCGTATGGGTTAGTTACATTGCTTTCTCTACAGCAATCTGGGAAGAATTTATTATCCGGATTTGGTGAAAGTGATGTTCGTTTTCTTTTACTGGGGACAACTACATCAATGGCAACAGCAAGCGCTTATTTCTTGTACCTTTTGGGTACTAAATTACCAGGGTCATCATGCTCATACTGTCTGATTTCAGTTTTCCTATCATTTAGCCTTTTATTTATTACTTTGAAGGTGTGATATTGGAATCTTCATCTTATAAAAACCCCAGGTCTATATAGACACCTCCAATGTTGATGATTATCTTGTGGAATCCATTATCCGACCTGCAGGAGATCCTAATGCACGAGAAGTGTATTATCGGTAATAAAAGTACTAAATTTCGTCGTCTTTGTTAGTTGGAAAGCAAACGAAAATGCGATACGAAAGAGCTTGATTGTTGATTATTTTTGCAGGTTGATGACGAGATTTATCATGAATCAGAGCCAGTACACACTTGATAGCATATTGCAGAAGCTGTCATGCCCACTGCTTCTGCTATGGGGTGATCTGGACCCCTGGGTTGGGCCTTCAAAAGCGGTCAGAATTAAAGAGTTCTATCCAAACACGACCATTGTGAACTTGAAGGCTGGCCATTGTCCTCATGATGAGGTGCCTGAGGTGGTCAACAAAGCACTTATAGATTGGCTGACTTCTTTGGATCACGAAGCCAGCCGCCAAATGGCTCAAACATGAACAATAATTGTAGATCTCCCATTCGTAGTTTGCTTTGTTGATGCAGACTGTAAACTCTGTATTGGATTATCGTGACACTTTATGAACAGTTTTTATTCAGTTATTATGTACACAAAACAAT----------------AAATTACTCCTTTTATCTCCATTTTTTAAGTCAAGTTAGCTTTCTTTTGTGTCATCGCAGCTCAGATATGAATGATATGCTGAATAAGCATTGTTTTCTGCTAATTTACTATTTGCAGATATATCTCAACAATTTCTTTTGCACATTCTTTCTGGTTCAGATCTGTATTCTGGGCATTGTTTGGAGCAATTTATCTATGCTATGGCATGCCCGAAGTTTATCGTGTTCTCTTCGAGGCGTTTGGAATGGATCCAGAMGACGAGAACTGCCAACCGAAGTTGAGAAGACAGCTAGAAGATGTGGATTTTGTTTCAGTTGAATTTGAAGGCCGTCAGCTCAGCTGGCAAGAGGTTGCTGCTTATAGGGTATGATAATATCAACTTCTTCTNNNNNNNNNNNNNNNNNNNNNNNNNNNNNNNNNNCGGTTGCTGTTTTCTTAGGGCTTATTTGGAATTAGCCCCTTAAGAGTTATCAACTAAGATTTATGATTCTATGGTTCATTTCCAGCCTCCAGAAGATGCGCTTTTCGCTCATCCGAGGCTTTTTAGGGCATGCGTGCCACCAGGGATGCATCGATTCAGGGGGAACATATGGGATTTTGATTGCAGACCGCGAGTTATGGAAGTGCTCGGATATCCTTTGCAGATGACTGACAGAATTCCTGAGATCACAGAAGCGAGGAACATAGAACTTGGATTGGGTTTGCAGGTAGAACTGACCTAAGTTTTTGATTCATTATGATTATGTTTGCTTTCAAAGTCTAATTTATGGTTGGGCTTTAAAAATTTCCTTAAAGTTTGTTCAATTATCAAAAATAAATGAAMATAACTAATATTTATGASCATCGACMTATTCATCGAGTGYATTAMTTCGCTTATAACCCTAATGTTTAASATTGCAAATCATGATCCCTTTCACATTTGATGTTAAATGCAGCTATGCTTCTTGCATCCATCGAAGCACAAGTTCGAGCATCCTCGATTTTGCTTCGAGCGATTGGAATACGTCGGCCAGAAGATTCAGGTAAAGCCTTGATCCTGTTCTCACAGCTGTTCTAAAAATCCAGAGCTCATATTCATCCATTTGATCCCTCTCAGGATCTTGTAATGGCTGAGAGATTGCTGATGAAGCATCTCGATGCGCCCGGAAAATGGCTGCAGGAGAAGCATCGGCGGCTCGTGATGAACAAGTTCTGCGGCCGATACCTGAGAGAGAAGCATCTCCACAGCTTCGTCATCTATAGTGAAGCGGTTCGGGACAAGTACGAGCACAATCGCCGGCTCAGAAATCCNACGACKACBGCAGTTCAGCAGGCGATTCACGGGCTYKCTTACTGCGTCTACGGCAAGCCTGATGTCCGGCGTCTGATGTTCGAGGTCTTTGATTTCGAGCAGATTTTACCCAAACCTGTGTGAA------------------CGAAGATTTCATGGTTCCTTCGGCGGCGGCGGCAGCTTCTGGTTAGCTGTTTTTKATCKGAGCAGATTTGAATTGGATTACAGATTGTGAGTTATTTAGATCTGAGCTTCTGAGAAGTATAGCTTACTTTTACCATGCATTGGCATTAGTTTGCTAATGCCTTTCTACCTGTTTTCTTTCTATAACTACAAAGCCCTTCTATCGCTCGACGTAAGTAGTTCGCTTACCGCTTTGAAACTCACATCTCAAGCAGGATACTATAGCAAATGGAAAAGTTGGAACTAAAGCTCAGTGTCTGCAGAGTGCAAACATTGCATTACAGGAAGGTAAAAGTGTCTTAATCGATAGATGTAACTTGGAGCTTGAACAGCGGTTCGAGTTTGTGAAGCTTGGCGGAGCACGAGCTGACGTGCATGCGGTGGTTCTTGATTTACCCGCTCGGGTTTGTATATCTCGCTCGGTTAAGCGAACTGGGCATGAAGGGAACTTGCAAGGGGGTAAAGCTGCCGCTGTTGTCAACCGGATGCTACAGAAGAAGGCGCTACCGAAATTGAATGAAGGATTCTCTCGGATTACGTTTTGTCAGAATGACGAHGATGTTCAAACTGCTGTGAATACATATAGGGATTTGGGATTATTTGATGGCTTGCCTTCCGGCATCATTGGTCAAAAGTGTGGTGAAGCTAAAGTTCAACAAGGGATAATGAAATATCTGAAGAAAGTTGACACTGATAGAAATGGTTCTCAGAATTCAGCTGCTAAACAGGAACACAAGGAAAATAATCTCTGTGCCATGGTAATTGAGAAGGGAAATGAGGTTGGACAAGATGTACAAACTAATTTGTTGCGAAAATCCTGCTCCAGCGATTTCCCATGGAACGAAGCGCCTACTCTGGCTTTTCCATCCATTTCACTGAACATTTGTTGGTTCATTAATTCTCACATTCTCCTGATTTCTGAAGGTTGTTTTTATATAAATACATGATTTTTCAGATTTTCATTTGCTTCATGAGTTAGCCTTATTAAATAGGAATTTTGATTCAGAGACAGAAGTGACACAAGGTGGACAACTGGTGTTTGCAGGCGGCTGAAACCCGGAGGAGGAGGAGTTAATGCCGCCATTTTTAGCGCTGGAGGCAAAGACTTCGAAATTGCGACCAAGCAACGGGCCGACACAATTCGCCCCGGAAGTTCCATTATCGTTCCTGTTMCCATGACTTCTCCTCTCTACCAAAGAGAAGGTGTGGCTTACGTCATCCATGTCTTAGGACCAAACATGAATCCTCAAAGACCAAACTGTCTTAATGGTGACTATGTCAAGGGTTGTAAGGTTCTTTATGAGGCATACTCCTCACTTTTCGACAACTTCGTATCTATTGAACTTAGCCAAAA------------------------------------------------------------------------------------TGATAGTAACAAAAAATGTATGTTATGTTCCATCTTTTTAGCTTTCTTCAAAGTGAAAAACCTATTATATTTATTGCTATTTTTTCCTTCATCCTTTATAATTATATGTAATAACCTATGCTACCTTAACAAATTATCTGTCAATATCGTAANNNNNNNNNNNNNNNNNNNNNNNTTGAAAATAATTGCTTAATGTTTTTAATGAGAAGAAAAAADTTTAACTTCAGGGGGCAATAGACACAACCATGATTGAGCCACGTGTTAAAGTAGCCAATCCTGATGATCCCGAACCATTGATCAACCTGTATGTTGAAGATCAATCAGACCCTGCAATGCGGCTTGTTTCAGAAATGATGATACTATGTGGAGAGGTTATAGCCACATTTGGTTCTGCCCACAATATTTCATTGCCTTACAGAGGGCAGCCTCAGTCGAACATTTCAGCATTCGCATTTGCCCATCTTCCAGAAGGATTGGTCAGGAGCTCTGCTTATGTCAGAATAATGCGTGCCGCTGAAATGGATTTTAGAAAACCTATTCGCCATGGTGTTCTGGGTATTCCTGGCTATGTACAATTTACATCTCCAATTAGGAGATACATTGATCTTTTAGCCCACTATCAGGTATTTTCTTTTGCATGCTAATAATATTGTTGCTTTCCCGTTTTCTACTTCTGTGCCTATGCCTTGTATGGTGGTCTTCTTATTTGTGTATATGATTAATTGGAATCCTCAACGACAGTCATGGCAATGTAAAGAAATCGGTAGACTCTCCATTCTCCATCCATTCGCCTTCTCGGCGGCGCCGCCCCCTTCTTCTGCCGCAGGCCCCGCCTCCATCTTCATCGCCGTTCAGCCGCCTCCACCATCTACTCCTCCAAAGTTCGTTTCGTTGCTCGCCGCAGCGAATCATCCAAAGTGGAGCAACTCCAGCGCCCCCTTGGTAAGAAAACCCCTTATCCAGAGAGAAAGAGAGGTATATATTCATGGATAAGAACATTTTAGGTTTTTGGATTTGGGGGCAGCGGATTACATGTCACTTCCGGCGAGCCAGTACTCTGTGCTTGACGCGCAGCGAATCGAGCGGGTTGATGAAAACACCTTCAGGTGCTACGTCTACCGTATTAAGTTTTTCTCTTTCGAGGTCTGCCCTGTCCTTGTCGTCCGAGTCGAGGTAGAGCCCTATGGATGTTGCATCCGGCTGTTGTCCTGTAAGGTAATGATGTTTAACGCCGCGCTCTTTCTCCCYGTACCTACGGTGTTTGTAGGATGTTTCATTMTTATTCTTTTTGTGGCAGCTTGARGGGTCGCCKCTCGTGGAAGCGCAGAATGATAAATTTTCTGGTAATGATCTACGATAAACATTTCAGCATCCATTCTTKSCCAGTAAAACTTCTTTCAGTKAACTACTGGAAAAGAAAAGTTTKTGTGAAACGGCAACCACATTTTAGCTGTACTTCGCTTTCCAAATGCAATTCCTATGCATTCAACACATTATTGTTATGCTGCTCATGATTTGTTGGTAACTCTCCTACCACAGACTGTAAAGATTCAGATCCTGAAGAAGTCCGGCCGKCCATCGGAGAGGCYGGTGAGCCATGAACACTGCCGCTTCAGCGACACGGCGAAGCACGAATGCCGGCACGTCCGAGAGATTACTGAAGCNGATGGAACCGAGGATGCCGAAGCYGATGCCGAGTATGAAAGTTCGCTCAAGGAAGCCATTAGAGGAGTCCAAGATGCAGTGACAAGCATCAATGAGCACCTGGAGGAGGTCAGGTATGAGATTGAGGCACTGAGTCCCAGTAGCTTCTCTGGTAVTCTAATCTGAGCTCTNNNNNNNNNNNNNNNNNNNNNNNNNNNNNNNNNTTGAAAAGTAACAGATCAAAATTCAGGGTTTTTTAGGTCAGTCATACGCCAYGGTTTACCTAGTGTGATTATCAAATAGTGCCTRTTTCTAATTGGMGCAGTAGATTTAGCTAACAGAGTTATGCTTAGGTCTGTGGAATATGTTTATATTTAGAGAAATTTACATATCTCCTTTATCTGAAATTTCATGACTTGCTTCATTTTGGCAGTGGAATCAAATCACAAATACAGTTTGGTGGCAAGATTTTCCTCGTAGAGATGCTCCTGATTATTCATCCCTTTTTGCTACAGTTAAAGATTTGGAATCTGATTTCGCAGCTCAGCTAGCTGGTTTTATAGCATCTCTTATCACTGATGYTCCTAGCCAAGCACATTGGATCATAGACTTGGCCAGATATGACTTTGGAGGGGCTGCTGCTTATCTKATTGCTTCCATACCTGGAATGCATGCACCATACACCAATTATTCCGGAATACCTGTAAGATATAAATGTTAAGTAGTGTCACAATCAAAATTTTCTGTTATAATAATGCCTATCATGCTTATCTAATTCTTCTTAAAATAGTAGCATCTTTTTTTATTTATTTCCTTCCCAATTTTACATCAAGTACTTCAACGAGTGAATTAATTTTGTGTTCCTTTCCAGGAAGGTTGCAAAGGCCTTCTCTATATGGTCCTCCATGCACGTGTTGTTCTGGATCTGCATGAAAAGCATGAAGAGGAGATCAGATTCGAACAAGTTGAAGGAGATTTTGATTCATTCCAAGGAAAATGGCAATTGGAACAGCTTGGGGACCAGCACACTTTGCTCAAGTACAGTGTAGAGTCAAAAATGTACAATGATAATTTTCTGTCAGAGGCCATCGTGGAAGAGGTAGTATTGATTATACTGTTGTGGAACTTAACTTTTGAGGTCTAGAAATAGGGAAATTGAAGAGAAGAGCGAGGATAGGGGAAGAGTTAAAAGATTTGTTGAGTGACGACAGCTAGTCCTATTAANAATTTCAGGTAGTATATGAAGATCTTCCATCAAACTTATGTGCTATACGTGATTTTGTTGAAAATAGAGTAACTTCCATGAGTGATCCTCCAAATGAGGCAATGCCCCCGGCCGAGGATGATGTTTATATGACTGATAATACGCTAAAAGAGAATATTTCTAGCATGAGCTCTTCTGGCACATTGAAGCACAGGTCTAAGGTTCCAGGATTGCAGAAGGATTTAGACATCCTCAAAGCTGAGATTGTTAGATTTATATCAAAACATGGCCAGGAAGGCTTCATGCCCATGAGAAAACAGCTTCGCCTACACGGAAGGGTGGATATAGAGAAAGCAGTCTCTCGATTGGGTGGATTTAGGAAGGTTGCGAGTTTGATGAACCTTTCTCTTGCTTACAAGCATAGGAAACCCAAAGGCTACTGGGATAACCTTGAAAATCTTCAAGAAGAGGTAACTTGGAACTTTCTCTAGCTGCTGCTTGCCTATAGCTTCATTTTCTTATAATATCTTGGCATATTCCCATGTAATTGTTGAATATTTAAGCAAGCCAGTACTATTTGAAATTTTCATGTTCTTGCTGTGGTGCATCTTCAGTTCATGGGCTTTGCTCTGGTTCTGCCATTTGAGTTTAACATATTGTTAAATACACATGATTTCTGCTAGCATACAGGTGCATTTAATTATTGGTCTAGGAATTGTGCGTGGCTAATGTTATTCTTGACATATATATTTATTCACTTCTTGATGGTGATGATCAATATCTGTTGTAGTGGGCTGCTGCTGTTGAAAGATTGGATCATGGTGCTACGGGTTCAGATAAGAACTTTGGCATGCAACAAAGGCCTGATGGTGATATTGAAATTGATGATAAGTATTGGGAGCAGGATTTTATTATACCTGACTGTCATCAATGCGGCGGAATGCTAAAACCTGATGTAAGCTTCTCCTTCTAGAACGTGAATAATGGTCGGCATTGAAACACTTTGTTATGATGACKTGGTATATCTTATTTCAAATTTAATTGAAACACTTCCTTTTCCAAGGAGGAAGCAATAATCCAAGTACTAATACCAATTGATTATGCAAAGAGATGTTTATTTTCTATCTTTATTTGAGAAAAAAA--------------------------------------------------------------------------------------------------------------------------------------------TAGAGTGGAGTTTTAGAAATACCTTCTTAGTTCAAGCTCGTGCATTTTTCAGCTTGGTTTCTTTTTTTTKCTTCTTTTCTCGCCATAATTATAAGTTTTGCAGCATGATCTGATAAAATTAGTGATTAGGGATTGATCACTGCCAGCGACAGAGACCATATATTGTCTGGTCTTGATGAAATTGAGAGAAGAATTGATGCGGGAAAGTTTGTTTGGAGAAAGGACAGGGAGGATGTGCACATGAATATAGAAGCAGCATTAACTGATTTGATAGGCGAACCTGCTAAAAAGCTTCATACTGCTAGAAGTAGAAATGATCAAGTTGTGACTGATCTTCGGTTGTGGTGCCGAGATGCCATTGATAGAATCATTGCAAGGATTGGGCACCTTCAGGTATCTTTTAGTTCTTGCAGTTGTGTTTATTTCTGTTTTTATTTGTTGCATTTATCATGCTGGTTATTAAAACTGTGATCCCAGTTTTTTTAATTCAATAATCAATTTCACCTGCCAAATTTTGTTCCTTAACATCAGGTTCTCAGTTTATAAGCTGTCTGTGTCAGATTCTTACCCTGAATTATATTGT-CATATAAATTATGCATGATGCTTCTCAATTCTCGGTTATGGAACTAGGTTTTAAACTGTAACTAAAAGGAAGATTTCTTTTTWAAATATTGAAAT--ATTTTCATAAATGCTTCACTATAATATGCAGCATTGACGCAGTTTCAGACAGAGATTTTGTGCTGGAATTCCTTTCTGCGAATTCCATCGTCGCCATGCATCTTTCGAGGCTCGGCGAAGAATGGGTTTTGTGGGCGTCAGAAGAGTTTGGGTTCTTGACTCCTGCCGACTCCGTTTCAACAGGAAGTAGCATCATGCCTCAGAAGAAAAATCCAGATCCAATGGAGCTTGTYCGCGGAAAATCTAGCAGGGTCATAGGCAGCCTTGTGACTCTTCTGGTTTTGTGCAAAGGCCTCCCCCAAGCCTACAACCGAGATTTNNNNNNNNNNNNNNNNGAGCAGCACTAAGAGCAATTACTTAAAAGTTAAAACATCTTTCCTGTATAATGNNNNNNNNNNNNNNNNNNNNNNNNNNNAAMTTTTCTGAGAAAGTATGTAAATGGTCATGATGCATCATATCTCACTATAGTGGATAGCGTTGAAGAATTGGCGACTYACCTGAGCAATAATGTTCTTCCTTGTTGCAGACAACTGAGATTCCTAAGCTTACATCTGGCTGCACKGAGTTCCTTGAGTTAGCTCTGCAAATTTTGGAAGAGAAAAAGCTTAATGAGACATTGTTAGCCAACCACAGTACTCTGCTTGACTTGCTTGAAATTCCCCAGCTAATGGACACGTAAATATTTCCATCACCTCAATTGATTAGGCTTAAAGGAATACTGCTCTCAGTGCTGAACCTTGTGCTGATTTATCTTCTTTTATTTTCAGCAATTCTCATTTRATTTTCTGGTACTGTGCATTTCTATTTTGAAGACTGAATCTGAAATTACAAGGTTTAAGCTTATAACAATCTATAGCACAAAAGGGTAAGATAGTTGGCATGGTCACAATGGGAAAATCTTGTGAGGCAAGAAATTCATTGTTGCTCGCTGATTTTCAGATTGAGGTGCAGGGAGGCATGGCTTTCCGGAATCCTTGATGATTTGGACCAGAGGAATGTTTATGAATATTTGAAAGGAATGGTTAACTGCCACAGGATGCACCTATTTGATGTTGTTAACCAGTACCGGGCCATTTTCAGTAATGATAAATCCGGGAATGACGAGAACTATGATGGCGGGATTCTTTTCAGTTGGTCGATGCATCAAATCAGAAATCATCTTGCTACTCTTGAAGTCATGCTCCCCAAGATCAGCGAAGGTGGATCCTTGTCAAATATCTTGGATCAATGCATGGTAAAGCAACTCATACTCCTAGTTTTGTGATCTATTATYATGACATCAACACTTGAGTTCACCCTTTCTGTTTGCACTCGCATATATGAAAATTAATTGGGAATCATGATATGATGCCAGCTAATTGAGCAGGTCTTACATTGGAGAATCTCGGAAGGCATCAGCTTGGTTTGAAGATATTACAGGACTAGGAATCATCAGCGCTTTTACATTTTTTTCTTGTCTTCGCAGAATATGAAGCATAATGAACCTTGATGATTTTATTTCTTTTAATGTACTTCTAGGATTTATCTTAAGBTTTTTTGACTTTTRGAAACGACTTGAGTTCTGCAGCTGAGCTTTTAACGACAAACAAGCTCTCTGAATTGGCCTGCTTGGCTCTGTATCTCATGTATGAGAAAAAACAAGGGAAGAAATCTTTCTGGTATCCCTTCATCCAGGAACTTGACAGGCAAAGAGGAAGAGGCCAGCTAGCTGTGGAATCTCCACTTCTGTGGACAGAAGATGAACTCGCTTTTCTTGATGGGAGTCCTACAAGAGTAATGCTTGAAAATAGGCATAGTGCATTTTCAGGATAAAATTTTAACTTTCTATGTATTCTGCGTATGAACTGTTTTAGTTTGTAATTTTTCATTAGGCTGAAGTCCTTGGGAGAGAGGAAGGGATAAAGAGAGAGTACAATGAGCTTGACACAGTCTGGTTCATGGCTGGTTCATTGTTTAAGGTCATTCTCTTGCATATTTTTGTTATTGTGCTGCCATCCTGATCCAAATTGCT--------------------------------------TTGCATGTGAAGGCATACTTGATGTTTCCATCTGCCTTTTGTTTTAATATCTTGTTGCATCAACTTGTTAATCCAATATTGTGCATCTTGTACATCTCGGCTGATACTTGGATTHACGTTATGYTGTTACATAAATAAACTTTGATTTTCTTTGAAGCATAAATATTCTTTGTCTAGAAGCAATTGCATTTTTAAGCATGAGAAATGCAACTCATAATCTCAAGTGATTGGCTTGTATGTGCCTGACTAATGAAGCTGTATTTCCATTATHTKTRWATGGAGCAGAATGTAAGTTTGGCTCGAAGGTTTGCTTTGGTTCCATTGGGGCCACCACTATTGGCTTACAAGAGCAACTGCAAGGCTATGCTAAAAGTTGATCAAGATTTTGTTCAACTTGTTGTTGATCGTCCTTATAAGGCTGGGGATGCAATTGTTGTATGGTAATTTTTTACGGTTACTACCATAANNNAGATGTGCTTAGCCACATAGTGTTNCATTCAACATATATACTGAAAAGTACAGGCTCGTGAGATCTCAGAAAAGGATCTGGAAGCTGTATTAAAGCTTGCACATCCTGAGGTTAGTCTGATTGGTTTTGTTTGCTTTGTTTTACCGATTGACGATTAAAGTATGCTTTACCTATAGTTATTTTGATCAGGCTGTCAAGTATATTGAACCTCAAATAAGATTGGCTCAAAAAGCTGGTAAACAGAAGAAAGAGTATAAGTTATCAATGATCACAGACAGGACACTTGGGAAGATTAGAAGTTTAGCAGAAGGACCAATTGAGTCTGTTTTTACTGATGCGGCGTATGGAAAGGTGTTTTTTTTTATCTTCTTTGGTCTTATTGTACTGTTAATATTAAAGATTACCGCATCCTTACGGATATACTTGTAAGCCTACTGCTTTTTTTTTTCTTTTTGTAGGGATGATTCTCATCATTGTTATTTCACTTTTTTAGATTAAAATTACTGTTTTGTATTCATGTAAGTGATTCTACTTCAAGAATTAAAACTGATTTGTTGAAGTTTCTTCATCTTTTGATATTCTCTTTCTTTGTTTATTATGTCTTGCATTCATCTACTATAAGGGACTTGAGGATCACCTAGGAGACATGGACTTCAAAATTGCTGGAACAAGGAAAGGTGTTACTGCAATTCAGTTGGATATAAAACCTGCTGGAATTCCTTTAGACATTATATGTGAATGTTTGGAAACTGCTCGAAAGGGTCGGATCCAGATAATTGATAGGATGGATGAAGAACTAAGTTCGCCGCGTATCTTAAATGATGGAAATGCTCCACGATTTGGTTGATTTCTGTATCTATTTTTAGAATATGCTTTTCTGTAATTTGGGGAATTATATTGAAATTTACTGTTACTTGCAGCTACTATGAAGTTGGATGATGAATCTATTCGCCGCTTGCTTGGCCCTCTAGGTTTGCAAAGGAAAAAAGTTGAACAAGAAACAGGTACTGCCATCATCTTGCTACTGGAATTGTACTCAACTATGTCTCTCCTGGTTCAGAATGCATGCATTTTGACTATGGCAGATTCCGCATGTGCTTATTGTCCATGGAGAAAGTGGCAGCCGGGTCGAACGTTTACCCTTTGTGTCGATATATTATCTCCTTTTTGTTAAATTCATAATTTAACAGAAGAAAAAACCTGTAAATTGGGTTCTGCACAAGCCACCGCTTCCTATATCCTATGGAACACATCACTCTAAGGCAATGCTTCTTGTATATGAAAAAGGGGTGCGCATCATCATACATTCTGCAAATTTAATCTTTGTTGATTGGAACAACAAAACTCAGGGATTATGGATGCAAGATTTCCCTTGCAAAAATGTTAAGAACTTGTCTGAGAGCTCTTTGTTTGAGAGGGACTTAATTGAGTATCTCAGCACTCTTAAGGTACTCTTTCTAATCTCTTTTTAATTTTACTTCAAAACTCACGTAATATTGGCTCATTTTGTTTCTCTTCTTTTCATCTTTTCATGATTTTGCAATACTAA---------------------------TTGCTGCTATATTTGAATCATAAGAAGTGCCTTTTTGTGTTATGATAGCACATGCACACTAGGGGATGTTTATTATAAATACTTGACATTCTTCTGAGAGCAAATTACTTTTTTGTTTCCTGATGCAAWTTTTTATAAATTTTGGCAGGTTAGAACTGAGGGTGGCTTGAATGCAGCTGCATCCTTTGTAGCAAAAGCAAATCCTCTTAATCGACTTGCTCATAAAAGGAAAAGTGAACTCTATCATGCTCTCTGCAATATGCTCTCAAGCATACTAGCACGTCTTGTAGAGGGAGGAAAGAACAATTGGCCTCCTTCAGCAGTGGATTCAGCTCTTACGTTGTGGTATGAAGCAGTTACTCGAATTAGAGGCCAACTTATGCATTGGATGGAAAAACAAAGCAAGCATATTACGGTATCTTCAGCATTATTCTTGTTCTTTTTCCTACTTTTTGATTTTTATTTTAATACTACATTGGTTTATTGTGGGTTAAATTTCAAAATATCCCTCCAACTATTTGTATTTGGCAAATTTAATCCTAGTGACATCGGACCTTATGGACCGGTGGTGGGGATAAAGTGCAACACAAGCAAATTGAAGAAAAGCAAACAAATATCTCTAAGGAAATTGTCAGTATCTTGGAAGAGCTTTGGTTGTGAGACTTGTATATTTGATTGCTTTGCGTTGTTCTTTGAATGTTTACATAGTTTAATCTATTATAATTCTCCTTCTGATACTTAATATGATTTTTATTTTATCTATTCCTCTAACTTAGGGGCTTTTTTAATCAATTGCTAAAGATGGTATTGTTTCCAGATACCATTTCAAAAGAAAAATCGCAAGGATCTCTGTTCAAGTCTGTTCTCAAGTGCATACCATATTTGATAGAAGAAGTTGGAAGAAGCGATAAAATAACAGATATAATTCCTCAGCATGGAATAAGCATTGATCCTGGTGTTCGTGAGGAAGCAGTGCAGGTGTTGAACCGGATTGTACGTCATCTTCCCTACCGTCGTGCTGCTGTTATGAAGGGGATGGCTAACTTTATTCTGAAACTTCCAGATGAGTTTCCACTTCTTATTCAAACTCAGTTAGGCCGCCTGGTGGAATACATGCGTTTGTGGAGGGCTTGCTTGTCTGAAGAAAGTATGATTGATGATGTTCATAATACAAAACAAACAGGTCTTGGTAGTGAGAACGTTCACAAATCTTTTCATCAATCAGTAGGTCCTTATGAATTCCAACCTTCTGAAATGGATGCACTTGGTCTTGTTTTCCTTTGCTCTGTTGATGTTCAGACAAGGCATATTGCTTTGGAGTTACTACGCTGTGTCCGTCCATTAAGAAATGATTTGAAGGACATTTCATTGTTGAAGGAGAATTCCGAGGAAAAGATGAAATATGAAGCAGAGCCAATATTTATAATTATTGCTTGTTCAGAACTTGYKGCTTTAGGTACCTACCTAAATTTAGATACATTTGGCATTWGTTCGTGCATAATTTGATGTGGAGTGCTTATTATTGTARGTTCAAAAATTTCGCCGTGAAGAACTCCGCAYGCATATTGCAAATGTTCATCGTGCTATTGCAGAGAAAATTTGGCCGGGGATGTTGCGTCGCAAACCTGTCCTCCATTTACATTTTTTGAAGTTCATTGATGAAACATATCGCCAGTTGTTAAYGCCATCTTCCGAAAGTTTTTCAGATMTGCAGGCTCTTCGSTATTCATTAGCTTCTGTCATAAGATACCTAGGTCCAGAGATTGTGGACTCGAAGTCAGAGAGGTTTGATTTGAGAACAAGAAAGAAAATTTTTGACTTGCTAATGACTTGGTGTGATGAATCTGGCACCGTGTGGGGCCAAGAAGGCAGTACTGATTATCGTCGAGAAGTAGAGCGTTACAAGACAGGACAACATGGTCGATCCAGGGATTCCATAGATAAACTGACATTTGATAAAGAGGTGATTGAACAGGTAGATGCAGTTCAATGGGTTTCCATGAATGCTATCGCCTCTCTTYTATATGGACCTTGCTTTGATGATAATGCTAGAAAGCTAACTGGACGAGTGATAKCTTGGATCAATAACTTGTTCCTTGAGTCGGCACCAAGGGCGCCTTATGGATATTCACCTGTAGATCCACGCACACCATCATATTCAAAGTWTGCAGCAGATGGAGGGCGTGCTGCAGGAGGGACRCGAGACAAACAGAAAGGAGGCCAACTCCGTGNNNNNNNNNNNNNNNNNNNNNNNNNNNNNNNNNNNNAAACAAATTTGGACCTTTTTCCAGCTTGCATTGACCAGGTATTTTTTCCCCCTTTCTTTTAATATGTTATTCTMGCGACTTTTGAGTGCAGAACAGCAAAGGCGAATTATAATGGAGGTAAGTCACT---------AGTGCTTTGATCTTTCCTTTGTTAGCTTAATATAAGGTTTATCTGATCATAAAATTTGGATATTTGTTAGGCTTGTGTTAGCCTAGCCAAGAATGTAGGACACATGAGAACTGAAACAGAGTTGCTTCCCCAGTGCTGGGAACAGGTGGTTACAATTTTCTTCTTTGTTTTGTTATTTATATGGCATGT---TGTATTTTTAGGTGAATTGGTTTCAATACGTCTTCCCTTAACTATAGATCAATCACATGTATGAAGAGAGGAGACTACTGGTTGCACAGTCTTGTGGGGAGCTTGCAGAATTTGTACGGCCTGAGATTCGTGATTCTCTTATATTATCAATTGTGCATCAGCTAGTCGAAGACTCTGCTATTGTTGTGCGAGAGGCTGCTGCTCGTAATCTGGCAATGCTGCTTCCGCTCTTCCCAAATATGGACAAATATTTTAAGGTCAGCCTCACTAACGCCCAGAGGCAATCATGGAGTCGAAAATTGTCTTCACAGAAAGGGCTGCAATGTAAGCTATAGAAAAGGCTGAACATTTGGCTTCAGGAATGGCTTGAAGGCTTAAGCCCTAATAAAAGACTGATTTTGATTTAGAATGTCATCTAATTATTTTGTTCTTTTTTTTCCATATTATAGGTTGAAGAGCTTTTGTTCCAATTGGCATGTGATCCTTC----------------------------------------------------------------------------------------------------------------------AACAGGTTGAGCTTTTTTTTTTTAGCCATTTAATAACTGAAAGCTATCCTGTGATTTGTATTGCTGCAGAATTGTTTTGGAACGTCCGGAATATGGTTATGCTACCTACTTCTTTGAGCTTGTGGACTCTTTACCTATTGACTGGCAGATCAATCGGTTGGTAAAGGCAATGAAGCTCACTAACTGTAGCAGGACAGTTCTTCTAGAGAACAAACCATTAATAGTAAGATCTTCGGATTCCTAATACACC--CTCGCAGGTATAATTAATGTTCTGATTTTAGCTTATCTGTGTCAGGGAGATCGCAAGATTGATAGGGAAGCGGATGGAAGATGTGGGTGCTGAGGTGTATTATCATAAATTCAAATTTCATAATATCCAGTTTCATCCTCTCTGTTTCTTCTCCTCTACCCCTCGCTCAGTGGCAGAACAAAATAGCAGCGGCTGTAGTTTAAAGGGAGTCAATCCTGTGGGTATCATAAGAGCTCCCCGTGGCGATGGAAAAGAATCAATTGTTTTAGTTACCCCTTACAATTCTCAAAATATCAAATTGAATGAAGCCTTATCACTAGCTCTTGCCTATTCAGTCTTCTCTCTTCTTAGCCGATCTGTATGGCTGGCAAAAGATATAGTCTGGCTAGCTGCAGATTCACGTTATGGCGAGCACACATCAGTTGCTTCATGGCTTAAGGATTACCATAATCATGGTGATTTTCGACGTGCCGGGACHATGGCAGCTGCTCTTGTTGTTAAGGTCATGGATAAGGGGAGAAGCGAAAGGGACAGACTCGATATWTATGCCGAGGCATCGAACGGACAGATGCCGAATCTCGACCTGATAAATATTGTCCATTACTTGGCTGTTCATAGGCAGGGTTTGAATGTGAAGGTTGGGACATTTGGCTTTTTACTTGATTCGGCATTGCTCAAGAATCTTGGCGAAATATTGCAGCGACTGAGCAGGCTGGTCCAAAGCTTAGTTCCTGGATGGAAACTGGGTGTTAAGTCCGCTGATTTTGTTGAAGGCACGGCTACTCTTGCAAGTTCAGTTTATTACCAGGTAATTTTGATTTATTTCCTTTTTAGTGGAAACCATTGTTGCAGGTTGGTTGAAGGAGTCATTCGGTCAGTGAACAACCTCCTCGAGAAGTTCCACCAATCCTTTTTTCTATACTTCCTAACAGCTCCTAATAAGTTTGTCTCGGTAGGCGTCTACATGATTCCVTTCGCACTGCTCGTGGCTCCTCTTCCAATAATGGCCGCTGCTCTCTTTTCCAATG----------------CTGGATCATGGAACTGGCTCCACCCAGCAAAATCGGTGCTCCTTGTTCACCTATGGGCACTCATCGTCTCCTTCCTTCCACACTTCATCTCCCAAACAAYCCTGGGCTCTCTCCTCGCTTTTACTTGGAGCCTTCTGTTTCC------------------TTTGATATTTATGCCATAACTGCTGATTTTTTTTTCCATTTTCAGGTAAATTGAAAGTTCTTGATGARAAGTGGATCCAAGTCATATTTGAGCCCCCAGAAGTGAAGATAGGCTCTCTGGGCTTCCAATATGGTGGTGAGAGTGAGGTTAAGCTGGAAATCACTTATATTGATGACAAAATAAGATTAGGTTTGGGATCCAAAGGCTCCCTTTTTGTCTTYCTGAGAAGAGCTCAGTGTTGTGTGCCCTGATCCAGTATCTCTCTTCACCATGGAACCTCAGAGAAGAAAAAACCGTATAATCTTGGATGTCGGCRACTATTAATGYGAATCRACGCTTTTATTTGACCCAAAAAAAWGACTGAATATACATGCATGDTTTGCTCGCAATGATACATACATTCTATTGAGACATGTTTACAGATTTCCTTGCTCTAATMTATVTTGCATGATTTCATAGGAATGCTACACTACCTGCAGAAAAGGAGAGATCATGGTTTGGCCCAAATGGCCARTAYATCAGAGAGTTACCCTGTCCAAGTTGTCGAGGAAGGGGTTATACGCCATGCCCCGAATGTGGAGTTGACAGATCAAGACCTGATTGTTTTCARTGTACTGGAAAGGTGCGTTTTTGTGTTTATTCAAGTATTGGAGCRCATRATTGTKGYTTGCTGGAGTTGCTTTTATATATTTGAAGTTATAAATTGTCACAATAGATGGAAAASCAAACAAACTGTTGTTGATGAAAAAAATGTTTATTTGGATGATCAGAATATAATGGATATGCACATCATGACATTCAGTGGAAATAAGTCTTAATATTTTCACAATGTTTATTTCTGGTTGTTATTTCATGTTTTCCTGAAGAAAATCTGTTTCTTG---TTTTTTTTTTTCCATTTTCTTCATTGAAGAAGTTTCCTTGACTTTTTCCTACGATAGTATGTTTTTTCAGCATCAGAAAATATTAAGAAGTCAGCTCATTGGGAGGTCGATGTCCAAGTGGATCTCTTTTCTGCTAAAACTGGTGCAAATCGACTTGTTGGTGGTCTGTTCAAAGGGAAAACGCTAGTTTATTCAGACCTGACGCATGTTGTCCTGAGAATCTTGCCAAAATATCTGCCAGAAGCTGAAGAAAATGTTGTTCTGGTTTCTTCTCATATTGATACAGTTTTCTCTACGTATGTTTACTATCTCATCTTGCTTTATGTTCGCAATTTTTAATTTATGCTTTCAGTTAATTGGAGAAAATTAAAAATAAATCATTACCTACTGTATGATTTTAGTTGTGGTTACTTCAAAGTTGAGTTCTGTTGAAGAAATTGATTCTCTGAATCCAAGTTGTATTTCTAGCGCAGTTTCTAAGTTGAAGAAAACTGAGAATCTCCTCAAGAAAAACAATTCACGGTATTCCANNNNNNNNNNNNNNNNNNNNNNNNNNGCTATAGGTAGTGATCCCAGGGGAGCTGGAGATTATCTTCCTAATGGTTGTCGTTCAATCATTGACCTACCTCCAGCTCTGGTATCGGAGATCCTGCACTGCCTCGATCCAAAAGACCTAGGAGTAGTTTGTTGTGTTTCAACGCTGCTTCAGAATCTAGCATCTGATCATCATCGGTGGAAGGAATTCTACTGTGAGAGATGGGGGCTACCTTTGGCTACGATTGCTTCGCCTGATTCAGGCCTCCCAGGCGAGAAAACTTGGAAGCACTTATTCGTGGAGAGGGAGCTTCGGAGCAAGTCATTCATGGGGAGGTTTACTATAGAGCCTCTTCGTGGTCACACWGAGGCAGTTCTTGCTGTTTGTTTGCTGCAGTCTGMAAAGCTTGTSTTCACTGGGGGCTATGACTCAGTWATTCGTATATGGGACATGGTGGAAGGRTTAGCCCTTKCATCTTCACCGCCTTTAGGGTGCACCATTCGTGCCATAGCTGTAGATTCCGAGCTYTTGGTAGCTGGGGGCACTGATGCTTTCATCCAATGCTGGAAGGTAACTGAAGGGAACCCTCATCTTTTCGACATTGCAGGTTCCACCATGAATCAAAAGTTTGATTTTCGCCTCTGGGGCCATCATGGCCCTATAACTTGCCTTGGCTTGGACTCTGCTAGAATTTACAGTGGCTCATGGGATATGAGTSTTAGAGTATGGGACAGGATTAGCTTCAACTGCATCAGGACTTTGAGTCATGGAGATTGGGTGTGGGATCTCGTCCCTCATGGTTCGACAATTGCAAGCTCTGCTGGCAGGGATGTGTACATCTGGGATTCCACTAATGGAAAATTGACGGATGCGATTCATAACGCTCATGTCGGTAACACTTGTGCTCTTGCTCGAAGCTRCTTGGGTGATTTGTTGTTTACTGGTGGAGAAAATGGAGATATTCACATGTTTCAGTTAGCACACAACACTGTTGATGGTGAAATTACGCCATGTGCGACCTGGAAGCCACACGAAAATTCTGTTAATTCGCTTACATTTGAGTTCCCTTGGCTAGTTTCATGTTCAAGCGATGGAAGGCTGGCATTGATAGATGTGAGGAAGCTGCTGAAATATCTACTTTATCCAATCAAATAGATTCAGGTAAACTGGATATAGTGCGCTTACCTTACTCTTCAGGCTTAAAGTATGTGGCTTCTAAATGCGTGCAACCAATGACCCCAAAAGTGCAGGAAATTGCCTATTACTGCAGTCCAAAGATCTATTCAGACATTTAACAGTCAGTAAAAGGTGAAAGTTTGGAGCTGTGCATGCTCTTAGTGAGAGAAGAACCTAGTTGAAAGGAAAATTTGGACTTCAACATTCAGTTCTAATGGGTTTGGTGGATCTCCGTCGGATGCTTTTGCTCTCTGCCATCATTAGGCTGCTGTTGTTGATATACGGGGAATGGCAGGATGCCCACATGGAGGTCCGTTACACTGATGTTGACTACATTGTGTTCTCAGATGCAGCTGCCATGGTAGCTGCTGGAAGGTCACCATTTGAAAGATCAACTTACCGTTACTCTCCACTTCTAGCTTTCTTGCTTGTGCCCAATTCCTTCCTCCATCGATCATGGGGGAAAATCCTTTTCTCTGCATCTGGTACGTAAAACCCCAATTGGCTGTTTCTTTCTTCTGTTTTCGTCCATCATCCAATTATGCTTGTATGGTGTGGAAAATGTTTTATTTTGAATAATCTAGATATGGAATACTGCAGACTTAGACATCTTAATTGTTGTTGTCACTTTTTAGTGAATAAGTTGTCATCATCACNNNNNNNNNNNNNNNNNNNNNNNNNNNNNNNNNNNNNNTTTTTTCAGATTTGCTGGTTGGATTATTTGTTTACAGCATWTTGAAGCAGCGTGGTGTTCCTGAGAAATTCTCACTTTGGTGTGTGGCTGCTTGGCTTTTCAATCCATTTACATTCACCATCGGTACCAGAGGAAACTGTGAACCTATAGTCTGTGCAGTTGTTCTATGGATTATCTTATGTCTTATGAATGGTGTAAGCTCTAATTCYTGCACACACTGTCYCTTTTATTCTGTAAACAAAACCGNNNNNNNNNNNNNNNNNNNNNNNNNNNNNNNNNNNNNNNNNNNATTTCTATTTTTTTCTAAATAAAAAACCTTTTATGTYGACAGCTTGGCAGACAACTATATTACAAATTGCAATTGATTTAGCAAATGTTAGAACAMTGCAAAATCATTCGTCCACTTCAGGATTTACCCAATCATATATTGCCTTCCTTTTGTGCTAGTTATCAGCAATAAGAGCATTGGTCCTTCTGGAAAACCAATTCTCAGCCAGTGGGTACCAACGCACAAAATCTTACCAGAAAGGGTCTTCAATTCGGCATCACATCTACAATGCCTGGTTTTCWGTGATGGCCATATTCACAAAAGATGCTGTTTTATTTGGGTTGTTTTCTGCGTCTGTGTTTTTCACATTGACTGCTATTTTCTTCCATCTATACGGATGGGAGTTTTTGAATGAAGCCCTGATATATCATCTCACGCGCACAGATCCAAGGCATACAATTGATTGTGCAGTTCAGTATAGTCTTGCAATTTTGGAGCAATACAAATAGTGTTTAGATATTTGTAAATTCACTTTTTAACATTGTCTAAAGTGTTTGTTAGATTCAGTCTTGCTCCATGACATTTCTCTTGGCTTGTTCCTGTTTGTGCTTATCTTAAGCTGCTGCTGTTTGTAAATGCCCTTGTCATGTAGCGTTTATTTTCTGCAGAGCCTAGAGGAAAACCCACAGAAGCTATTCGGGGAGGGAGGTATTGATTCAATCTTGTCACAACAGATGTATCTATTGTACGAGGTACTATTCTTGTTATATTCTTGAATTTGCACATTAACGTTGGCTGTTCTTSGTATTTTAGTGTAAAGCAGGTGAGCTTTTATGATGATGATGTGCGATTTTGGCAACATTGGCGAAATAGATCTGCTGCTGCTGAGGGCCCATCTGCAATTAGTCAGAACTCTCCTGCTTTTCATTCTCCTACACCAAGCACTCGAGGGAGGCATTTTCTTGTTATATGTTGTGAAAACAAAGCTATATTTTTGGATTTAGTGACTATGCGTGGGCGGGATGTTCCAAAGCAAGAGCTTGACAACAAATCTCTTCTTTGGTATTTCTTTTTCTCTTGCCATTGTACTCTACTAAATGGATAATTATTTGTGTTTATCATAGACAACCAATGTAAATAATTTAGAAGTAGCATATCATGGAATATTTGGTGAGCTTAAGTGAAAACTGCAAGCTCTGTTGAAACTGTGATTGCTAATTAGCCTACATATGCAGATTTTTGGGAGGGGAAAAAGCACCATGTTATTTTGTGTGATAATATTTTTCTTTCTTCTGCAGTTTTTCTTAACATAACTTACAACTTCAGATTTTCATTTTGTTACAAGCGCTTACTTTATTCACATTAGTATGTTTAGTGGTTAGTTTTGACTDGATCTCATATTGAACATATTBTTAAATGCCTCGCAGGTTTACTGCATGGTCGCTCATCCATTGCAACCACACCTTGTTGTAACTGGAACCAATATTGGTGTTATTCTTTGTGAGCTTGATGCAAGATCTCTTCCCGCTGTTGCTCCTCTACCATCACCTTCAGGAAGCAGAGAACACTCTGCAGTATATATAGTTGAAAGAGAGCTCAAAATACTGAATTTTCAGCTTTCCAATACCGCTAATCCTTCCCTTGGAAGTACTGGTTCCATATCTGAAACAGGGAGATCTAGGGCAGAGTCAACTGAGCCACTTGTTGTTAAGCAGACCAAGAAGCATATCAGCACACCTGCACCTCATGATTCATACTCAATTCTGTCTGTAAGCAGTTCTGGAAAGTTAGTCACTCACCATGAATCTAATCTGCTTGCTCTAGACTTTGATAACTTTTAACTGTTATACGTTGCTAAACACCATTTTTGCATTATAATCTCTTGATGACTTCCGTATAGTATACTGTACAAAATAAACTTTTTAAGTTCATTTGCAAACATTTTTCTTAATGACTATCGGCAATATCTTTAAGTTGTTTGTGATGGCAGTTCTTCTTTTGCTCCATCTGATGATTTGAAGCAGTCAGGCGCTGAAGCAGCACCTCAGAATTTTCAATTATACAGGTAGAAAATCAATAAGACAATGATCATTATTATTTTAATTTTTATTTTTTTAGTTTACCCTTATAAAACATTCACCTTCAGCCACCATTGGCGTCAGCCTATGAACATTGAAATATTTGTCTGATTATCTTTAAATGTAAACTATGCAGCTGGGAAACTTTTCAATCTGTGAGCGGTCTACTCTCACAACCAGAATGGTCAGCCTGGGATCAAACGGTTGAGTATTGTGCTTTTGCATACCAGCAATACATTGTTATATCTTCTTTGCGTCCTCAGTATAGGTATCTTGGAGATGTTGCAATTCCAGCTGCCACTGGTGCTGTCTGGCATCGTAGGCAGCTGTTTGTTGCCACACCAACAACCATCGAGTATGTATTCCATTCATCCCATGCATTTTTCTTAAAATTTTGTTTATAATTTAATAATGTAATTAGTGAAATTTAGTTGTGGATAAAAAGTAAAAGAAAGAGAAAATTGTGAGTGCCATGGATGAGAGTTCTGAATAACATACCTGGGGCCAATGTGGAGTATGCATTGGCATGCTAACTAATATCTGCTGTAACAGTACTWATGCAGGGCAAGTCGGCTTGGTCGGGAGCATCATGATGATTTGGCTCAATTCATGCTTGGAATGGGCTATGCAACTGAAGCTCTTCATTTACCAGGGATATCTAAAAGGTAATAAGTGAATATAAGTATTGTTATCTGTTAGCACATGCCACTTAGTTTACTTAGGTATCGATAGAATTCAAATTTTTACATATAAATGAGATTTTTTTCCCCAAAATGTCAGGTTAGAGTTTGACTTGGCTATGCAAAGTAATGACTTGAAAAGAGCACTGCAATGCTTATTAACAATGAGCAATAGTAGAGATGTCGGTCAAGAGAATGCCACCACAGATATAACAGAGATTCTAAATCTGACGGCTGCTAAGAAGGAAAATCTTGTGGATGCTGTTCAAGGAATTGTTAAGTTTGCAAAGGAATTCATGGATCTCATCGATGCTGCAGATGCTACTGGACAAGCAGATGTTGCCAGGGAAGCTCTCAARAGACTAGCTGCTGCAGGATCTGTCAAGGGTGCTTTGCATGGGCAAGTATTGAGGGGTGTGGCATTGAGGCTTGCGAATCACGGCGAGCTTACACGACTGTCGGTATGCTAATAATATTTTCTTTTATTTGTTTTCCATCATTCATGTATGAAATAATAGGCTTGCCATCATTGTCATCATCATAATTGTTGTCAATATCACCACTTCCCTTCAACTATTATGGTCGAGTCTATTCCTCTGCCATTTTTTCTAAGAAAAACTTTATTTGACA-----TAGTTCAGATAGGTCCTTTTAAGCACCTTTTAAACATTTTTGCTTGGTCATTCTTTGTTGTAAATGCCTAAAGTTTCTCAATGTAATTTACATTAAACCTTTTAATTTCTGTTAATGGAAAAAATATCGTATTAACTTTTATATTACATGGAAGAAAACATTTAATCGATTTGTGCCTTTGCAAAGCTACTGAACTTTTATGAGATTGGTGGAAAAACTCGGTGACTTGGCTGCAATGCATCACCATTCTCTACTTTCCTTAAACTTTTT----------ACCTCTCCCCACTACGAACTACATTTTTTATCAGAACAACTTACCCATGCTATTTCATTAATGGACCTTACAGATCTTGGATCCAATACTACCAGGACAAGAGCTCCCATTGCCACTGCACTTGGCTGAGTCTGGGCGAATACGATGGCATCCGGTCGGCACAAATTACTTGTGGAGTGAAGCGCAATCGCTGCCAAACATTCTCTCACAAGAAAATAGGTTTGGGTTCAGATCATTTGTGTGTTATCCTGCACATCCAACTAGTGATCCTTTTCGCTGCTGCATATCAATCCAAGATTTTAGCTTGGCTTCATC--------------AAAAGAATGCATGAAGCTGCTCCGCCTAAGAAACATATTATACACCGTGTGAAACTTATAACGCCTTTGTTACTGAAAAATTATCTTCCTGTAAACTTATCATTAATGTTAGAATCTGGTGGAATTACACATTCTCTTACAATTTCCGAGGTTTGTTACAATTTAGCGTTACAAAAGCTCACTTGCTCAGTACTTCCAAATCTTAACCACCTTACAGGGCCTCACCGGACTTCTTCAGTCTCCAATCAGAGGCGCCGAGAAGCATGGCCTTCCCGGCGTTCTCTCAGGTATCGCATTGGGGACTGCTGGACTCGTGGCAAGACCAATGGCTAGCATTCTCGAAGCGACGACAAAAACTGCACAGAGCATCAGAAATAGAAGCAGTCCTCACCTATCCAGCCGGCGCCGCGCACGCCTTCCCAGGCCTCTGGCTAGGGAGCTTCCCCTGTCGCCCTACTCGTGGGAGGAAGCGATCGGCGTCTCCGCGCTTCAACAAGCAGATCTGGGTAGGCTTAAGGATGAGGTGTATGTCACATGCAAGGCACTTAGAAGGGCAGGTGGGTTCATAGTCATGAGTGAGAAGCTGGTGCTGGTCTTGTCGAGCCCGAGCTTGGTGGGTTTCGGCTCGTCGAATTTTGCGGGTGTTCCTGCTAACCCAACCTGGGTTGTGGAGATGGAGATGAGTTTGGAGAGTGTGGTTCACGTAGATAGAGCAGATGATGTTGTGAATATTGTTGGAAACAATTTCGGTTAGGTTTTCCGGAACTTATTAAATTGATTTGGAAATATATTTGTTTGCCATTGTCCATCTCTTGGCTTCATTCTTAGCTAATACCGATAASCTTTTTAGATGTTCRAAAATGGCATCTGATCGTCTTCTGCAAACTTTACAGTTCCTGCTGTTGAAAGAGTTGTCTACAGCACATGTTCTATCTATCAAGCTGAAAATGAAGATGTCGTTAAATCTGTTCTTCCATTAGCCACCTCACTTGGCTTCGATTTGGCAACTCCTTTCCCTCAGTGGCCTCTACGTGGCCTCCCCRTCTTTGATGGYGGTAAGTGATTCTACAAACAAACGCGCCATGATTCTCTGATAGCTCCTTGTTATTGTGATTAAAAATAACCATCAATACTTGGGAAACTTTTTAAGTTGCCTAATATCATACGTTTGTTATTATTTTGCTGTTTTTTGTAATTTTTATGATTAGATTCGGATCAAATTAGCATATTTCCTTCTCTTTAATCCTTTTAACTTTTGGTTGTTCTCACAGATTAAAGAGGTCCGGGATTTTGCAGGCCAGGAGATTGAAGTGAAGAAGCTCGTCGATGCCAACTCAAGGGAGGCAGTTGAAAAGGCCAAGAGTGCTGGTGCCCAGCCTTCAGCTCTTGACACAATTCTTGATCAGATTAAGAAGAAGCAGAAGCTTAGTGTCCTTGACAAGACCAAGAAAGATTGGGGTGAGTACAAGGAAGAGCACAAGGGGCTCGAAGATGAGCTCGACGCCTACAAGAAGAGCTCGAATCAGTATCTAGACAAGGTTTCCTTTCTACAGAGGACTGATCTTCGCGAATTTGAGCGCGAGCGAGATGCTAGGCTGGCCGTGCAGGCGAAGAGAAAGCCAGCAGATATGAGAGAGTAGAACTTTTAGCCTCTGGTCAGAACCGGTTCCTGATCTTGTCTTGCCATAACCAGGAGATGATTTTGATTAGCTGGATTAATATATTGGTCATTCCTCAATATCTAGATCTCTCCATTGATTGAGTTCTTGTTGATCTAGTCTTAGTTTTTAGATTTTGTATTAGAAAGAATTGTTGATAGTTATCTTCTATCTTATTTTGTTGTGTTAAATCAACCTCATAATATTATGCA-TTATATTTTCTTGTTTCTATTTCAGCCACCTATCTCTTTAGAAGGACCGGTTTACAATAGCTTTCAGGTTGATTCATTCAAATTGTTGGAACTCCTTGGGCCTGAAAAGGTAGATCCAGCTGACGTGAAGCTAATTAAGGAAAACCTTTTTGGCTATTCAACTTTTTGGGTGACCAGGGAGGAGTCATTTGGTGATCTTAATGAAGGAATTCTTTTTCTCGGGAATCTACGGGGAAAGAGGGAAGATGTTTTCGCTAAACTTCAACATAAACTCCATGAAGTCGCTCGAGATAAATATAATCTATTTATGGTGGAGGAACCCAATTCAGAAGGACCARACCCACAGGGTGGACCACGTGTAAGTTTTGGATTGTTGCGAAAAGAAGTTTCTGAACCAGGACGAACCACTCTATGGCAATACGTCATTGCTCTCCTCCTTTTTGTCCTTACTATTGGTTCTTGTGTAGAGCTTGGAATTGCATCTCAGGTATTCATTTTTTTTGTAACA-------------------------------------------------------------------------------------------------------------------------------------------------AAATGCTTATTGAACAGTCTGTAAATCTTCTCCACTCACTCCTTCCTCTTCCACAGAGAGCACCAGAGAAGCCTTGCTTGAATGATGTTTCAGAGGTAGGAAAATGGAGGCAAGCAGCTTTGATAGCGGCCATTTCTCTTGTTGTTTTTACTCTTCTTCCAGTGTGGGATGAGCTTGCTGAGGAGTTGGGGATAGGGCTTATGACTGATTTTTGAATTCAAACTTGCTGAGATTTGGGCTCTGATGGAAATTCATTTTTGTATNNNNNNNNNNNNNNNNNNNNNNNTTAGTTGTGATGCAATTTTACATCAAAAAAAATGTTGAAATAATTGATGAGTTTTTTGAATATTTCAATGTGATTGTCTTAATTTGTGGATTTTAARTTAAAATAAACACTGAACATTATTGATCCCAAACATGCCCCAAGCTCTTCAACCTTTTTTTCATGTCTTCAACTCAAAWTCTCAGCCTCCAAAGAGAACCTTAGGAGGTGAAAGTTGAGCTCGTAACTCCTCAACGATTATTTGTTTCAGATGGTTCGTGTGCTTGTTGCCACAGCCATAAGAGAGGCGGCGGCAGGTGCTGATGCTGATGCTTTGGTCAATCTGATGAATGCGACATGCAGACGTGCCACAGCTCCGCCGGCTCCTCCCCATGGCCTTTGTCTTGTGGATGTCGGATATRGGGATTTTAACCATCAGAATTCCTTAATACTGTGATCGACGGTGAGTATCTTGCTTTACTAAGGGTTTTACTTTCAAATTTTGTTTATATTTATTTTTTATTTTAAGTGACTAAAAGTCACTTGACTACTTATTTGGTATCAGGAGAACAATTTGGCTATTTAGCCANNNNNNNNNNNNNNNNNNNNNNNNAACTAACTCTACTTGTCAGATTGTGCCAGGCTTCAGGATACGCATTATACCTGTTATGGGAACCATCCCTGCAATTTTTGGGCAAGTGATGGCATCCTATGTTATGACCCAGCTTGCTGGACTGCATGTTCATACTGAACCAGTTGTAAATCTGGACCTGAATCACTACAGGATTCTTCATCAACGCCTCATTGAGCATGAAGAACTATTATATGGTTCAGCTGAGGAGGTCTTGGTATGTAAATTTTCATCAACTTTTGCTTTTTATCGCATAACTTTCACATTTGATGATAGTGCTCCAGCTTTGCAAATTTTTTTCATCTTTTTTATTGGTGAAACTTTTTACTACTTCGTAGAGATGACCGTGTGAAATATTAATCTGAACTGATATAGTTGGTTCGAAGGTTTGAAKTTTGATCATAATTTTTTATATGCAGATCATTAAGAAGCCAGCAGAGGATGTAGGGGCTCTGGATGCATTCATCTCCATTGTGACAGGGCCACCGGGGCCGAATCCGGTCTCATTGATGCCGAAAGTAACTGTTCCTGTTCTTCTTCTGTGGGGCGATCGAGATCCCTTTACTCCTATTGATGGTCCAGTGGGGAAATATTTTTCTTCTCTTCCTTCTCAGCTCTCTAATGTCAGCCTCTGCTTGTTGGAAGGAGTTGGCCATTGCCCTCATGATGACAGGCCACACCTGGTTCATGAAAACCTGCTTCCATGGTTGGCTGCTCTTCCTGCCATTTGACCTCCTTCTGTTGAGGCACATCTGTT--------------GAACATTGGCGGCGCTGATGGAGAACCCACAAGGCCTTCAAGGCGTCGATGAAACCGACGAGCACAGGGAGAAGAGGAGTCAACTATGGSCGACCGTGAAACCCGCCCATTTCGCCGTAAAGATCGGATCGAAATCTCCATGGGGGATCATGCGGTTCATGATAACTGGTTTATTCATCGGTCTCTTCGGAATGTTCGCCTTCGGCCGAAAGCTTCTGCTCAAGTTCCCTGGCTTCTTCTCCCTTGGTTGGTTCAGCAAGAGAGGGCCAACGGAAGAGGAAGTCAATAGTGCCGCCTTCAAGATGTGGTTTGTGGGACAAGGGTACAGCGATGTTAGGGTTGCAGCGGAGGGGAAAACGGAGCCTGATACTGAGATAATCACAAGAGTTTCAGGCCCTGAGATTGGGTATTTGACCACCCCCATCATTCTGATTCAGTGTGCCTTCATTGTGTTGAGCCGACGGCACGACTTGCCGGCTGGAGGAGTATATCCGCCGGGAATCGTCTTCGGCGCGACGGATCTGCGAGAACGGCTGCAAGCCAATGGGGTACTTTTCGACTTCATATCGAAGCGAGCTTTGCGACGGTGAGTTCGATTTTGTTTGCTTTCGGGKTTTCCGGYGATCTTTAAGAGTCGTGCTTCATTGCCAAAGATGGGATCACCGGCGAGCCACCTCATACAGCTGATCATCCTCCGGCGATCCCTTCTCTACTCCGCCGTACGTCGCCTTTCCTCGAATGCTGTCACCGCTTCCTCGGATAATTGTCCTCCAACCTCCTGCAAATCACCAACGGAGACTTCTAAAAACGACGATACGATATACGTGAAGCGGCCGAAGGCATCGTTGTCGTCGTCTTCAATGACACGCGACGAGATCTCCGTGACGATGCCGATGACGTTTATGACGGGATCGGTAGTGGGGAAGCGCTTCTACAAGGAGGCGACCACCCGGATGGCCGACGATGGCAACGGTTGGACGGTGATGCTCGACTACCGTACCCTCAAAACTCCTTCCAAGCGACCGCTTAAGCTTCCAAATCTCGCCCTAGCAAAGGCCATTGCTGCCGAGTGGGAGTACCAGGTCTGTTCTCTCTTTATTCCTTTAAATTTTCTTGATGGTTGGTTGATTGTGTGCGTCGCTGATTCATCTTC--------------------TCTGCCTGACCTGGGAGCCTAAAAGAAGAACTAACTTGGGTAGTTTTATGTATTAGTTGATTTTTTTTAGTGCTGGAGGCAATAAGATGGCATTCCTTGAAGGAGTATTCGGGATTTGAATATCCTGATTTAAATGCCCAATTATTAAAGGCCATAGTAATATTTTTACTGTGTGTAATGA--------------------AAATATTAAAATTTAGATGTTTGATATGCAAATATATAAGAATTGTGAGAAATGTATGTAAATTTCCCCATACTTTCCCTGTCCTGCAGCGTTAGATTCTTGACAGGTCACTCAAGAAACGGTGGCACTGATCCCTTGTATGTGGCGGAAAATGCTGCTGATCCTGAATCAACTTTGGTCATCTACATGGGCTTGTCTACTCTTCCTGGCCTTGCCTCAAAGTTGATGAAGCACGGCCTGTCACCGAAGACTCCAGCTGTTGCTGTGGAGCGCGGGACGACGCCTCAACAACAAACYGTAACCACACTTTCTCTGAAACTTACCTAAACCATTTGCTGAGCTGTCGTACTCTCCTCCGGCCTCCCCATCCACTCCCTCGTCGCATCCCTCCTTCTACTCCACCACCCCTCCCAAGGCTCGCTCCTCATCCTCTCCGCCTCCGACTCCCAGAAATCCTCCATCTCGCGCTCCCYCCTTTCCCTCATCCAMAACCCTAACCCTAACCCTATTACCCCCACCGACATCCCCGGCGACGTTCCCTCCCACCACCGCACCGCTCTCTACAACAGCGGCGCCTCCTACTTCGTCACGCCTCGCATCCTCATTGCCGACCTCCTCTCCTCCCGCGTCCCSCCCTCCTCCATTGCTGGTCTCCTCATCCTCAATGCTCACCGCCTCACCGATACCTCCACGGAGGCCTTCATCGCCCGCATCCTGCGATCTCTTTCCCGCACCGCTTATGTTCGCGCACTCACCGATCGCCCTCACTCCATGGTCTCCGGGTTCGCTAAGGCCGAACGAATCATGAAGTCCTTGTATGTGAGGCGGCTCCATCTATGGCCGCGCTTCCATGTTCTTGTCTCCGGTGATCTCGAACAGAATCCWYCTGATGTGGTGGATATCAGGGTGCCAATGACGCCTGCRATGAGGGGGATTCAACAGGCTGTGTTGGAGACCATGGATGCTTGTCTCAAGGAGCTTAGAAGGACTAATAAGGTGGATGTTGATGATCTTACTGTGGAGAATGGGCTGTTCAAGTCATTTGATGAGGTAGTGAGGAGGCARCTTGATCCCATATGGCATACACTTGGGAAAAAAACCAAGCAGCTGGTCGGTGATTTAAGAACACTGAGGAAATTGTTGGATTATCTTGTTAGGTATCTTCTTTTTCTGATAAHGCAGCTGAAAAWTGGTTTMTTTCATTGGGGTAGACATGATTGCTAGTTGATATAGAGTGATACTTATCATACCCATTTATCTTATGCCAATGACAKATATATAAGTCATGTACCGTCCTTGATCATTCTTTAATGCATTTTTGATAGACTTAAAAATAAATTTAAAATATGGGTAAAATAGCTTAGGGATCAATTTCAGTTAAGTTCTTATTATTATTTTTCTTAAAATCTGGCTCCACTTAAGGTCATTGTGGATATGAGGGAGTTCATGAGCAGCCTTCCAAATGTTCTTCACCAAAAGGGCATGAAAATCATACCTGTTACTCTGGAAGTCGGTGATTACGTCCTTTCGCCCTTTATTTGTGTTGAAAGGAAGAGTATTGGTGATTTGTATCAAAGTTTTTCGTCCGGCCGGCTGTATAATCAGGTCGAAACAATGATTCGCTACTACAAAATACCTGTTCTTCTAATTGAATTTTCACAGGATAGAAGCTTTTCTTTTCAGGTATAGGCAGTGAGACTCTTCTGTATCACATCATGTTTATTACCTGCTGTTTATGATTTGGCCTTTTGAGACACTGACTAGTTACTGTTTATTGTTCTAGTGATCTTGGCGATGATGTTTCGATCGCAACTTTTGCAGCACCACAAGTTTCATGATTGAAATTATGGATTTATCTTTCTCTTGTGTGAGAAACAACTAAAAATTCAATGATTGGTTACGCTTTTGGTTCACATAATTAAACTCTGGATATCTTGGTGTAATTTGCATTACTAATTCATCATGTATTTAATGCAGAGAAGTGGAGTGTTCTTCATAAGTGGCGATGTTCATTTTGCGGAGATTACACGTTATGACTGTGGTTGCGAATATCCTTTATACGACATCACCTCAAGTGGTCTAACTCAAGCTGTTGAGAGGACTGTGCCTCCACCCTTGGATTATCTTTTGAGGTTAGCGGCCTGGTTGACGCCAACAACTATGAGAGTATATTCTCCAACATGCCAATATAAATCTTGCACGTATGGTATGCCAATTTATTACCAAATCACCTGACTTCTCTCAATGCATCACATAGTTTTATTGCACATTTGTTGGCATGTTTGGAAAATTTCCCATCCTAGACCTATTTGGTTTTTCTCATGGATAGAAGATGAGCAGATACACGAGCGCTTAAACTTTTAGATGCCTATTTATTGATAAAACAGGTATGGATGCAAGATCCTACAGGCTCAGCTGCCTGAAAGAAAGCAATATCTTCGAAGTGGACTTTGCCGATCTACTGCAGATAAAAGCGTCTCTCATAAAGGAAGCAATGGGCTCTACCGAGCAGCAGAAGAAGGCGATGACGGCGAAGTCTGTGACCGCTGTGGCTGCTGATATCAGAGACGGAGACTGGCTCGAGAAGCTACAGATCTGCGGGTTTTCGCCGGAGAAGAGCACGGTGTGGGTGCTGGAAGGCATACTCTACTACCTCCCTCACCTTAACGCCATGAAAGTGCTKCAGACCATCGCGGCCACCAGATCGCCGGAAAACACCATCCTTCTCGCCGATTTCATGAATGAATCCTCCGCCTCCCTCTCAAGTTCTACTTACCACTTCTTCAGCGATTGGCCGGATCAGATGCTGGAAGATCTGGGATTTCTCAATGTCAAGCTTTCTCAGATCGGCGATCCTGAAACAAATTGATAACAATGAATGGGGATTCTGCAATATCTAGCAGCACAATTTACTTCTTTTGAAGGATTGAATTTATCACCATTTTTTACTAAACACAGGTTGGAGTTACACCTGAAGGAATAGAGGTTCCACGCAGTCTCATAGATGCGTCTTTGCAACAAAAGATAACGATGATGCCGCTTGATTYCCAGCCATCCATTCCTACCACAAAAGATCCTAAATGGCGTTATATGTGGAGAGTTGGTCCTCGCCCAAAAAGCACTCGCTTCAAGGTCATAAGCAGTTCCACTGGTGCTCATCTAGCTTCTTCAAGCAAGATTATTGATTCAGATTCATGTGATGCATAATTCCCCTCCATGCAGGAACTAAATGCAGAGCCTGTAATACCTGAAGGATTCCCTGAATGGAGAGAAACCATGGATTCATGGGGTTCCAAAATGATATCTGCTATCGAGGTGGTCGATATGTGCTTTCCTCTCCCCTCTCTTCCACTATCCACTCCTCTCAGCACAACCACCACCGTCAACGCTTTCGTTTCCCTTGCTCAGTTTTTTCCTCCACCATTCCAGTGGACCTTCCCACCCTCGAGCCGGAAGATAGCAACTTGGACTCTGACGCACAGAAAGCCCTCCTCAGAGGAGGTGAGCAGGTCACCTCTGTGCTCGAGGAAATTATCAAACTGGTATTTTATGGATAGCCCTAGTATTCACTTGCTTATTTGTAAATGACTCGTTTGGGTGTCATCGATTTCCTATTTTTTGTTTTTCACGTGTTTATTTATAANNNNNNNNNNNNNNNNNNNNNNNNNNNCTTCATTTCTGGCGTTTTGCAGCTTGAGGACATGGAAATGGATGAAGCTTCGGAGGCAGTGGCATTGGAAATCGCAGCACAAGGTGTTATAGGGAAGAGGGTTGATGAGATGGAGTCGGGATTCATTATGGCTCTTGATTATATGATACAACTTGCTGAGAAGGATAATGATGACAAGGTTACTGAAGGAATA-TTTAGTCTGGTTCTTTATACTAAAATGATTCTACTTTGCTAGTTAGTCCGGTTGCTTGCTGTCACACCTAATTATTTCGATTTATTGAAAAAAATTCTCCTGGGGAATCTTCTAAAACAGCAATG-GTCCATAGAAACTATTTGGATTATCTGCCAAAAAAGATGATCTTTTTTTCTCCTGTAAGAATAGCAGACTGAATATTTTAACTTGCTTTTTCTTGG-TGCATTCATGTTGTTGAACTATTGTGTGTTCAGCGCAAATCTCTTCTGGAGGTTATCAAGCAAACAGTTTTGGATCATCTTACCAAAAAGTCTCCACCCCATGTGAGTTATCATCCTTAAAACTTCATTAATAAACTGCAAACTGATTGATAAAATAATGAGAGTTTTGAATTGATATTTACTTCCATCTATGGTGACGCAATCTACTTCTCACAACTTTGGAACAGGTTCAAGTGATTGGATTGCTTTGTCGAACTCCTCTTAAGGAAAGCAGACATGAATTATTACGCCGAGTAGCTGGTGGTGGTGGTGTCTTCAAAGGGGAGAATGACCTAAAAGTACAACTACCAGGAGCAAATCTGAATGATATAGCTAACCAGGCTGATGATCTGCTGGAGGTAA---------------------------------------------------------------------------------------------------------------------------------------------------------------------GCCCGGCTAAAGGCCCAAAGGTAGCTCCA--TAACAAAACAAAGCAAGCAAAGAATTTGTTCCCTCTTCACTATCTCNNNNNNNNNNNNNNNNCCTCATGAGATCCTGCTTTAATTAATCAACTTAATTTCCCCACCTCTCCATTGATCAATCTAAACTAATTAATCTCATGGCCGCGTCTTCACCGGCGACGCCATTCACACCAACAACACTCCTHCTCCTCCTCCTCCTCNNNNNNNNNNNNNNNNNNNNNNNNNNGTCATCTCCCACCTGCAGATCATACTGCGGAAACATAACCATCGACTACCCCTTCGGCATCCACGCCGGCTGCGGCCACCCTATCTTCCGCCAACTCCTCTTCTGCATCAACAACCTTCTCCTCCTCCACGTCCCCTCCGGCTCCTACCGCGTCCTCTCCATCGACTACGCCTTCCATCGCCTAACCCTAAACGACCCCACAATGTCCGACTGCTATTCCCTCGCCCCCAATTCCTTCCCGGGCCACGGCTTCATCTCCAATCCCTGGCGCTCCCAATTCCTCCGCCCCGCCCCCGACAACGTATTCTTCCTACTCGGCTGCCGCCGCGATTCCCCTCTCTTCCAACTCGGCTTTCCCGGCGGCGGAGCCGGTCTCCGGCGCGTTTGCCGGAATGTATCAGGAATGGGGTGCGAAGACTACTACCGATGTCCCGCGTGGGACGCGGGGGGCAGATCGTGGCCGTGGGCGCGGGCGGCGGACTCGGCGTATGGTGCGGCGTCGAGCCCGCCGGAGTGTTGCTCGGTGGCGGCTGGGGTTATTGGGGAGGTGAATTTGACGCGGCTGCGGTGTGCCGCGTATAGTAGTGCTTATAGCCTTGCGCCGGTGCGGCCGAGGGAGCACGTCTTGTGGAAGTTAACATCATTTATGCTTTTGCAGAGATTTCGTTACACTTGTTTCAAC-TTTGCGTTGTATATTATCATTGGTAAAATTTTGCAGGTTAAATTAAATGCCATGTTTTGGTCTAAACCTGGCTCATTGGCTCTGCCTCTTGGTTCTCCTTTGAGAATAGAAGAACCTCAGTATGAGGGCCTTCGACTCATGATGCTCAAGCTATTACTGTTTTATAGTAAGCAGAGCAGGTCAATTAGAGGAGCAAATGCTGTCTATAGGAGGATCATTTCTCAGGTTGATAAGCCTGCTATCTATGATGGTATACTTCTTTTGCTATCAGCTGATTACATAATCGTTACACTTGAAACTTTGTCTGTTTTTCACGCTTGTATTTAATGTAAATTTCGTTGCTTCAAAACAATGGAGATTTATTTCATCTGATTACTTAACTCATATTGCTTTCCTGTTCATGAACTACTCTAGCTCCAAGGTGGTCACTCAATGGT-----------------------------------------------AAAAAATGCTAAGAATCAAGATTACATTGTTCTGATGGATGCTGTTTTTATCGTTCTAAAATTTTGAGGCTTATTGCTGTATTAAATCATAGTTTTATTATAATATTTTCTAATTACTATATTGAGCTTTTATCATGGTTGCATGTATATAATTTTTCAGTATTTAACCTGGAGAACACGTTCAAAACTACTTTTTCTCTACTGGTGCTTCATATGTGGCTATTTCTACGTCGTTTGAAGGAAGAGGGAAAGGAAGGTGCTGAATTTGGCCAATATTTATATGAGATCTACAACCATGATTTAGAAATGAGAGTTTCTAAGGCAGGGGTAAGAAAAATTTGAGTACTTCATATTAATTTCAAATAGTT----GCTACCAAGTTGCTTGAACAGGTTCTATCTGATTATTTGTTTGAAGATTGATGTTTTCAAAGAAAATATGCATGTTCTGGTTACCATTATTTAGTTTTTGGAACGCACAAAACTTCTTATACTGGAGATATTTAATTTGAGAAAATCAAAGTAGTCTAGAAGGGGGAAGAACCACACGGATGCTCACATGGCCCACTTATATCCTACCGAAGAAGATGAAGCGTAGAACAAAGCTGAAGTTCATTATTGACCGGTCAATAAGCTATGAGCAACGACYCATCCGCCGCCATGGCGGCGCAAATCTGCGACCAGATCCGGTCCGTCTTCGCCCCTCCTGCTCCAACTTCCGCCGCCGCCGCCTTTTCCCTCCTTCCACCGCCCCTCCATGTACTCGTCGGGGAGATCGCCCGCGCGGCGACCGCATCCAAGAAAGTGTTCGTCCATGGCGTCGGCCGAGAGGGGCTGATGCTCAAGGCGCTCTGTATGCGTCTCTTCCATCTCGGCCTCTCTTCCCACGCCGTCGGTGACGTCACCACCCCTCCCATCTCCGCCGGCGATCTCCTCATAGCCTCCGCCGGTCCCGGCGCTTTCTCCACCGTCGATGCCATCTGCBGCGTCTCCAAGTCCGCCGGGGCTAGGGTTCTGTTGATCACCGCTCGGCCGGGATCTGGAAGCGAGGCATCSCTATCGGCCGATCAAGTCGCCTACCTTCCGGGGCAAACGATGGCGGACGATGAGGCGGAAGGCTCCGGCGCTTCGCCGGAGTTGAGTTTGCCGATGGGGAGTGTGTACGAAGGAGCGATGTTCGTGCTGTTTGAGATGGTGGTGGTGAAGCTGGCAGAGAAGCTCGGCCGGACGCCGGCGGAGCTCCGGTCGCGCCATACCAACTTGGAATAGTGATGCGCGGTGCCGCCCGCCAGGTGTTCGTGTTATGTGCGCAAACAGAATTAGCTTCGACGGGGYGGTCTGCCTATGGCAATATTAGAGGTTGGGGGTGTTATTTGGTAATGTGTTGCTATCTTCTCTTTTTTCAAAATAAAAA------------------------------------TCAGATCTTTGAGGGAGAAAGGAACTTCGTGGCATCCATAATGGAATCATCCGATATGCTATATGCAGCTGCAGCWAGTCTTGACTTGAACTTACAGTTGTTCTGTTCACATGCGCCTGAAACTACTGATGATATTATTCTGAACTGTATCAGGACGACAAGCACAAAAGATGGAGGTCTTTACTCAGCAATGCCTGAATCAGAATGTATYGCGGAATCTTTTCTTACAAGGTTTCCTTCTATAAATCCACTCTCDKCGCATGCAATACTTTCCTCHGGCGGCATGCTTGTCGAGTTTTTCCAATGGTCGCCTGAACGCAGAATTCAGGCGATTGGAAAGTATAAGGTGCMMGMAGAAAGCATYTCTCTTTTCAATGCTTTGTGCAGATATGGGGAGTTGGGAGAATCCAAATCTGTAATGACAGATTGCTCGTCCGTTGATTCRGATAATAGTAGCGGCAYGCTACAATCCAAAAGAAAAAGGCAGAAATATGCGATGAATTATGGMAAACCTCGCATTCCGGTGGATGATTCCTTTCATGTTGAACCAAGTCAATTGAACCATAGCACCAGTGTGATGCCTCAACCATCCCATCCCTACCACTCAAAGAATTTCAAGTTTCATGATGYACCAGAAAAGGTTCAGTTTTTYAGCAATGCGAATATTTTGGAAAGAAAACATGAGTCAAACTATTCTAAGATGAGCAATATTGCCATTTTTCTCCATTTTAAGCATAATCGAGATTCACCAGCTGATCTATGTCTGCTAACTAGGCTGGAGTCCAAATAGCCGATCCTGCAACTGCAGTTTTCAATGGACAAGAGGTGGAGGTTTGGCCAAGAATCACATGGAAACCAAAATGGGCTCTGATATTTTCGGATGTGAAGAGGAAAGTAAAAAAAACTTGTTCTATTTCCCAGAGATCCACCATGGCCATTAATGGACAACATATTTATCTTGAGGACCTATCATTGGATGGAGCAATTCTGATCAATGCTGTTGATGAAGCTGAGGTGCGTAATGTTCTCTTTAATACACTTGGAACGCGCGTTTGATGCTCACTGATAAATTCTTCTCGTAGCACCTCTAGCGCCATTACCCAACACANNNNNNNNNNNNNNNNNNNCCTCCACTGTTGCTGTGGAACAACACTAGAGAGGGCATGTCGCACGGCGAAGACGGCGGCTGCGTGGTCGTCACTACAAACAGTTCACCGGAATGGCAGGAAGATCTCGAGTACATGACCGGATTCGGAAACCATTTTTCATCCGAGGCGCTTCCTGGTGCTTTGCCTGAGGAACAGAACAACCCCCTTTTATGCCCCTTCGGCCTTTACGCTGAGCAGATCTCCGGCACGGCCTTCACTTCCCCACGCCGCTTAAATCAGAGGAGGTTAACTCGTTGCTCACTCTTCGCCTCCTATCTTCCGTGTCGCCCTTTATGATGAGTTATTGATGCTTCTTCCTGATAAGAGTTTGGATCAAGTGGCTAATTGGCTTATCAATATCTAGTGGGATTTGCTATCCTTTGCAGAAGTCGTTAAATTGCTTCCTTCTTTAGGATCATATCCATTTGATTACTTTATTCTTGACGATTCTTCAGCTTACAACCATTTGATTTACTATTTTCGATTGTTTTTATTGGTTTGCTTACATCAGGGACGGAAGCCTATAAGAAAAGACAGCTGAAAAAAATTGCTTAGGTGTTCTAGGTATATTTAGCGGAGGGTAAAAGATACATAAAGTGTGAAACTTTCTTGTCTACTGTATGTCGTTCCCAATACACAGTTTCTCTATTAGATTACACCAATCTTTTTCCTTATCCAATTTTTGTTATTCTTATCATGTCCAGGATTGTGGATTACAACTGAATGTGGAAGGTTGCAAGTCTCTCCGGGTGAAATAATTGTTATTCCACAGGGGTTCCGATTCTCTGTGGGCTTGCCTGATGGTCCATCACGTGGTTATATTGCTGAAGTTTTTGGAACTCACTTTCAACTTCCTGATCTTGGACCTATTGGTACAGCCTTTTATAAGGTTATGTTAAATTTCTCCACCTTTTCCGGTTCCCTTCAGAGTTAAATATTCATCTAAATGCTATTTAGGTGCTAACGGCCTAGCTTCTCCAAGGGATTTTTACGTTCCCAAAGCTTGGTATGAAGATGATGCTCATCTTGGTTACACAATTGTCCAGAAGTTTGGTGGAGATCTGTTCACTGCGAAACAAGATTTTTCTCCATTTAATGTGGTTGCTTGGCATGGAAATTATGTGCCATATAAGGTATTAGTTATGTTT------TTTGTCCGTTCAATACAGTTTTGTTTGATCATGGTGATCCTTCGATTAACACAGGTAGCTTACTCCAAGTTGACTTCTTTATAGTTGGCTAAGTTGAATTAAAATTCTCCTAAAACGGGCTAAAAGCAAAGAGAGAGAATTAACACAAAGAAGAATATAATGATAGTAACCAACTTCTAAAATTTTTCTTATTATTGCTTGAATTTCTACTACATCCATCTTCTGAATGCAGTGCTGACAGCTCCAACTGATAAGCCTGGCGTTGCTTTACTTGATTTTGTCGTCTTCCCTCCCCGTTGGGTAGCTGCTGAGCACACATTTTGCCCTCCATACTATCATCGCAATTGCATGAGCGAATTTATGGGCTTGATATATGGCAGATATGAGGTAAATGCCTCTCTTACCTGCCATAATTAATCCTCTTTATGTATTTATACCATACAATATCTAGTACATAAAAACACAAGTTAATTGGCTTTGTATTTCATTCAATATATGAATTGAGAATTTTAGATGTTTACTGGAGGTTATATTCAGGCATCTGCTTTAGCCTTTTTTTCAACAAATGAAAACCTTGTACAGGACATCTTCTTGCTTCTGCTGGAATGGATCAGTCTGTTCTTGTGTGGAATGTATGGAGCAAGGCTCAGAAGAAAGTCTGCACTTTCAGCCATCACAAAGCAGCAGTGACAGATGTGAGGTGGTGTCCACAAGGGCTGTGTTTACTTTCTTGTGGATATGATTGTTCATCAAGGCTAATAGATGTTGAGAAAGGGGTGGAAACGCAACAATTCAAGGAAGATCAAGTTATTCAATCAATAAAGTTCCACACATCAAACTCAAATCTTTTCCTTTCAGGAGGTTCGAAAGGTTTTCTTCGTCTATGGGACACACGAGTTAAGAAGGTTGTACATGAATATCTCAAACATTTGGGTCCAATCCTTGATGTTGAATTTAGTGTTGATGGAAAGCATTTTATTTCTTCGACCGACACGTCAATAAGCAACATTAGTGAGAATTCC--------------------------------------------------------------------------------------------------------------------------------------------------------------------------------------------------------------------------------------TCTCAACGATTCGGCCCAACACTTCGATCCACATTACATAGTATCAATAGATGATAAGCTATGTATTATTCTTTTTGCTGACCAGAACAAATATTATTAACACTAAGGCTTTGGCTTCTATTTTTAATGCAGCTTAAGAGATGGGAGCGAAAGGAGTGCAAACCAAATAGTCTTCCATTATTGCATAAGATGCATGTTAAAGTGGGGGACACTGTAAAAATCATTGCAGGCGATGACAAAGGTAAGATTGGAGAAATTACTCAGATATTTCGCCATAACAGCAAGGTTGTTGTAAAAGAGATAAACTTTAAGACAAAACACATGAAGAGCAAGGAGCAGGGTGAGCCAGGGAAGATTGTGAAGGTTTGTTGCTTAAATATTTGATTTATTTTTTATAATTTTGTAATGAATTGAGGAATATGACAGATTCAATTGATTTATCTCGCAGATTGAAGC----------------------------TCCAGTATTTGATTATTGATGTGTTTCAACAGTGCTGTTGTTATTTTACTTGTTGGCTACATGCATTACAATGAAGTCCAATGGAAAGGCTATATTTCTAATNNNNNNNNNNNNNNNNNNNNNNNNNNTAGTGAAGTTCAATATTTTTGAATTTTTTTTATTATTCTTTCAGTATCACTTTGTTCGCACGACNNNNNNNNNNNNNNNNNNNNNNNNNNNNNNNNNNGACATGATTGATTCACTTTAATTGTAGTGGATAGAAGAACCTACACTTCTGGTGACACGTTTTGAGTATGCAAACCTTTTCCACACAGTTACTGATTGGTATAGCGCATATGTCTCTTCCAGAGTTACAGGCTTGGCTAACAGGCCTCATGTGATATTTGTTGATGGCCATTGCAAGGTATGATGC-------------------CATTCATGATTGCATGCATTTGATGATATTCCCACTATTAATCACAACTTTTTTTTTTTGAAAAAGAAATTACTCTGGACTTGACAGTTTAAAATCATATGTTCTATGTGGTCTTTGGRCGATCACTTTATTGAGAGTTGCTTCTTCATGACGTTTAACCGGTCTACAAACTAATTATCTGTTATTTCTATAAAGCATTCTGAATCTGATWTCTWATGGATGCGWTTTCTGATAATTGATGCAGATATCGGAATTCTTAGCATCCATCATGTTGCAATTCTMTGTGAGAACCTTGAAAAATCTCTTGATTTCTACCAAAATTTTCTTGGTATGCGCATATTTCTTATCTAACAAGTTATGTGAGCTCATTCCTTTACAAATAAGTTAATTATAAGACTTTCTATGTGATAGGACTTAAAATTAATGAAGCAAGGCCGCATGATAAGCTTCCTTATAGAGGAGCTTGGTTGTGGGTGGGTGATGAAATGATTCATTTGATGGAGCTTCCAAATCCTGATCCGTTGACAGGACGCCCTGAGCATGGTGGCCGAGATCGTCATTCATGTATTGCAATTAGAAATGTTTCTAAACTCAAAGAAAAATTTGATAAAGCAGGTAAGTGTGAAATATTTTTGTTACACATTCGCAATTTTTGTTGCACCTTCACATTTGTCATCTAGCATTTTATTTTATGATGCCNNNNNNNNNNNNNNNNNNNNNNNNNNNNNNNNTTAGTTGGAAGACTGATTCACTACAATTAACTAGCATGTATCCAAAATGGTCTGCTGACTACAGAAAAAAKATGGCATTCTGATGATACAATCAATAAAGCAAAAGTTAGAGCCAGCACTCCACACGTAGTCTTCTTAATGTTTAATGTTAATTTACTTAAAATTAAATATAAAAAGATGATCCTCTTTTCGTACTAATTACCAAATTATTTTATAAGTGTTCCAGAAATTAAATGRGTTTATAATTTACAGGAGAAACCAAGGAGATACCATTTTCTTGTAGCAAATGCAAAATTCATGCTAGATGAGGAGGAACACTTCAAAGAGCTGCTGTTTGAGAAGCGCCGAAACTATGTGGAAAGGAATAAGGAACAGGATTTCTGGCTTGTCATTGAGCCCAAGTTCCTCGATCAGTTTCCAGACATTTTAAATAGACTGAAAAGACCTGCGGTGGCCTTGGTCTCYACTGATGATCGATGGATCACGTAAGTATTATTATTCTGTGATTATCTTGGGATGATTCTGCTCCTCTTTCTTCATCGTTTTCTATTCTAACACTTTGCACAACCCTATGTTTCACTGGTCCTCCACCCTAAATATTCATTTTTCTC---ACAGACGGTTCTCAAACTGCATCTTTCGCTCCTTCCCTCCTTCCTTCCCATTTGTCGTTTCACTTCCAGTTAAGGGGAAAATTAAACCCAAGGAACCCTAGCCTCCTTATTCTGAATTCCAAAGCTTAGGGCCTAATGGCCTCCAAGCTTGGACTCGCCGGTGGGATCCCGGAGCGAAGGGTGCGACCGATATGGGACTCAATTGATTCTCGTCAGTTCAAGACGGCTCTTAAGCTTTCAGTTGCGCTTCTAGCAAAGTACCCAAATTCTCCTTAYGCTCTTGTAAGTATTCCCTTGTTGTTGTATTCAAACCTTAGTTTTGTTGTCATTTCTATTTCAAGTTCGAATTCTTTACTTTGTAGTTGTACTTCTCCCCTGTGAATTAGGGACTGAAATTTGTGTGGGGATTGTGTGAAGTAAGAAATTTTAGTAAACATCGAATGATCATTTTGTGAGCTCCTCTGTCTCATAGACATGCTATASYRCTCCTCTCTCTCCCATTTGCTTSTYACTGACGCCAAGAGTTTGCTCAACTTAATCTAGGCTCATATGTGGGACATTCGCCGATTAGAAACTCGATCCTTCCTCGCCAGCCTCGCGCACGGCCGCGTCGTCAACTCGGCCTACTTTTCCCCACATACTGGAAGCAAAATCCTCACCACATCTCAGGACAATCGGCTGAGAGTGTGGGATTCAGTCTTTGGAAATTTGAATTTGCCCAGCAGAGAAATTGTCCACAGCCATGATTTCAATCGCCACCTTACTCCTTTCAAAGCAGAGTGGGATCCAAAGGTTCTCTCTCTTTATAAATATTTCCACNNNNNNNTTGCAGGTGACGAACCTTGTCTTCCGGTACGCGAAGAAAGTGGGAGCAAGCTACATAAACAAGCCCAAGATGCGGCACTACGTCCACTGCTACGCCCTCCATGTCCTCGACGAGGAGGCATCCAACGCCCTGCGGCGGGCTTTCAAGGAGCGCGGCGAGAACGTCGGAGCCTGGCGCCTCGCCTGCTACAAGCCCCTCGTAGCGATCTCCGCCGCTCACGCCTTCGACATCGACGCCGTCTTCAACGCCCATCCTCGCCTCTCGATCTGGTACGTCCCGACCAAGCTCCGCCAGCTCTGTCATCTCGCGCGTAGCTCCTCVBMRCMCVCCGCCGCCGCCGCGGTGGCTGCYGGAAGCAGCGGCTCCGCCCACCGCCCGCTTGGGGGATCTGACTCTGGACTCCGTCCTTCCATGTTTTAATTAGTGGTTAATTGATTTTCGCTGATGGATGATGCTTCAGTCTGTACTTTTTATGTGCGTTTGGCTTATATATATATGTTGGTAGGGTTTAATGTGGGTTATATTTAGCTCWCTAAAACATAAACCACAAAATGCTCGTTGCTTCTTCCTCACCATCCCCTCCCATGATCCCCCATCCCCYTCCAACGCAAAACCCCACCTCCCCTTCCCCATCACTCCTCCAACTCCGACCACCGCACCATCGCCGCCTCCTTCTTCTTGGTCTGGCCTCTTCCTCCATCTCTCTCTTCCTCCTCCGCCACATCCCCGCCGCCGCAGCCCGTGGCCTTTTCCAGATGCCCCCCTTCCGTCTCAGCAACCGTTACTTCCTCGTCCGCGCCGGGGAGTCGGTATACGACGCCATGGGCGTCCTCAACACTAACCCCGTCACCAAGACCTCCGTCGACAGCGGACTCTCGCCGGAGGGCAAGCGCCAGGCGATGCGTGCGGCTTTTGAGCTCCAGAGATTGGGGGCTTTTGGGGAGAGCTGCTGGATTTGGCCATCTATTACACAAAGGGCCTATCAGGCCGCGGAGATCATCGCCTCCGTCAATGGAATCGATCGCAGGTGGATTAGTGCTCAACCTTTTTTCACTTATGATTTGWGACTATTGTAGATCTGAATAGTCGATCCGACTAAAAAAACTGAATGAACCCCGAATAAGAAACTTAATTTTTTTCCTGCATCATTTCTATGGATAGACAAAATCATCCTGAGTTCTCGACCTCATTAGTTTTTTWAAATCCTAATAATGBGCTTGAAAAACATGGCATGCCAAGCTTTCATATAACCTTGTTTCCTGTCTTGCAAAATTCTTATTTCTTTTGTTCTCAGAGCAAGGATGCAGAAGTCCTGCTAAAGCTTGGGAGTACAACAGATAAGCGTGAACAATACAAGTTGATGAGAGATGCAATGGAGAAAAGGTTCATTCAAGTGGCTCGHGGCTCTATAGTTGGTGGTGTTCGTCTTGGCATGTTTACTGCAACATTCTACGGTTTACTTAACCTTCTTGCCGATAGGCGTGGAGTTCATGATGCATTCAATGTTGCTGGAGCTGGTTCCGCTACAGCCGCTATGTTTGGCCTAATACGTGAGTAAAGTAGCCTTTTCCAAATTTAAACTTTTATGTTTAATGTACCCGTGCTACTAATTTCTACAATTTRTGGATATTWGTTCAGTTTTATGATGTATCAAAATACCCATTCCATCTATCTTCATTAGTGTAGTAAATTAACAGTCCATGGTTATCTAAATGGAAAAATGGTGGCAAAATATCCCGAACAAATTCACATACTCGTATCAGGCAGCCATGTGCAATTTYCAAGCTAATCGTTACAATGCTTGCTCAGAATTGATATGCTGAC--------GATCAAAATTTGTTGCATTGAATATCAAGTTGTATTTTTGCAGATTTTCTCATCTTATTCTTCACCGAAGCTCTTTTCTATGGAGGAGTCGCCATATTTGTTTCACTCATAGATTATGTGTGGAGGCCTCTCAAAATGGTGGACGCCAATAATAACAATTGGTCGAAGATCCAGTTYGGGCTTCGAATATCTTCTGTCACAACATTAGCTCTGAGCCTGATCATCCCCCTCGTAACCATGGGGATGGTTTGGCCATGGACGGGGCCAGCTGCTTCTGCTACTCTTGCGCCGTATCTTGTGGGTCTTGTTGTACAGTTTGCTTTTGAGCAATATGCTCGTCATTACAAGTCGCCTGCTTGGCCGGTCATTCCTGTTATCTTTCAGGTGCTTATGATAATTATTCCTTCTGTTTTATTATTCGAATATGATTTTTCATGTTGGTGAGGTTTACGAAGATATGAACAACATTAATATTCGTATCCATGCACGAATGAATTCTAATCCTTTCCCGAGTTAGCTCGATTTGAAACTGAGCTCAATTCATTTTGAAGATCAATCAAATTTTCTAGCT---------------------------------TTCTTATTTTTCCTGTCTGCTTGCTTCAGGTTTATAGACTGCATCAGTTGAACAGAGCAGCTCAGTTGGTGACAGCACTCTCCTTCTCTGTGAGAGGAACTGAGACAACTCCACAGACTCTTGCCATTAACAGCTCCCTTGGAACTCTCCTAACGGTCCTCCAGATACTCGGGGTCATCTGCATCTGGTCCCTCTCGAGTTTTCTCATGAGGTTCCTTCCTCCTTCGGCGGCGTCTCTTGATTCCAGATAAGATTCTTGATATTGAAAAAGTTAATTTTGAAGCTTCATAAGCAGGGAAAAGAACAGGCTTTGCCTTCGTTTTGATAGTTTGTTTTTTGTGCTTAAACTGACTATTTAGGTGGTCAAATGACTTCATGCAGGTGTAGCTTTACAGCTTTCAGATGATCCATCCCTAACAGAAAAGGTTTACAAACGTGCTCTTTCCCTGGCCACGGCTGAACAGGCACATGCCATCCTCTCAAATCTTGGAAATCTCTTTCGCCAGCAAAGAAGATTTGAATATGCAAAGATTTTGTTTGCCAAATCTTTGGAGTTTTGTCCGGGATATGCATTGGCACATAACAATCTTGGTCTGGTTTATGTGGCAGAGGGCAGATGGGAAGAAGCTATTAACTGCTTTGAGAAAGCTTTGCAGTCAGATCCTCTTCTGGATGCCGCAAAATCCAACCTGGTCAAAGTAGCCGGCATGGAAACTAATGCTGGTTCCTTGAAGTGATGCAAATCAAGACGAGACTTTTCTGTTCTTTCAGTGACTAGCATTTCATGTGTTGGATTCAATGGAAAGCATTGGGGCTTTGGCCTTGTTTTCTTGCTACTAAGTGCAGCAGTTCAGTTCTCGTCCATCAGGCACTTGCTGTTGTGGTTTCAATATGTTCATTTATACCTAATCTGCAGCAACCTCTATGAACTTTGTCAAAGCTTGCCACCACCAAAAACCACCTTCCAAGAAAAAATAGGCTCAGGTTTCCATATTTCATTTTGACTGTGGTATATGTATATGCAGGCCTTTTGCTTCTGTGCTGACAAAGARGCCCTAAGGCAACCTCGAATTGTTCGTGTAGGCCTAATCCARAACTCTATCGCACTTCCTACTACTGCGCCCTTTAATGAACAGAAAAAGGCCATCATGCACAAAGTAAAATCTATGATTGATGCAGCCGGTGCTTCTGGCGTCAACATCATATGCTTACAAGTATGTTCTGAACATGGTAAAAWGATTTGATTTTTTTAAGTCAAGAGATTTATAGAATTTTATTGTGAATACAGGAAGCATGGATGATGCCATTTGCCTTCTGCACACGAGAGAAGAGATGGTGTGAATTTGCAGAACCTGTTRATGGAGAATGCACAGTGTTTCTTCAAGAGCTCGCTCGAAAGTACAACATGGTGATAGTGAACCCAATTCTAGAAAGGGATGTTAAGCATGGAGAAGTTCTCTGGAATACTGCTGTTTTAATAGGAAACCAGGGCAACATCATCGGCATACATCGGAAGGTAAAAAAAAAAYCGGTTKTCAAGAGAGGTTTGCACTTTGTTTATAAGCACCCTTTTGGATTTGAATCAGAATCACATTCCTAGAGTTGGGGATTTCAATGAGAGCACATACTACATGGAAGGAAACACAGGCCATCCAGTGTTTGAAACTTGCTATGGGAAGATTGCGGTGAATATTTGTTATGGAAGGCACCATCCTTTAAATTGGTTAGCTTWTGGATTGAATGGGGCTGAAATTGTCTTCAATCCTTCCGCCACTGTTGGAGAGCTGAGCGAACCAATGTGGCCAATTGAGGTACTTTGACATTCCCCTCTATTTTCAGTTCTTCTCAGGCAAGAAATGCTGCAATAGCAAATAGTTATTTTGTTGGTTCAATCAACCGAGTTGGCACTGAGGAATTTCCAAATCCATTTACGTCTGGTGATGGAAGACCTCAGCATTCAGATTTTGGACACTTTTATGGGTCCAGTTATTTTTCATCCCCTGCATCAAGCACTCGGATGGTTTGCTGGTCTCTGAC----------------TATTTCAGTGGAATATCATTAATTTAATGTGAACCTTTTGCAACAGATTTCATCGCAAGGATGTTCTTGATCTTCAGTGGTCCCCTGATGGTGGACACCTAATTTCTGGGTCTGTTGACAATTCTTGCATAATATGGGATGTCAATAAAGGTAGGTGGATGGCTTMCTAGTTAAAAGTGGGACAGCTAAAACAGCTTATATAATAAAATTCTGTCATTTGTTGGCAGGTTCTGTCCATCAGATTTTAGATGCTCATTTGCATTATGTTCAGGGTGTTTCTTGGGATCCGATAGGGTGCTATGTTGCTTCTCTTAGTTCAGATAGAACGTGCAGGATCTACGCGAACAAACCTCAAACTAAGCAAAAGGGCTATGAGAAGATAAATTTTGTGTCTCAATACGTATTGACAAAGTTGGAGGTACAAAACATGGATGATTCTACGGTATGTTGATCTTCTACTAATTCTTATATAACAAAAATTGCAGCAGCACAGGATAACTATTCATTTTTTATCTATTCAGCCTCTGTTGGCAAAAACTCATTTATTTCATGATGAAACAAAGCGAATCWACTTCTAAAATYTGTCCCATGTACCAATTCCTAAAATTTCAGGTYTCTTTTGTTCTATMGAAATTTATGCATTTATCAGAAYAAGTTACTCTTGACTRACTTGATTCGCCATTTTTCAGGCGGATTCTCCGAATTCAGRCTCCTAGAAAGGCTCGGAGAAGAGAAGAAGCCAACCTCSATCATCGGCGAGGTCGCCGATGACTTGAATCTGGATCTGGTTGTGTTGAGCATGGAAGCAATCCATTCAAAACATGTCGATGGCAATCTATTAGCAGAATTCATCCCCTGCCCTGTGTTGCTCCTGCCACTGTGACTTATTACTCGTCTCAACCATCTTCTCTGAAGGTCTGTTCTATTGAATTATTTTCWTGAAAATCTTTCTTACCTTCCAAATCCAGCAGGATTGCCACTCTTAGAAGWGCTCATGTCTCACCAGGCTTATAAATGTGAAGTTTTGGCTATGCAATAAGCTATTTTTCAGATTAGTTTACATGTTAAATGTGGAATTCGATTATTTAATTATATATTTATTGGATATGTTCATTCCTTCTGTTTTCTTGTTTCTTCTTTTTCTTAGAATTCATATCTAGCTACTTGGAAGCATTAGGATTGTGATTTGTTGGTATT-------------GAATCAGAAATGCCTGGTTAAGTTACTTTTTCTGTTGCTCTATTAATTTGCAATTTATTCTTCACATCACAGGTTGCTATGGGTAGAAGGTTTGGTATTGAAGAACCTCAACTTATGAAGATAATGAGAGCAACGCTTCACACACACAATGAATGGTTTAAGTTGCAGATGGGCAAGGATAGATTCGAAGAGTTCCTTAAAATAGACCGTCTTAAGGATGTCAATGCTCACTTTAAAGGTGACAGTATGGCCGAGGTAAATACGGATATTTCAGTTCGTGGTTTTTCGCAGAGCACTTCGAGTTCAAGTAACAAGTTGCCAGAAGATAGCAGCAGTCCATCTCAAGTCTCCTCAAACGAAAGCCTGTATGATGAAAATGCAATAATTAAAGTTATGGTATGCCATGCCCCAACTCATTTACACATATTTCTTTGGATGACAATGGAAGCTACTTCTTTGTGCTTAGCTGTTCG--------------------------------------------------------------------------------------------------AATAGGTTGCCAGGAGATGTATTTTCTTTGCAACCTGCTTGTCTTCATCTAAGAATGAATTCATGTAATACTGCTATAGATTCTATTCAATGAGAAGACCCTTTTTCACCTTTATTGCTGTTCTTTTATTCAAGNNNNNNNNNNNNNNNNNNNNNNNNNNGTCAATGTAACTGGTTAGGAAATGCCTCTTATGCTACTCCACCTGTATAGGCTTGCAAAGTACCCAGCAGCATGTGGTCTAAGTTAGGCCGTCTCAAGCGTTCTATAATGCCTAAGCTTACTAAAGGGAGTGCGCTTTATGGATCTGGAGCTAGTTCAGGAATCATGTCCTGCATTGCCGGTCGACTTTTATGTGATACTTATTTGAGCTCTCGAGACCTCCTGAAGGAGGTATTTCAGAATTATATCAGATTGCATAGTTTGAGCG-GCTAATCTTTTATTTTATTTTATTTTCTTAATTCCTCTTCAATTGCTCGTAATATTYAAGGTTAGCTATTCGTTGACACAACTGGCAAAAACTCAGCTGAATAAAGATAGGAAGGAGATTAGCCCGCATGATATTCCTGTGATGTTCCAATCATCAGCTGCACTGCTGCAACTGGTACGAGTTTATGTCTGTGACTGCCTTAGCGA------------------------------TTTTTTCATTTGTATTCTTATCACTTTGATTCTCAAACTTCAACATTTAAACTTCATACAGGTGAAGAGTCGTTTCACCACGGGCGCTGCGTCAAGGTCATTTACATCTACTTCTTATGATCCAGTAACAAAAAATGAATTTGAATATGTCAAAGTTGAAAAAAACCCRAAGAAGAAGGGATATGTTCAGGTTCATACAACCCATGGTGATTTGAATGTGGAGCTTCACTGTGACATCACTCCACGGGCATGYGAAAATTTYATCACTCTTTGTGAGCAGGGATACTACAATGGGATTCCTTTTCATCGAAGTATAAGGTATGGTGAAATTTATTGCACGATGCCCTTGATTT-----------------------------------------------------------------------------------------------------------------------------------------------------------------------------------------------------------------------------------------AAGCACTCCTTCACGTGCCTGTGGAATGGCTAAACTGGCAATGGTGAGGCCGGAGACGAGATCAGCCTTGAGGAGAGAGAAAGTGTAGGCGGGAGCCCATTCGAGGATGGGGAAGAGGAACTGAGCGCCGAGCAGCCATTTGGTGCTTAYTGGTTTGCCGTCGAAGCGGCGGAAGGGGTCGTCGGGGAAGAAGGTCTCCTTCATCCTCGTCTTCAGCTTGGCGCAGGTGCTTTGAGGTGGAGGGAGGGGTACTCGTCGCGGTGACGAATCCATCGGCACCATTATCTCCACCTCGCCGCCGCCTCTGCTGCCGTCGGCTCCCTCCATTGGTTCTGAATAAGGAGTGSTGAGAGAGTTAATAGCAAGAGAGAGTGTTTGGRTTCGTTCACTTTATATTGAGGCACTGAGAGTTGGAGATGAATTGATAACAACATACGCACATAGTCCAAGTATAGGAGGAAGATTAGCGAGCTTGGCGTAGCTGATGCCCTGCGGGATCGCAAGACTAGCTATAGTGATGCCGGCGATGAGGTCAGCGCGAAAGAAGCTAAGAGTGTAGTTTGGAGCCCATTCGAAGATGGGAAAGAAGTATTGGAGGGCACGGATGACACGGCGGCCGCCTTTTTCTTGTTTGAATTGACGGAATGGGTCGTCGGGGAAGAAGGTTTCTTTGATGTTGGAGCAGAAGGTGTCGAGGAAGGGGCGAGGTGGGGGGACGGGAACGCGGTGGGCGAGCTCAACTCCGGCCACGCAGGCGGCGTCGGTGTTTCCCATTAAGAGGAGGGTGTTAACGCTGTTAATGGATTAATCAGTGAAGTGACTAATGTGATTAAAGGAGTTTATCTGAGGAATGGAGATGAATGTGGGAGATAATCTGCGCGCCGGGGTACTGATCCATTCTTCTATAAGCCATGGAATTTGGAATGTTGCCCAACACGGTTGTCCTTGGCCTTGCAATGAACAACAGAACTCTAAGAATCGACACCAAAACCTGCATCAGTTATAATTTCGAAGCATGGTGAGAATGGCTTCTGGTTATCTGATCATTCAAAAATGTAAAAGACATTATCGAAATTACAAACCGCAGTGACAAGGCCGATCTCGACGCTCCCAAAGACGACTCCAAGGTAAGCTCCAATGCACACGCAGAAGTCAATCTTATCGACCTTCCATAGGTGAAAGGCAGCTTCGTAGTCGATGAGGCCTAACATGGCCGAGATAATGATGGAGGACAAAACCACCAGAGGGGTATAGTGAAAGAGAGGTGTGAGGAATAGTAAAGTGATCATCACTGCCACCGCCATGATCACGTTCGACATTGCTGTTTTGCAACCGGCATTATAATTCACAGCCGACCGTGAAAAAGGTCCT-------------GTCGTAAGGTAGCATGATGTTAGGGATCCACAAGATTAGGATGCCAGGAAATGTAATGGAATCCGGGTAGTGCTCCAAGTCGCGGTAGAGCTCGGTTCCTCGAACCTTTCCAAGCTGGCAAGTTGCAGGTCTAGCCACATGTAGCAGTGCTCTTATTATGGACAAACCTACCTGAAAGATGAAACTTTATGGTTTACTTAGCTCGGCTTATTGATTTTTAGATTGTTTTTCTAAATTGTGACTGATGTTTGCAAGTTACTTACAGACAAAAGCAGGCCGACTTCCATATCGACAAAAACAACTCCTAGAAACGCAGCCATGCAGACGCAGAAGTCGAACTTATCCACCTTGAAAAGATGTTTCATCTCATGCAGTTCGATGAGTCCGAGCATGGCAACTACGATGATCGATGCAAGAGATACAAGTGGCGTGTACTTGAAGAGAGGAGTCAGGAACAGAAGTACCAACATAATACATATAGCCATAACTACATTCGACATTGGTGTCTTGCATCCAGCATGGTAATTCACTGCAGATTTTGAGAAGGGGCCTGAACCAAGAAATAATAGGCACTTAATACCAATGGTCTAATTTAGTGT------------TTAGAAGGGTCATGTAGAAACCTAATCTRCAGATATTAAATAAAGAAGAATAGATTCAATATTTASAAGCTCCCCTYTGCKAAATTGACTCAAGCTCAATGSTTACTTCTAACGGTAGAAGCCCGGCATCCCCTAGGTCYAATGTCTGCTTCAGTTCACCACCAGACCAGTTGTAAACATGGAGGTGCCTCCCATATAGTCCATTAGCCACATGTTCAAGTTCAAATCCTTTACTGAAAGCTGCAGGAGCTCCCCATGATGTACTAATCATTGTATTATGTCTAGGTTGATACCAGAAATCATATCCAAACAATGGACTGTGACCTGGTTTCTCCCACCTGTCTTTCCAATCTAAAAATCAAAAACTGCATAAAATCAGGAAATATCACCAGTCATCACCTTCCTTTCACATTGAAATTTGAATCCAATAGAAGGAAACCATTCCCTGCTGCATTGCCATCTCTGTCACCAAGGCAAGACACCATAATGTCACCGGATCCAAGGCAATGGGAGGTGTGAGGATAAGCCAAACCAGTCTCCCTCACAATATCGTCCGGCTCCACCACTTTATGCAGCGCTGGAGCTTTTGCATCTGTCATGGCATCGACGATATAGATGCGACCAGACCTGCGCATATTTGGGAGATGAAAGGADAAGATATGGATCGAAATCTGAGGWTTTGGGGGACTTTGAAAGDCTCACAGCAATGAAGGCAGGATCAAGAAACGCCTATTATGTGATGGATCGCCATGGCAGGAGCTGCAAGCATTCCAGCCAGAGTGATGCAGCTCATCGCCTATGTATGGAACAGAAAGTCTATGGATGACTTGAGAATAGGTTGGCGATTTAGGATCGACGTCCACTGTCGCTAAGTAATCAGGCTTTTCCCTGCCATGGTCAGTTCCTGTGTTGCATAG-AATCATGCTATAACCAATCCTGCCATAGAAACCCAAACAATCGAAAATTTAATCGACTCGATTACAGCATTACCTATCCTTAACACTAGAACATGGCTCCATCATCTCTAATTTAGCAGCAACACGAGCATGGCAGCCGTCGGTAAGAGTATTGAGATACACCAATGGAGTTTTACCAATCAGCTGTATGATGACAAAAACAATACAGAACTGGTCATTAAGCTTACCAACCAAGAAGAGAACTGAAGTAATAGGAGGAACTCACNNNNNNNNNNNNNNNNNNNNNNNNYMMYHMYYBHWWMMAMYHYCCCATCAAAACTTGGAAGCCAATTCTCCCCCAACAACATA-AGGGATGAAGATGTAACCATCATCTRAGCGCATTGANGAAGGCGAGCAGAGAATCGGCGTCCCGTCGCTCGGACGGATACTTGATCGGCCTCGAGGCGTGGTTGGGGAAGAAGAGGATGGTGGGGAAGCTCCCGAGCTGAAGTTCTTCCTTCGCGAAAGGCTTCTGTTCGCCGTCGGCGCGGAATTTCCCGACCTTGACGCCGGATCCATGGAGCTTCTCAGAGAGTTCAAGATAGGAGGATTCCATGGCCTGGCAGAACTGGCACCAGGGGGCGTAGAGGACGACTATCCATGGCTCCCGCCGGTTCTCCGACTTGAGCAGATTCTCGATTCCGGTCCTGGTGAGGTTGACGATGGCTCGGGCGGCGAAAATATCGGCGGCGCCGCTCGAGCCATTGACTGCAACATCCCCTTTTCCATTGGAAAGGGGATTTTG--------------------------------------------------------------------------------------GCATTTTAACCAAAACAAAATTATTTTTTGCCCTCCGATATCTTTTYGATACAAGATACTAAACCAGTTATTATTCTGTCATCTTCAAGGTGAAACATATAAAAAAAGGAATCAACCCCTCCTCGTTCAAGCTAATCTATTTTTCKGGACCCTTGCTGGGGAAGGGAGTCAAAATTGGCATCATTTCCGGCATGATTGCACTAACGGTACTCTATAGAATTATAAATTCCTATTTTCTTCAAGGAAAGTTGGCCTTTTGATTTGCTTCTAAGCGATTGAACCTTTACAGGAAGCAGTGGCGATTGGAAGAACATTTGCATCCATGAAGGACTATCGGTTGGATGGAAATAAAGAAATGGTAGCACTTGGGACGATGAATGTTGTTGGCTCAATGACTTCATGCTACGTTACAACCGGTACGACTTAAATTTCATCCTTTCTACAATTTTTGTGCATATATTGGAATTAGGCCAGATTCTAATTGTTGATAAATTTGGGGGAGTTGGTGTATATCAATTCTCATAGAAGTTCAGCTTCAATGCATGGATATGCACAAAAATCAATAATTTCTCTTGAACTATGGAATTGAATATTTAGCTTAATGAGTTTTTACTGAAGATAATTAC-ATGCTGATCCATACAAGGTGAGGAAAATAAAAAAAGGCATCAATCCATCATCTGTTCATAAGATTTACTTCACGGGTTCAAACCTTAGTAAGGGAATCAAGATTGGTGTTGTTTCTGGGATGATAGCTTTGACTGTGAGTTCTAATAACTTNTTTGTTTTCATGGACTCAAATAATTTAAGATTCTCAGGAAGCGGCAGCCATAGGAAGAACATTTGCAGACATGAAGGATTATCAGTTGGATGGAAACAAAGAGATGGTTGCCCTTGGAACCATGAACATTGCTGGATCCATGGCTTCATGCTTTATTGCCAAAAACTTGCATCATTCAAAAGTATAAAATGATGCAGAAAAAGCTTTTTTYNNNNNNNNNNNNNNNNNNNNNNNNNNNNNAACTATATGGCTGGATGTCAGACAGCTGTGTCAAACATTGTTATGTCAGTGATAGTATTACTAACATTGGAACTGATAACCCCTCTCTTCAAATACACTCCAAATGCAATTCTCTCTTCCATCATTATTAACGCCGTGATCGGCCTGATTGATTACGACGCGGCTGTTCTAATCTGGAAGATAGATAAGTTGGATTTTGTAGCTTGCATGGGAGCATTCTTTGGTGTAGTCTTTGCTAGTGTTGAGATTGGACTTTTAATTGCAGTAAGRAYTCATGGCCTCAATTACTTWGVCTTGATTCTTCAGGAAGCAGTGGCAATAGGAAGAACATTTGCTTCCATGAAGGACTATCAGCTGGATGGAAACAGAGAAATGGTGGCCCTTGGAACCATGAACATTGTTGGATCCTTAGCTTCTTGCTACATAGCCACTGGCGGAATAGGAAATTCGTAACTTTCGAGTTCGCTGTATGTAAAAACGCCTAAAATTAACCATTTAATTTGCATAAATTTTCTTCAAAATAGGTTCTTTCTCAAGATCGGCAGTCAATTACATGGCTGGATGCCAAACAGCTGTTTCCAATATTGTAATGTCCATAACAGTGCTGCTAACATTACTGCTGCTTACTCCCCTCTTCAAATACACTCCAAACGCCATTCTCGCATCCATTATTATCAACGCGGTGATAGGCCTCATTGACTATGAAGCCGCCATTCTTATCTGGAAGATTGATAAGGTGGACTTCATTGCCTGCATGGGAGCMTTTTTTGGYGTGGTCTTTGCCAGCGTTGAGATTGGACTTCTAATTGCAGTAAGAACTBGCTTTTCTTCTTCTCTT---AAAGATCTAATTTTGTCGATTTGTTGATACAGGTCTCAATATCATTTGCTAAAATTCTTCTTCAAGTTACTAGACACTTTGATTTACCTTTAAGTACTTCTTTTTCTTTTTCTTTGTGTTTTAATCTAGAATTTCATTTGTTTTATCTCATCCGCGATGCATTCAGGGGATTTTTTCCGGATCATGCGGTGTTGAACTCGACCATGGTGTCACCGCCGTGGGCTATGGCTCCGAGAGTGGCAAGGATTACTGGATTGTCAGGAACTCCTGGGGCACAGAGTGGGGAGAGGCTGGATACATCAGACTAGCTCGTAATATTGGCTTGTCGTCCGGCAAATGCGGCATCGCAATGGAAGCATCCTATCCCGTTAAGACCACCCCGAACCCGCCGAATCCCGGTCCATCTCCTCCGTCGCCGGTCAAGCCTCCGTCGGTTTGCGACAACTACTACGCCTGCCCTGAGAGCACCACCTGCTGCTGCGTCTACGAGTACAATAACTTGTGCTTCGCCTGGGGTTGCTGCCCTCTTGAGGGCGCCACTTGTTGCGACGATCACTACAGCTGCTGTCCTCATGACTACCCCATCTGCAACGTTCAGGCTGGCACTTGTCTCCATATTTCACCACTCATTCAATATGTACTGTACATTATGAATTGTTTGTCACTTAAATACGACATCTTATGGTCAGGGCATTTTCACTGGAATTTGTCGGACCGAACTTGACCACGGCGTTCTTGCGGTGGGCYAYGGHACCGAGAATGGCAAGGACTACNGGATTGTKAAGAACTCTTVGGGCACCGATTGGGGAGAGGACGGCTTCATAAGGATGGAGCGCAACGTGAAGGCGCCTAGCGGCAAATGCGGAATCGCCATGCAGGCTTCCTACCCCRTCAAGAATGGTTCAAACCCACCGAAACCAAACCCTAGCCCGCCCGCTCCTGTAAACCCCCCAATGCAATGCGACAACTATTATTCHTGCCCGGCAACCACCACCTGCTGCTGTGTATATGAGTATGGCCGGCTTTGCTTCGCATGGGGCTGCTGTCCCTTTGAAGCTGCCACCTGCTGCGATGACCGGAGCAGCTGCTGCCCTCTCGACTACCCTGTTTGTGATGTTCAAGAGTAATAGGGAGTTGTTTCTAGCAAAGTAAATGCAATGATCTTGTTGAGTGTGAATGCAGCACTATCAAACAAAGTATGATCTYATCTCTGAACTTGCAATCCTTTAGTAGAAAACSAAAAAGAATGCCAAGTTCATTTAATAGATGATATCACAACTAAAATTTGTGCATGGTTGRCTTATTGTGAAGCTAATATGCCATWTTAANNNNNNNNNNNNNNNNNNNNNNNNNNNNNNTGTYTCTAACCTTAACTTGAGGCACATCAAATTGTGATTCAGTCCCATCCTCTGAAATGTAAACTGCATCACTTCCTTTCTGAATCAATCCTCCAACCCAAACTTGCCCGGCGAGCACAGGCTTGCCAGGTTCCTCAATGTTATACTGCCTCACATCACCGTGCAGCCAGTTAACAAAGTAGAGATACCGATCATCGAGTGAAATGAGAAAATCAGTTATCAGCCCCGGCATCGCCGGCAGAATCCAGTTCTTCACCTTCAGTGATTCCACTGATATCACCACCTATGAACCATTGGGCGAGAAATTTCCATCTCAGTAGCTCCCTTACTGCAAACTCTGAAACTGTTTAAARACTAGGAAGAATTTACCTCATGACTCCAGGAACCATCTGTATTCTTGAAGAATCTCACCACATTACTGCTYAGAGCGCACCCAACAAAGCCAGTATCTTTAGAAGGGTCATGTAGAAAYCTAATCTRCAGATATTAAATAAAGAAA------------ATAATAGCCGTTAGAACTTTTGAATGTTTAATTAAGGCAACTTAAGATACATA-------------------------AAGCCAGAACTTAACAGGATGGTGCAACYAACCTTAATCTCCGGCACATCGAACTGTGCCTCGGCTCCATCCTCTCCAACATAAACTACATCGCTTCCTTTYTGGATCAATCCTCCGACCCAAACCTGCCCGGCGAGCACGGGCTCGACGGGGTCCTCAATGTTGTATTGCCTGATATCCCCATGCAACCAGTTGACAAAGTAGAGGAATCTGTCATCTAATGAAATGAGGAAATCAGTAATGAGCCCAGGCATCTCAGGAAGAATCCAGTTCTTCACCTTAAGTGGCTCCACCGATATCACCACCTATGAAACAAATTATTATTAAATATGGTTCCCCCATAGAACTGTAATCGATCAGTGTAGATAGATTCATTCACCTCATGACTCCAGGATCCATCTGCCGTCTTGAAGAACCTCACCATGTTGCTGGTCAGAGCACAMCCGACGAAGCCGGTGTCTTTCGAAGGGTCGTGTAAGAACCKAATCTGGGAATGTTTGATCGTAATTTTAG
[truncated: 4,103,442 more chars]
