# Supplementary material for: Target Nuclear and Off-Target Plastid Hybrid Enrichment Data Inform a Range of Evolutionary Depths in the Orchid Genus Epidendrum
Source: Front Plant Sci. 2020 Jan 29;10:1761. doi: 10.3389/fpls.2019.01761 (PMC7000662; doi:10.3389/fpls.2019.01761)
Supplement: Supplementary Material S1 — A .zip file containing the code, scripts and a description file (README.txt) used to generate the nuclear alignments from raw data. [file DataSheet_1.zip › Supplementary_Material_S5.xlsx]

## Sheet: Sheet1
Number of raw reads retrieved for each sampled species
Scientific name	Ingroup/Outgroup	No. of raw reads	% of reads on target
Epidendrum magnoliae	Ingroup	4089463	1.80308
Epidendrum sophronitoides	Ingroup	8290978	2.48875
Epidendrum mathewsii	Ingroup	8123305	2.51062
Epidendrum lacertinum	Ingroup	7640757	2.53368
Epidendrum gasteriferum	Ingroup	9455518	3.13851
Epidendrum succulentum	Ingroup	8160070	3.16593
Arpophyllum giganteum	Outgroup	10022820	3.38564
Epidendrum cusii	Ingroup	2859386	3.55076
Epidendrum ciliare	Ingroup	6685395	3.56224
Epidendrum summerhayesii	Ingroup	4883461	3.63029
Caularthron bicornutum	Outgroup	11582132	3.77225
Broughtonia sanguinea	Outgroup	12472938	3.82572
Barkeria melanocaulon	Outgroup	4004972	3.9735
Epidendrum longicaule	Ingroup	10324558	3.9757
Epidendrum anisatum	Ingroup	2535792	3.99156
Epidendrum juergensenii	Ingroup	5492206	4.06025
Epidendrum propinquum	Ingroup	5776471	4.16377
Epidendrum parkinsonianum	Ingroup	3596346	5.2288
Pleurothallis cardiothallis	Outgroup	14256617	5.52036
Epidendrum matudae	Ingroup	2434522	6.60008
Epidendrum octomerioides	Ingroup	2995577	7.48206
Epidendrum trialatum	Ingroup	3395446	7.53106
Epidendrum nocturnum	Ingroup	1757386	12.0126
