# Supplementary material for: Target Nuclear and Off-Target Plastid Hybrid Enrichment Data Inform a Range of Evolutionary Depths in the Orchid Genus Epidendrum
Source: Front Plant Sci. 2020 Jan 29;10:1761. doi: 10.3389/fpls.2019.01761 (PMC7000662; doi:10.3389/fpls.2019.01761)
Supplement: Supplementary Material S1 — A .zip file containing the code, scripts and a description file (README.txt) used to generate the nuclear alignments from raw data. [file DataSheet_1.zip › Supplementary_Material_S6.tre]

(I9833_E008_Asparagales_Orchidaceae_Epidendrum_matudae_seq1,(I15679_E432_Asparagales_Orchidaceae_Epidendrum_cusii_seq1,(I15672_E026_Asparagales_Orchidaceae_Epidendrum_anisatum_seq1,(I9839_E145_Asparagales_Orchidaceae_Epidendrum_juergensenii_seq1,(I9840_E147_Asparagales_Orchidaceae_Epidendrum__gasteriferum_seq1,(I15678_E079_Asparagales_Orchidaceae_Epidendrum_magnoliae_seq1,(I15669_E015_Asparagales_Orchidaceae_Epidendrum_propinquum_seq1,((I15676_E063_Asparagales_Orchidaceae_Epidendrum_lacertinum_seq1,I9835_E042_Asparagales_Orchidaceae_Epidendrum_parkinsonianum_seq1)1:0.7568745499060366,((I15675_E058_Asparagales_Orchidaceae_Epidendrum_ciliare_seq1,(I15673_E044_Asparagales_Orchidaceae_Epidendrum_summerhayesii_seq1,I15670_E017_Asparagales_Orchidaceae_Epidendrum_octomerioides_seq1)1:0.6783170551142053)1:0.4638471631773899,(I9834_E013_Asparagales_Orchidaceae_Epidendrum_longicaule_seq1,((I9841_E217_Asparagales_Orchidaceae_Caularthron__bicornutum_seq1,(I9836_E094_Asparagales_Orchidaceae_Barkeria_melanocaulon_seq1,(I9842_E218_Asparagales_Orchidaceae_Broughtonia__sanguinea_seq1,(I9838_E106_Asparagales_Orchidaceae_Arpophyllum_giganteum_seq1,I9837_E100_Asparagales_Orchidaceae_Pleurothallis__cardiothallis_seq1)1:1.4805401428003138)1:1.3815216481150485)1:0.5291740065234729)1:1.2447918196807826,(I15674_E048_Asparagales_Orchidaceae_Epidendrum_sophronitoides_seq1,(I9827_E065_Asparagales_Orchidaceae_Epidendrum_nocturnum_seq1,(I15677_E070_Asparagales_Orchidaceae_Epidendrum_mathewsii_seq1,(I15680_E435_Asparagales_Orchidaceae_Epidendrum_succulentum_seq1,I15671_E022_Asparagales_Orchidaceae_Epidendrum_trialatum_seq1)1:3.1015459845065325)1:0.7850966648862227)1:0.29400997451374883)1:0.4334050803152432)1:0.33048450398315926)0.77:0.08641435534277861)0.96:0.1787130452698379)1:0.22965350313533905)0.66:0.060022684606335086)1:1.3855648010289328)0.77:0.08838446316684387)0.93:0.10696336442144473)0.9:0.09297786163460971)); 
