# Supplementary material for: Target Nuclear and Off-Target Plastid Hybrid Enrichment Data Inform a Range of Evolutionary Depths in the Orchid Genus Epidendrum
Source: Front Plant Sci. 2020 Jan 29;10:1761. doi: 10.3389/fpls.2019.01761 (PMC7000662; doi:10.3389/fpls.2019.01761)
Supplement: Supplementary Material S1 — A .zip file containing the code, scripts and a description file (README.txt) used to generate the nuclear alignments from raw data. [file DataSheet_1.zip › Supplementary_Material_S7.tre]

((Epidendrum_summerhayesii_I15673:0.00185798833248478307,Epidendrum_octomerioides_I15670:0.00277168591152031265)77:0.00017324567924759563,((((Barkeria_melanocaulon_I9836:0.00453011973947732745,(Broughtonia_sanguinea_I9842:0.00309927490538558547,(Arpophyllum_giganteum_I9838:0.00576713812367313314,Pleurothallis_cardiothallis_I9837:0.01518354300400755891)100:0.00218156144046517978)97:0.00017441417791260767)100:0.00084830502602544280,Caularthron_bicornutum_I9841:0.00205984712329072535)100:0.00115159415739109704,((((Epidendrum_succulentum_I15680:0.00147542693186298170,Epidendrum_trialatum_I15671:0.00160618747106528229)100:0.00256681238021440241,Epidendrum_mathewsii_I15677:0.00457081593459475726)91:0.00027570618597371366,Epidendrum_sophronitoides_I15674:0.00328188897182719874)97:0.00041003790224721930,Epidendrum_nocturnum_I9827:0.00293199520436423795)100:0.00059825794232514894)100:0.00015190924869218310,(Epidendrum_longicaule_I9834:0.00135373580968145319,(Epidendrum_parkinsonianum_I9835:0.00177637634684692540,(Epidendrum_magnoliae_I15678:0.00258101703027560549,(Epidendrum_propinquum_I15669:0.00256374396048996474,(Epidendrum_lacertinum_I15676:0.00181536297278471351,((Epidendrum_cusii_I15679:0.00057349450433178859,((Epidendrum_anisatum_I15672:0.00047755404786177004,Epidendrum_matudae_I9833:0.00073284484524746281)94:0.00013121609676702302,Epidendrum_juergensenii_I9839:0.00064278004501199686)88:0.00000100000050002909)100:0.00046515528313789857,Epidendrum_gasteriferum_I9840:0.00123187568516527207)100:0.00077357050599786395)69:0.00004576556962527918)52:0.00001865828975748814)95:0.00010466946236193746)100:0.00038966388838186698)100:0.00051786222113569570)100:0.00152759643605659555,Epidendrum_ciliare_I15675:0.00129685999696676785);
