# Supplementary material for: Target Nuclear and Off-Target Plastid Hybrid Enrichment Data Inform a Range of Evolutionary Depths in the Orchid Genus Epidendrum
Source: Front Plant Sci. 2020 Jan 29;10:1761. doi: 10.3389/fpls.2019.01761 (PMC7000662; doi:10.3389/fpls.2019.01761)
Supplement: Supplementary Material S1 — A .zip file containing the code, scripts and a description file (README.txt) used to generate the nuclear alignments from raw data. [file DataSheet_1.zip › Supplementary_Material_S8.tre]

(I15673_E044_Asparagales_Orchidaceae_Epidendrum_summerhayesii_seq1:1.00000000000000000000,(I15675_E058_Asparagales_Orchidaceae_Epidendrum_ciliare_seq1:2.00000000000000000000,(((((I15671_E022_Asparagales_Orchidaceae_Epidendrum_trialatum_seq1:1.00000000000000000000,I15680_E435_Asparagales_Orchidaceae_Epidendrum_succulentum_seq1:1.00000000000000000000)100:1.00000000000000000000,I15677_E070_Asparagales_Orchidaceae_Epidendrum_mathewsii_seq1:2.00000000000000000000)100:1.00000000000000000000,(I15674_E048_Asparagales_Orchidaceae_Epidendrum_sophronitoides_seq1:1.00000000000000000000,I9827_E065_Asparagales_Orchidaceae_Epidendrum_nocturnum_seq1:1.00000000000000000000)23:2.00000000000000000000)100:2.00000000000000000000,((I9836_E094_Asparagales_Orchidaceae_Barkeria_melanocaulon_seq1:3.00000000000000000000,((I9837_E100_Asparagales_Orchidaceae_Pleurothallis__cardiothallis_seq1:1.00000000000000000000,I9838_E106_Asparagales_Orchidaceae_Arpophyllum_giganteum_seq1:1.00000000000000000000)100:1.00000000000000000000,I9842_E218_Asparagales_Orchidaceae_Broughtonia__sanguinea_seq1:2.00000000000000000000)100:1.00000000000000000000)100:1.00000000000000000000,I9841_E217_Asparagales_Orchidaceae_Caularthron__bicornutum_seq1:4.00000000000000000000)100:1.00000000000000000000)100:1.00000000000000000000,(I9834_E013_Asparagales_Orchidaceae_Epidendrum_longicaule_seq1:7.00000000000000000000,((I15676_E063_Asparagales_Orchidaceae_Epidendrum_lacertinum_seq1:1.00000000000000000000,I9835_E042_Asparagales_Orchidaceae_Epidendrum_parkinsonianum_seq1:1.00000000000000000000)100:7.00000000000000000000,((((I15672_E026_Asparagales_Orchidaceae_Epidendrum_anisatum_seq1:3.00000000000000000000,((I15679_E432_Asparagales_Orchidaceae_Epidendrum_cusii_seq1:1.00000000000000000000,I9833_E008_Asparagales_Orchidaceae_Epidendrum_matudae_seq1:1.00000000000000000000)100:1.00000000000000000000,I9839_E145_Asparagales_Orchidaceae_Epidendrum_juergensenii_seq1:2.00000000000000000000)51:1.00000000000000000000)92:1.00000000000000000000,I9840_E147_Asparagales_Orchidaceae_Epidendrum__gasteriferum_seq1:4.00000000000000000000)100:1.00000000000000000000,I15678_E079_Asparagales_Orchidaceae_Epidendrum_magnoliae_seq1:5.00000000000000000000)52:4.00000000000000000000,I15669_E015_Asparagales_Orchidaceae_Epidendrum_propinquum_seq1:9.00000000000000000000)100:1.00000000000000000000)100:1.00000000000000000000)49:1.00000000000000000000)100:4.00000000000000000000)100:1.00000000000000000000,I15670_E017_Asparagales_Orchidaceae_Epidendrum_octomerioides_seq1:1.00000000000000000000);
